# Supplementary material for: Qualitative and Quantitative Comparison of the Proteome of Erythroid Cells Differentiated from Human iPSCs and Adult Erythroid Cells by Multiplex TMT Labelling and NanoLC-MS/MS
Source: PLoS One. 2014 Jul 14;9(7):e100874. doi: 10.1371/journal.pone.0100874 (PMC4096399; doi:10.1371/journal.pone.0100874)
Supplement: Table S1 — Proteins identified in erythroid cells differentiated from C19 iPSCs at day 21 in culture. Only proteins identified by 2 or more peptide were included. Coverage; the percentage of the protein sequence covered by identified peptides. PSMs; the total number of identified peptide sequences for the protein, including those redundantly identified. Peptides; the number of peptide sequences identified for that protein. Score; the total score of the protein which is the sum of all peptide Xcorr values above the specified score threshold. The score threshold is calculated as followed: 0.8 + peptide charge x peptide relevance factor where ‘peptide relevance factor’ is an advanced parameter of the SEQUEST node in the ‘Protein scoring option’ category with a default value of 0.4. (XLS) [file pone.0100874.s005.xls]

## Sheet: Sheet1
Accession	Coverage	# PSMs	# Peptides	# AAs	MW [kDa]	calc. pI	Score	Description
Q9P0J1	5.77	2	2	537	61.0156	6.66846	11.5794	[Pyruvate dehydrogenase [acetyl-transferring]]-phosphatase 1, mitochondrial OS=Homo sapiens GN=PDP1 PE=1 SV=3 - [PDP1_HUMAN]
Q9NRZ7	5.59	2	2	376	43.3527	8.71924	7.6421	1-acyl-sn-glycerol-3-phosphate acyltransferase gamma OS=Homo sapiens GN=AGPAT3 PE=1 SV=1 - [PLCC_HUMAN]
P16885	1.58	2	2	1265	147.776	6.63916	30.4766	1-phosphatidylinositol-4,5-bisphosphate phosphodiesterase gamma-2 OS=Homo sapiens GN=PLCG2 PE=1 SV=4 - [PLCG2_HUMAN]
Q9BV57	47.49	18	9	179	21.4846	5.68115	63.2806	1,2-dihydroxy-3-keto-5-methylthiopentene dioxygenase OS=Homo sapiens GN=ADI1 PE=1 SV=1 - [MTND_HUMAN]
Q04446	31.2	21	16	702	80.4086	6.31592	74.6046	1,4-alpha-glucan-branching enzyme OS=Homo sapiens GN=GBE1 PE=1 SV=2 - [GLGB_HUMAN]
P61604	25.49	2	2	102	10.9249	8.92432	7.54791	10 kDa heat shock protein, mitochondrial OS=Homo sapiens GN=HSPE1 PE=1 SV=2 - [CH10_HUMAN]
Q15029	59.16	79	38	972	109.366	4.99561	298.659	116 kDa U5 small nuclear ribonucleoprotein component OS=Homo sapiens GN=EFTUD2 PE=1 SV=1 - [U5S1_HUMAN]
Q9NRX4	43.2	13	4	125	13.8237	6.07471	51.7064	14 kDa phosphohistidine phosphatase OS=Homo sapiens GN=PHPT1 PE=1 SV=1 - [PHP14_HUMAN]
P31946	71.14	140	16	246	28.0648	4.83057	512.948	14-3-3 protein beta/alpha OS=Homo sapiens GN=YWHAB PE=1 SV=3 - [1433B_HUMAN]
P62258	84.31	310	26	255	29.1554	4.7417	1062	14-3-3 protein epsilon OS=Homo sapiens GN=YWHAE PE=1 SV=1 - [1433E_HUMAN]
Q04917	68.29	138	21	246	28.201	4.84326	478.712	14-3-3 protein eta OS=Homo sapiens GN=YWHAH PE=1 SV=4 - [1433F_HUMAN]
P61981	75.71	128	17	247	28.2849	4.89404	446.186	14-3-3 protein gamma OS=Homo sapiens GN=YWHAG PE=1 SV=2 - [1433G_HUMAN]
P27348	68.57	137	19	245	27.7468	4.77979	515.817	14-3-3 protein theta OS=Homo sapiens GN=YWHAQ PE=1 SV=1 - [1433T_HUMAN]
P63104	76.73	172	19	245	27.7277	4.79248	626.823	14-3-3 protein zeta/delta OS=Homo sapiens GN=YWHAZ PE=1 SV=1 - [1433Z_HUMAN]
Q5HYK3	27.22	9	6	327	37.1168	6.94678	34.8247	2-methoxy-6-polyprenyl-1,4-benzoquinol methylase, mitochondrial OS=Homo sapiens GN=COQ5 PE=1 SV=2 - [COQ5_HUMAN]
P09543	23.52	16	11	421	47.5487	9.0708	65.6774	2',3'-cyclic-nucleotide 3'-phosphodiesterase OS=Homo sapiens GN=CNP PE=1 SV=2 - [CN37_HUMAN]
Q6L8Q7	23.32	11	7	609	67.3089	6.56592	49.5084	2',5'-phosphodiesterase 12 OS=Homo sapiens GN=PDE12 PE=1 SV=2 - [PDE12_HUMAN]
P62333	66.58	103	21	389	44.1451	7.48877	372.621	26S protease regulatory subunit 10B OS=Homo sapiens GN=PSMC6 PE=1 SV=1 - [PRS10_HUMAN]
P62191	60.23	108	21	440	49.1537	6.21436	369.739	26S protease regulatory subunit 4 OS=Homo sapiens GN=PSMC1 PE=1 SV=1 - [PRS4_HUMAN]
P17980	61.5	117	25	439	49.1725	5.23682	426.34	26S protease regulatory subunit 6A OS=Homo sapiens GN=PSMC3 PE=1 SV=3 - [PRS6A_HUMAN]
P43686	54.07	98	17	418	47.3365	5.21143	370.565	26S protease regulatory subunit 6B OS=Homo sapiens GN=PSMC4 PE=1 SV=2 - [PRS6B_HUMAN]
P35998	62.12	122	25	433	48.6031	5.94775	454.425	26S protease regulatory subunit 7 OS=Homo sapiens GN=PSMC2 PE=1 SV=3 - [PRS7_HUMAN]
Q99460	57.92	184	43	953	105.769	5.38916	672.211	26S proteasome non-ATPase regulatory subunit 1 OS=Homo sapiens GN=PSMD1 PE=1 SV=2 - [PSMD1_HUMAN]
O75832	65.49	94	14	226	24.4124	6.1001	345.169	26S proteasome non-ATPase regulatory subunit 10 OS=Homo sapiens GN=PSMD10 PE=1 SV=1 - [PSD10_HUMAN]
O00231	64.93	122	24	422	47.434	6.48096	450.589	26S proteasome non-ATPase regulatory subunit 11 OS=Homo sapiens GN=PSMD11 PE=1 SV=3 - [PSD11_HUMAN]
O00232	51.75	111	20	456	52.8706	7.6499	387.89	26S proteasome non-ATPase regulatory subunit 12 OS=Homo sapiens GN=PSMD12 PE=1 SV=3 - [PSD12_HUMAN]
Q9UNM6	65.69	87	19	376	42.9181	5.80811	301.164	26S proteasome non-ATPase regulatory subunit 13 OS=Homo sapiens GN=PSMD13 PE=1 SV=2 - [PSD13_HUMAN]
O00487	52.58	52	9	310	34.5546	6.52197	202.784	26S proteasome non-ATPase regulatory subunit 14 OS=Homo sapiens GN=PSMD14 PE=1 SV=1 - [PSDE_HUMAN]
O43242	61.24	130	29	534	60.9395	8.44092	495.799	26S proteasome non-ATPase regulatory subunit 3 OS=Homo sapiens GN=PSMD3 PE=1 SV=2 - [PSMD3_HUMAN]
P55036	41.64	58	13	377	40.7112	4.79248	219.593	26S proteasome non-ATPase regulatory subunit 4 OS=Homo sapiens GN=PSMD4 PE=1 SV=1 - [PSMD4_HUMAN]
Q15008	62.21	101	26	389	45.5023	5.61768	356.055	26S proteasome non-ATPase regulatory subunit 6 OS=Homo sapiens GN=PSMD6 PE=1 SV=1 - [PSMD6_HUMAN]
P51665	49.69	39	13	324	37.0025	6.771	158.952	26S proteasome non-ATPase regulatory subunit 7 OS=Homo sapiens GN=PSMD7 PE=1 SV=2 - [PSD7_HUMAN]
P48556	38.57	41	15	350	39.5868	9.70068	155.074	26S proteasome non-ATPase regulatory subunit 8 OS=Homo sapiens GN=PSMD8 PE=1 SV=2 - [PSMD8_HUMAN]
O00233	36.77	34	8	223	24.6665	6.94678	98.9831	26S proteasome non-ATPase regulatory subunit 9 OS=Homo sapiens GN=PSMD9 PE=1 SV=3 - [PSMD9_HUMAN]
Q13442	27.07	14	6	181	20.6176	8.86572	42.9007	28 kDa heat- and acid-stable phosphoprotein OS=Homo sapiens GN=PDAP1 PE=1 SV=1 - [HAP28_HUMAN]
P82912	23.2	4	2	194	20.6029	10.814	18.7624	28S ribosomal protein S11, mitochondrial OS=Homo sapiens GN=MRPS11 PE=1 SV=2 - [RT11_HUMAN]
P82914	7.78	3	2	257	29.8234	10.4771	10.7334	28S ribosomal protein S15, mitochondrial OS=Homo sapiens GN=MRPS15 PE=1 SV=1 - [RT15_HUMAN]
P82650	9.44	3	3	360	41.2544	7.89893	11.2853	28S ribosomal protein S22, mitochondrial OS=Homo sapiens GN=MRPS22 PE=1 SV=1 - [RT22_HUMAN]
Q9Y3D9	28.95	10	4	190	21.7573	8.89502	29.3602	28S ribosomal protein S23, mitochondrial OS=Homo sapiens GN=MRPS23 PE=1 SV=2 - [RT23_HUMAN]
Q9Y2Q9	10.16	5	2	187	20.8298	9.1001	15.5093	28S ribosomal protein S28, mitochondrial OS=Homo sapiens GN=MRPS28 PE=1 SV=1 - [RT28_HUMAN]
P82930	16.97	3	3	218	25.6345	9.979	13.2009	28S ribosomal protein S34, mitochondrial OS=Homo sapiens GN=MRPS34 PE=1 SV=2 - [RT34_HUMAN]
Q9Y2R9	14.88	3	3	242	28.116	9.99365	8.65663	28S ribosomal protein S7, mitochondrial OS=Homo sapiens GN=MRPS7 PE=1 SV=2 - [RT07_HUMAN]
Q15125	9.57	2	2	230	26.3358	7.89893	5.42483	3-beta-hydroxysteroid-Delta(8),Delta(7)-isomerase OS=Homo sapiens GN=EBP PE=1 SV=3 - [EBP_HUMAN]
Q9P035	23.76	20	6	362	43.1316	8.93896	70.1645	3-hydroxyacyl-CoA dehydratase 3 OS=Homo sapiens GN=PTPLAD1 PE=1 SV=2 - [HACD3_HUMAN]
Q99714	89.27	154	17	261	26.9061	7.78174	640.852	3-hydroxyacyl-CoA dehydrogenase type-2 OS=Homo sapiens GN=HSD17B10 PE=1 SV=3 - [HCD2_HUMAN]
P31937	36.01	25	8	336	35.3058	8.1333	83.7415	3-hydroxyisobutyrate dehydrogenase, mitochondrial OS=Homo sapiens GN=HIBADH PE=1 SV=2 - [3HIDH_HUMAN]
Q6NVY1	24.87	11	8	386	43.4544	8.19189	40.7857	3-hydroxyisobutyryl-CoA hydrolase, mitochondrial OS=Homo sapiens GN=HIBCH PE=1 SV=2 - [HIBCH_HUMAN]
B1AK13	21.67	10	5	300	31.7143	7.60596	37.883	3-hydroxymethyl-3-methylglutaryl-Coenzyme A lyase OS=Homo sapiens GN=HMGCL PE=2 SV=1 - [B1AK13_HUMAN]
P42765	64.99	35	16	397	41.8976	8.08936	151.784	3-ketoacyl-CoA thiolase, mitochondrial OS=Homo sapiens GN=ACAA2 PE=1 SV=2 - [THIM_HUMAN]
P09110	17.92	6	4	424	44.2639	8.44092	33.1594	3-ketoacyl-CoA thiolase, peroxisomal OS=Homo sapiens GN=ACAA1 PE=1 SV=2 - [THIK_HUMAN]
P25325	57.91	25	11	297	33.1576	6.59521	89.0603	3-mercaptopyruvate sulfurtransferase OS=Homo sapiens GN=MPST PE=1 SV=3 - [THTM_HUMAN]
O95861	49.35	29	13	308	33.3712	5.69385	101.926	3'(2'),5'-bisphosphate nucleotidase 1 OS=Homo sapiens GN=BPNT1 PE=1 SV=1 - [BPNT1_HUMAN]
Q9Y3B7	15.63	3	3	192	20.6704	9.90576	13.1906	39S ribosomal protein L11, mitochondrial OS=Homo sapiens GN=MRPL11 PE=1 SV=1 - [RM11_HUMAN]
Q9BYD1	20.22	5	3	178	20.6787	9.15869	14.8375	39S ribosomal protein L13, mitochondrial OS=Homo sapiens GN=MRPL13 PE=1 SV=1 - [RM13_HUMAN]
Q9P015	11.15	3	3	296	33.3989	10.0083	9.10929	39S ribosomal protein L15, mitochondrial OS=Homo sapiens GN=MRPL15 PE=1 SV=1 - [RM15_HUMAN]
Q9H0U6	15.56	4	2	180	20.5635	9.53955	17.8541	39S ribosomal protein L18, mitochondrial OS=Homo sapiens GN=MRPL18 PE=1 SV=1 - [RM18_HUMAN]
Q7Z2W9	20	4	3	205	22.8003	9.89111	13.0156	39S ribosomal protein L21, mitochondrial OS=Homo sapiens GN=MRPL21 PE=1 SV=2 - [RM21_HUMAN]
Q9NQ50	28.16	5	5	206	24.4752	9.62744	19.4796	39S ribosomal protein L40, mitochondrial OS=Homo sapiens GN=MRPL40 PE=1 SV=1 - [RM40_HUMAN]
Q9H2W6	24.73	8	5	279	31.6854	7.04932	28.4346	39S ribosomal protein L46, mitochondrial OS=Homo sapiens GN=MRPL46 PE=1 SV=1 - [RM46_HUMAN]
Q9HD33	12.4	4	3	250	29.4319	10.3745	18.4915	39S ribosomal protein L47, mitochondrial OS=Homo sapiens GN=MRPL47 PE=1 SV=2 - [RM47_HUMAN]
Q13405	16.27	2	2	166	19.1859	9.45166	9.54607	39S ribosomal protein L49, mitochondrial OS=Homo sapiens GN=MRPL49 PE=1 SV=1 - [RM49_HUMAN]
P80404	39.2	22	12	500	56.4026	7.95752	89.4564	4-aminobutyrate aminotransferase, mitochondrial OS=Homo sapiens GN=ABAT PE=1 SV=3 - [GABT_HUMAN]
P49189	34.41	52	16	494	53.767	5.87158	194.762	4-trimethylaminobutyraldehyde dehydrogenase OS=Homo sapiens GN=ALDH9A1 PE=1 SV=3 - [AL9A1_HUMAN]
P46783	46.06	49	7	165	18.8859	10.1548	169.099	40S ribosomal protein S10 OS=Homo sapiens GN=RPS10 PE=1 SV=1 - [RS10_HUMAN]
P62280	48.73	21	10	158	18.419	10.3013	97.5796	40S ribosomal protein S11 OS=Homo sapiens GN=RPS11 PE=1 SV=3 - [RS11_HUMAN]
P25398	47.73	11	5	132	14.5055	7.21045	40.8287	40S ribosomal protein S12 OS=Homo sapiens GN=RPS12 PE=1 SV=3 - [RS12_HUMAN]
P62277	38.41	23	7	151	17.2117	10.5356	73.5375	40S ribosomal protein S13 OS=Homo sapiens GN=RPS13 PE=1 SV=2 - [RS13_HUMAN]
P62263	66.89	39	8	151	16.2625	10.0522	151.451	40S ribosomal protein S14 OS=Homo sapiens GN=RPS14 PE=1 SV=3 - [RS14_HUMAN]
P62841	43.45	62	5	145	17.0292	10.3892	177.413	40S ribosomal protein S15 OS=Homo sapiens GN=RPS15 PE=1 SV=2 - [RS15_HUMAN]
P62244	40	17	4	130	14.83	10.1255	73.301	40S ribosomal protein S15a OS=Homo sapiens GN=RPS15A PE=1 SV=2 - [RS15A_HUMAN]
P62249	43.84	43	7	146	16.435	10.2134	141.668	40S ribosomal protein S16 OS=Homo sapiens GN=RPS16 PE=1 SV=2 - [RS16_HUMAN]
P0CW22	52.59	45	7	135	15.5404	9.84717	163.723	40S ribosomal protein S17-like OS=Homo sapiens GN=RPS17L PE=3 SV=1 - [RS17L_HUMAN]
P62269	52.63	33	11	152	17.7079	10.9897	122.952	40S ribosomal protein S18 OS=Homo sapiens GN=RPS18 PE=1 SV=3 - [RS18_HUMAN]
P39019	35.86	25	8	145	16.0505	10.3159	81.6797	40S ribosomal protein S19 OS=Homo sapiens GN=RPS19 PE=1 SV=2 - [RS19_HUMAN]
P15880	44.37	70	12	293	31.3046	10.2427	237.561	40S ribosomal protein S2 OS=Homo sapiens GN=RPS2 PE=1 SV=2 - [RS2_HUMAN]
P60866	29.41	36	4	119	13.3643	9.93506	116.144	40S ribosomal protein S20 OS=Homo sapiens GN=RPS20 PE=1 SV=1 - [RS20_HUMAN]
Q8WVC2	45.68	9	4	81	8.84446	8.49951	31.0103	40S ribosomal protein S21 OS=Homo sapiens GN=RPS21 PE=2 SV=1 - [Q8WVC2_HUMAN]
P62266	16.08	14	3	143	15.7977	10.4917	46.7951	40S ribosomal protein S23 OS=Homo sapiens GN=RPS23 PE=1 SV=3 - [RS23_HUMAN]
P62851	29.6	17	5	125	13.7337	10.1108	51.8747	40S ribosomal protein S25 OS=Homo sapiens GN=RPS25 PE=1 SV=1 - [RS25_HUMAN]
P62854	31.3	29	3	115	13.0071	11.0044	91.3863	40S ribosomal protein S26 OS=Homo sapiens GN=RPS26 PE=1 SV=3 - [RS26_HUMAN]
Q71UM5	28.57	11	2	84	9.47087	9.45166	31.2027	40S ribosomal protein S27-like OS=Homo sapiens GN=RPS27L PE=1 SV=3 - [RS27L_HUMAN]
P62857	30.43	6	2	69	7.8362	10.6968	17.5864	40S ribosomal protein S28 OS=Homo sapiens GN=RPS28 PE=1 SV=1 - [RS28_HUMAN]
P23396	68.31	132	19	243	26.6714	9.65674	445.385	40S ribosomal protein S3 OS=Homo sapiens GN=RPS3 PE=1 SV=2 - [RS3_HUMAN]
P61247	53.41	67	14	264	29.9257	9.72998	237.412	40S ribosomal protein S3a OS=Homo sapiens GN=RPS3A PE=1 SV=2 - [RS3A_HUMAN]
P62701	48.29	80	14	263	29.5791	10.1548	299.44	40S ribosomal protein S4, X isoform OS=Homo sapiens GN=RPS4X PE=1 SV=2 - [RS4X_HUMAN]
P46782	32.35	19	5	204	22.8621	9.71533	88.5794	40S ribosomal protein S5 OS=Homo sapiens GN=RPS5 PE=1 SV=4 - [RS5_HUMAN]
P62753	32.93	32	8	249	28.663	10.8433	119.337	40S ribosomal protein S6 OS=Homo sapiens GN=RPS6 PE=1 SV=1 - [RS6_HUMAN]
P62081	53.09	44	9	194	22.1133	10.0962	181.06	40S ribosomal protein S7 OS=Homo sapiens GN=RPS7 PE=1 SV=1 - [RS7_HUMAN]
P62241	51.92	65	11	208	24.1902	10.3159	234.82	40S ribosomal protein S8 OS=Homo sapiens GN=RPS8 PE=1 SV=2 - [RS8_HUMAN]
P46781	35.57	39	10	194	22.5776	10.6528	138.903	40S ribosomal protein S9 OS=Homo sapiens GN=RPS9 PE=1 SV=3 - [RS9_HUMAN]
Q8IZH2	1.41	2	2	1706	193.985	7.21045	21.7576	5'-3' exoribonuclease 1 OS=Homo sapiens GN=XRN1 PE=1 SV=1 - [XRN1_HUMAN]
Q13131	9.66	5	4	559	63.9686	8.11865	24.108	5'-AMP-activated protein kinase catalytic subunit alpha-1 OS=Homo sapiens GN=PRKAA1 PE=1 SV=4 - [AAPK1_HUMAN]
P54619	24.17	12	7	331	37.5558	6.91748	47.2833	5'-AMP-activated protein kinase subunit gamma-1 OS=Homo sapiens GN=PRKAG1 PE=1 SV=1 - [AAKG1_HUMAN]
Q8TCD5	58.71	21	10	201	23.3681	6.63916	74.2741	5'(3')-deoxyribonucleotidase, cytosolic type OS=Homo sapiens GN=NT5C PE=1 SV=2 - [NT5C_HUMAN]
Q00013	74.25	172	26	466	52.2636	7.37158	660.847	55 kDa erythrocyte membrane protein OS=Homo sapiens GN=MPP1 PE=1 SV=2 - [EM55_HUMAN]
Q5VVQ3	16.35	7	5	471	54.3717	7.56201	38.6723	6-phosphofructo-2-kinase/fructose-2, 6-biphosphatase 2, isoform CRA_b OS=Homo sapiens GN=PFKFB2 PE=2 SV=1 - [Q5VVQ3_HUMAN]
Q01813	20.28	30	11	784	85.5415	7.54736	130.758	6-phosphofructokinase type C OS=Homo sapiens GN=PFKP PE=1 SV=2 - [K6PP_HUMAN]
P17858	40.9	79	21	780	84.9642	7.50342	327.27	6-phosphofructokinase, liver type OS=Homo sapiens GN=PFKL PE=1 SV=6 - [K6PL_HUMAN]
P08237	36.54	61	22	780	85.1284	7.98682	221.746	6-phosphofructokinase, muscle type OS=Homo sapiens GN=PFKM PE=1 SV=2 - [K6PF_HUMAN]
B4DQJ8	72.34	227	26	470	51.8393	7.44482	813.737	6-phosphogluconate dehydrogenase, decarboxylating OS=Homo sapiens GN=PGD PE=2 SV=1 - [B4DQJ8_HUMAN]
O95336	59.69	44	11	258	27.5296	6.04932	145.847	6-phosphogluconolactonase OS=Homo sapiens GN=PGLS PE=1 SV=2 - [6PGL_HUMAN]
P10809	75.92	381	42	573	61.0164	5.87158	1357.88	60 kDa heat shock protein, mitochondrial OS=Homo sapiens GN=HSPD1 PE=1 SV=2 - [CH60_HUMAN]
Q5T1M7	32.63	19	13	521	58.2843	7.41553	69.6255	60 kDa U4/U6 snRNP-specific spliceosomal protein OS=Homo sapiens GN=PRPF4 PE=2 SV=1 - [Q5T1M7_HUMAN]
P05388	55.84	80	12	317	34.2518	5.97314	329.712	60S acidic ribosomal protein P0 OS=Homo sapiens GN=RPLP0 PE=1 SV=1 - [RLA0_HUMAN]
P05386	71.93	18	4	114	11.5067	4.32275	65.7288	60S acidic ribosomal protein P1 OS=Homo sapiens GN=RPLP1 PE=1 SV=1 - [RLA1_HUMAN]
P05387	93.91	34	10	115	11.6578	4.53857	141.207	60S acidic ribosomal protein P2 OS=Homo sapiens GN=RPLP2 PE=1 SV=1 - [RLA2_HUMAN]
P27635	30.84	27	6	214	24.5879	10.0815	126.708	60S ribosomal protein L10 OS=Homo sapiens GN=RPL10 PE=1 SV=4 - [RL10_HUMAN]
P62906	49.77	51	13	217	24.8155	9.93506	182.914	60S ribosomal protein L10a OS=Homo sapiens GN=RPL10A PE=1 SV=2 - [RL10A_HUMAN]
P62913	45.51	38	8	178	20.2396	9.59814	133.715	60S ribosomal protein L11 OS=Homo sapiens GN=RPL11 PE=1 SV=2 - [RL11_HUMAN]
P30050	69.09	41	9	165	17.8075	9.42236	148.357	60S ribosomal protein L12 OS=Homo sapiens GN=RPL12 PE=1 SV=1 - [RL12_HUMAN]
P26373	24.64	31	5	211	24.2465	11.6489	134.049	60S ribosomal protein L13 OS=Homo sapiens GN=RPL13 PE=1 SV=4 - [RL13_HUMAN]
P40429	28.08	12	6	203	23.5624	10.9312	54.5384	60S ribosomal protein L13a OS=Homo sapiens GN=RPL13A PE=1 SV=2 - [RL13A_HUMAN]
P50914	20.93	29	5	215	23.417	10.9312	96.0939	60S ribosomal protein L14 OS=Homo sapiens GN=RPL14 PE=1 SV=4 - [RL14_HUMAN]
P18621	32.61	30	6	184	21.3833	10.1694	118.506	60S ribosomal protein L17 OS=Homo sapiens GN=RPL17 PE=1 SV=3 - [RL17_HUMAN]
Q07020	31.38	36	6	188	21.6211	11.7222	123.388	60S ribosomal protein L18 OS=Homo sapiens GN=RPL18 PE=1 SV=2 - [RL18_HUMAN]
Q02543	36.36	20	7	176	20.7489	10.7114	87.8822	60S ribosomal protein L18a OS=Homo sapiens GN=RPL18A PE=1 SV=2 - [RL18A_HUMAN]
P84098	22.45	30	6	196	23.4512	11.4731	105.482	60S ribosomal protein L19 OS=Homo sapiens GN=RPL19 PE=1 SV=1 - [RL19_HUMAN]
P46778	27.5	25	3	160	18.5531	10.4917	93.3303	60S ribosomal protein L21 OS=Homo sapiens GN=RPL21 PE=1 SV=2 - [RL21_HUMAN]
P35268	58.59	23	6	128	14.7778	9.18799	77.6207	60S ribosomal protein L22 OS=Homo sapiens GN=RPL22 PE=1 SV=2 - [RL22_HUMAN]
P62829	50	26	5	140	14.8561	10.5063	99.6162	60S ribosomal protein L23 OS=Homo sapiens GN=RPL23 PE=1 SV=1 - [RL23_HUMAN]
P62750	44.23	41	12	156	17.6841	10.4478	137.976	60S ribosomal protein L23a OS=Homo sapiens GN=RPL23A PE=1 SV=1 - [RL23A_HUMAN]
P61254	40.69	30	11	145	17.2475	10.5503	105.054	60S ribosomal protein L26 OS=Homo sapiens GN=RPL26 PE=1 SV=1 - [RL26_HUMAN]
P61353	38.24	17	5	136	15.7877	10.5649	65.9881	60S ribosomal protein L27 OS=Homo sapiens GN=RPL27 PE=1 SV=2 - [RL27_HUMAN]
P47914	14.47	17	2	159	17.7411	11.6636	60.9027	60S ribosomal protein L29 OS=Homo sapiens GN=RPL29 PE=1 SV=2 - [RL29_HUMAN]
P39023	36.72	70	14	403	46.0798	10.1841	272.858	60S ribosomal protein L3 OS=Homo sapiens GN=RPL3 PE=1 SV=2 - [RL3_HUMAN]
P62899	50.4	14	6	125	14.4539	10.5356	52.6352	60S ribosomal protein L31 OS=Homo sapiens GN=RPL31 PE=1 SV=1 - [RL31_HUMAN]
P49207	13.68	9	3	117	13.2845	11.4731	23.0333	60S ribosomal protein L34 OS=Homo sapiens GN=RPL34 PE=1 SV=3 - [RL34_HUMAN]
P42766	26.02	11	3	123	14.5426	11.0483	44.6671	60S ribosomal protein L35 OS=Homo sapiens GN=RPL35 PE=1 SV=2 - [RL35_HUMAN]
Q9Y3U8	29.52	10	4	105	12.2459	11.5903	33.2649	60S ribosomal protein L36 OS=Homo sapiens GN=RPL36 PE=1 SV=3 - [RL36_HUMAN]
Q02878	36.46	40	10	288	32.7076	10.5796	152.671	60S ribosomal protein L6 OS=Homo sapiens GN=RPL6 PE=1 SV=3 - [RL6_HUMAN]
P18124	46.37	55	15	248	29.2072	10.6528	204.193	60S ribosomal protein L7 OS=Homo sapiens GN=RPL7 PE=1 SV=1 - [RL7_HUMAN]
Q6DKI1	11.38	4	3	246	28.6431	10.5063	17.9141	60S ribosomal protein L7-like 1 OS=Homo sapiens GN=RPL7L1 PE=1 SV=1 - [RL7L_HUMAN]
P62424	47.37	42	13	266	29.977	10.6089	149.177	60S ribosomal protein L7a OS=Homo sapiens GN=RPL7A PE=1 SV=2 - [RL7A_HUMAN]
P62917	40.08	41	12	257	28.0073	11.0337	152.326	60S ribosomal protein L8 OS=Homo sapiens GN=RPL8 PE=1 SV=2 - [RL8_HUMAN]
P32969	62.5	73	10	192	21.8498	9.94971	283.048	60S ribosomal protein L9 OS=Homo sapiens GN=RPL9 PE=1 SV=1 - [RL9_HUMAN]
Q9Y221	35	6	4	180	20.4495	8.51416	24.5574	60S ribosome subunit biogenesis protein NIP7 homolog OS=Homo sapiens GN=NIP7 PE=1 SV=1 - [NIP7_HUMAN]
Q9UBM7	9.05	6	3	475	54.4538	8.70459	26.5733	7-dehydrocholesterol reductase OS=Homo sapiens GN=DHCR7 PE=1 SV=1 - [DHCR7_HUMAN]
P11021	52.75	235	36	654	72.2884	5.16064	841.548	78 kDa glucose-regulated protein OS=Homo sapiens GN=HSPA5 PE=1 SV=2 - [GRP78_HUMAN]
O60318	2.78	3	3	1980	218.267	6.39209	20.5852	80 kDa MCM3-associated protein OS=Homo sapiens GN=MCM3AP PE=1 SV=2 - [MCM3A_HUMAN]
Q9ULX6	5.57	3	3	646	71.6037	5.07178	20.4044	A-kinase anchor protein 8-like OS=Homo sapiens GN=AKAP8L PE=1 SV=3 - [AKP8L_HUMAN]
D2K8Q1	21.67	15	12	586	66.1772	9.24658	54.2127	AAA domain containing 3A protein OS=Homo sapiens GN=ATAD3A PE=2 SV=1 - [D2K8Q1_HUMAN]
Q2L6I2	38.66	66	26	807	91.6235	7.6792	250.983	ABC50 protein OS=Homo sapiens GN=ABCF1 PE=2 SV=1 - [Q2L6I2_HUMAN]
Q9NUJ1	39.54	19	9	306	33.9107	8.57275	64.971	Abhydrolase domain-containing protein 10, mitochondrial OS=Homo sapiens GN=ABHD10 PE=1 SV=1 - [ABHDA_HUMAN]
Q5VST6	17.01	2	2	288	32.1938	6.29053	6.82396	Abhydrolase domain-containing protein FAM108B1 OS=Homo sapiens GN=FAM108B1 PE=2 SV=1 - [F108B_HUMAN]
Q9BWD1	54.91	46	12	397	41.3244	6.91748	191.03	Acetyl-CoA acetyltransferase, cytosolic OS=Homo sapiens GN=ACAT2 PE=1 SV=2 - [THIC_HUMAN]
P24752	44.03	32	14	427	45.1706	8.85107	129.008	Acetyl-CoA acetyltransferase, mitochondrial OS=Homo sapiens GN=ACAT1 PE=1 SV=1 - [THIL_HUMAN]
O00400	8.93	2	2	549	60.8698	7.32764	5.25633	Acetyl-coenzyme A transporter 1 OS=Homo sapiens GN=SLC33A1 PE=1 SV=1 - [ACATN_HUMAN]
Q5TB20	42.27	15	7	220	25.1101	3.73877	62.2953	Acidic (Leucine-rich) nuclear phosphoprotein 32 family, member E OS=Homo sapiens GN=ANP32E PE=2 SV=1 - [Q5TB20_HUMAN]
Q92688	33.86	80	12	251	28.7703	4.05615	270.205	Acidic leucine-rich nuclear phosphoprotein 32 family member B OS=Homo sapiens GN=ANP32B PE=1 SV=1 - [AN32B_HUMAN]
Q99798	52.31	78	32	780	85.3719	7.60596	292.081	Aconitate hydratase, mitochondrial OS=Homo sapiens GN=ACO2 PE=1 SV=2 - [ACON_HUMAN]
O96019	31.47	19	9	429	47.4303	5.60498	68.0422	Actin-like protein 6A OS=Homo sapiens GN=ACTL6A PE=1 SV=1 - [ACL6A_HUMAN]
P61160	45.18	94	18	394	44.7322	6.7417	390.907	Actin-related protein 2 OS=Homo sapiens GN=ACTR2 PE=1 SV=1 - [ARP2_HUMAN]
Q92747	35.68	25	9	370	41.5427	8.17725	98.4073	Actin-related protein 2/3 complex subunit 1A OS=Homo sapiens GN=ARPC1A PE=1 SV=2 - [ARC1A_HUMAN]
O15143	58.33	74	17	372	40.9234	8.35303	282.88	Actin-related protein 2/3 complex subunit 1B OS=Homo sapiens GN=ARPC1B PE=1 SV=3 - [ARC1B_HUMAN]
O15144	76.67	96	21	300	34.3115	7.35693	353.048	Actin-related protein 2/3 complex subunit 2 OS=Homo sapiens GN=ARPC2 PE=1 SV=1 - [ARPC2_HUMAN]
O15145	34.27	21	7	178	20.5334	8.5874	83.5713	Actin-related protein 2/3 complex subunit 3 OS=Homo sapiens GN=ARPC3 PE=1 SV=3 - [ARPC3_HUMAN]
P59998	60.71	46	10	168	19.6543	8.42627	180.342	Actin-related protein 2/3 complex subunit 4 OS=Homo sapiens GN=ARPC4 PE=1 SV=3 - [ARPC4_HUMAN]
O15511	68.21	28	10	151	16.3103	5.66846	106.558	Actin-related protein 2/3 complex subunit 5 OS=Homo sapiens GN=ARPC5 PE=1 SV=3 - [ARPC5_HUMAN]
Q9BPX5	58.17	11	5	153	16.9308	6.59521	43.8736	Actin-related protein 2/3 complex subunit 5-like protein OS=Homo sapiens GN=ARPC5L PE=1 SV=1 - [ARP5L_HUMAN]
P61158	60.05	127	20	418	47.341	5.88428	450.019	Actin-related protein 3 OS=Homo sapiens GN=ACTR3 PE=1 SV=3 - [ARP3_HUMAN]
P68032	63.13	817	24	377	41.9919	5.38916	2803.45	Actin, alpha cardiac muscle 1 OS=Homo sapiens GN=ACTC1 PE=1 SV=1 - [ACTC_HUMAN]
P62736	63.13	657	24	377	41.9818	5.38916	2270.56	Actin, aortic smooth muscle OS=Homo sapiens GN=ACTA2 PE=1 SV=1 - [ACTA_HUMAN]
P60709	83.73	2372	32	375	41.7097	5.47803	9326.22	Actin, cytoplasmic 1 OS=Homo sapiens GN=ACTB PE=1 SV=1 - [ACTB_HUMAN]
P53999	42.52	35	7	127	14.3864	9.59814	119.636	Activated RNA polymerase II transcriptional coactivator p15 OS=Homo sapiens GN=SUB1 PE=1 SV=3 - [TCP4_HUMAN]
Q8N3C0	1.91	4	4	2202	251.301	7.09326	31.1293	Activating signal cointegrator 1 complex subunit 3 OS=Homo sapiens GN=ASCC3 PE=1 SV=3 - [HELC1_HUMAN]
O95433	68.05	81	17	338	38.2503	5.52881	295.063	Activator of 90 kDa heat shock protein ATPase homolog 1 OS=Homo sapiens GN=AHSA1 PE=1 SV=1 - [AHSA1_HUMAN]
Q86WX3	25	3	2	136	15.4244	10.7407	9.43912	Active regulator of SIRT1 OS=Homo sapiens GN=RPS19BP1 PE=1 SV=1 - [AROS_HUMAN]
Q05DQ7	32.15	10	7	339	37.7362	7.88428	52.1223	ACTR10 protein (Fragment) OS=Homo sapiens GN=ACTR10 PE=2 SV=1 - [Q05DQ7_HUMAN]
Q9H845	34.62	22	18	621	68.7167	7.95752	73.2546	Acyl-CoA dehydrogenase family member 9, mitochondrial OS=Homo sapiens GN=ACAD9 PE=1 SV=1 - [ACAD9_HUMAN]
Q5JWV8	27.91	14	12	670	74.3879	8.03076	43.7725	Acyl-CoA synthetase long-chain family member 4 OS=Homo sapiens GN=ACSL4 PE=2 SV=1 - [Q5JWV8_HUMAN]
Q9BR61	14.18	4	3	282	31.1314	5.10986	12.9801	Acyl-CoA-binding domain-containing protein 6 OS=Homo sapiens GN=ACBD6 PE=1 SV=1 - [ACBD6_HUMAN]
Q6ZWP6	12.85	5	3	288	31.0039	9.08545	18.7795	Acyl-Coenzyme A dehydrogenase family, member 8, isoform CRA_a OS=Homo sapiens GN=ACAD8 PE=2 SV=1 - [Q6ZWP6_HUMAN]
Q9Y305	22.55	10	8	439	49.8695	8.60205	37.0599	Acyl-coenzyme A thioesterase 9, mitochondrial OS=Homo sapiens GN=ACOT9 PE=1 SV=2 - [ACOT9_HUMAN]
O75608	78.26	29	10	230	24.6535	6.771	111.345	Acyl-protein thioesterase 1 OS=Homo sapiens GN=LYPLA1 PE=1 SV=1 - [LYPA1_HUMAN]
O95372	36.8	31	5	231	24.7207	7.2251	85.4355	Acyl-protein thioesterase 2 OS=Homo sapiens GN=LYPLA2 PE=1 SV=1 - [LYPA2_HUMAN]
P13798	46.45	60	20	732	81.1726	5.47803	246.194	Acylamino-acid-releasing enzyme OS=Homo sapiens GN=APEH PE=1 SV=4 - [ACPH_HUMAN]
A8MY20	12.52	4	4	567	63.1103	7.88428	27.4973	ADAM metallopeptidase domain 10, isoform CRA_a OS=Homo sapiens GN=ADAM10 PE=4 SV=1 - [A8MY20_HUMAN]
P46108	53.29	29	12	304	33.81	5.5542	107.366	Adapter molecule crk OS=Homo sapiens GN=CRK PE=1 SV=2 - [CRK_HUMAN]
Q8NC96	16	4	3	275	29.7191	6.80029	17.448	Adaptin ear-binding coat-associated protein 1 OS=Homo sapiens GN=NECAP1 PE=1 SV=2 - [NECP1_HUMAN]
Q9NVZ3	28.14	10	4	263	28.3213	8.38232	40.5614	Adaptin ear-binding coat-associated protein 2 OS=Homo sapiens GN=NECAP2 PE=1 SV=1 - [NECP2_HUMAN]
P07741	72.78	70	12	180	19.5954	6.02393	249.834	Adenine phosphoribosyltransferase OS=Homo sapiens GN=APRT PE=1 SV=2 - [APT_HUMAN]
P00813	84.57	123	24	363	40.7387	5.94775	434.896	Adenosine deaminase OS=Homo sapiens GN=ADA PE=1 SV=3 - [ADA_HUMAN]
Q6DHV7	6.2	2	2	355	40.2388	6.31592	12.6011	Adenosine deaminase-like protein OS=Homo sapiens GN=ADAL PE=2 SV=2 - [ADAL_HUMAN]
P23526	42.36	79	20	432	47.6852	6.34131	256.043	Adenosylhomocysteinase OS=Homo sapiens GN=AHCY PE=1 SV=4 - [SAHH_HUMAN]
P54819	46.03	30	11	239	26.4608	7.81104	104.473	Adenylate kinase 2, mitochondrial OS=Homo sapiens GN=AK2 PE=1 SV=2 - [KAD2_HUMAN]
P00568	47.42	16	8	194	21.6213	8.63135	69.9536	Adenylate kinase isoenzyme 1 OS=Homo sapiens GN=AK1 PE=1 SV=3 - [KAD1_HUMAN]
Q9Y3D8	11.05	3	2	172	20.0489	4.57666	9.5397	Adenylate kinase isoenzyme 6 OS=Homo sapiens GN=TAF9 PE=1 SV=1 - [KAD6_HUMAN]
P30566	57.23	98	19	484	54.854	7.10791	347.808	Adenylosuccinate lyase OS=Homo sapiens GN=ADSL PE=1 SV=2 - [PUR8_HUMAN]
P30520	21.49	10	6	456	50.0658	6.55127	42.8849	Adenylosuccinate synthetase isozyme 2 OS=Homo sapiens GN=ADSS PE=1 SV=3 - [PURA2_HUMAN]
Q01518	47.16	110	22	475	51.8687	8.06006	415.352	Adenylyl cyclase-associated protein 1 OS=Homo sapiens GN=CAP1 PE=1 SV=5 - [CAP1_HUMAN]
Q9HDC9	50.96	53	15	416	46.4509	6.16357	174.983	Adipocyte plasma membrane-associated protein OS=Homo sapiens GN=APMAP PE=1 SV=2 - [APMAP_HUMAN]
Q9BRR6	29.78	15	9	497	54.0547	6.20166	56.0105	ADP-dependent glucokinase OS=Homo sapiens GN=ADPGK PE=1 SV=1 - [ADPGK_HUMAN]
Q10588	27.04	23	6	318	35.7011	7.79639	81.7819	ADP-ribosyl cyclase 2 OS=Homo sapiens GN=BST1 PE=1 SV=2 - [BST1_HUMAN]
P84077	87.85	117	18	181	20.6837	6.80029	451.118	ADP-ribosylation factor 1 OS=Homo sapiens GN=ARF1 PE=1 SV=2 - [ARF1_HUMAN]
P18085	68.89	88	14	180	20.4977	7.13721	313.54	ADP-ribosylation factor 4 OS=Homo sapiens GN=ARF4 PE=1 SV=3 - [ARF4_HUMAN]
P84085	72.22	99	14	180	20.5166	6.78564	364.96	ADP-ribosylation factor 5 OS=Homo sapiens GN=ARF5 PE=1 SV=2 - [ARF5_HUMAN]
P62330	54.86	29	10	175	20.0694	8.95361	106.391	ADP-ribosylation factor 6 OS=Homo sapiens GN=ARF6 PE=1 SV=2 - [ARF6_HUMAN]
Q8N6T3	14.29	8	4	406	44.6403	5.65576	35.8927	ADP-ribosylation factor GTPase-activating protein 1 OS=Homo sapiens GN=ARFGAP1 PE=1 SV=2 - [ARFG1_HUMAN]
P36404	40.22	12	6	184	20.8649	6.34131	41.9435	ADP-ribosylation factor-like protein 2 OS=Homo sapiens GN=ARL2 PE=1 SV=4 - [ARL2_HUMAN]
Q9Y2Y0	22.7	4	3	163	18.8101	4.34814	18.6234	ADP-ribosylation factor-like protein 2-binding protein OS=Homo sapiens GN=ARL2BP PE=1 SV=1 - [AR2BP_HUMAN]
P36405	60.44	11	7	182	20.4428	7.23975	41.3765	ADP-ribosylation factor-like protein 3 OS=Homo sapiens GN=ARL3 PE=1 SV=2 - [ARL3_HUMAN]
Q96BM9	55.38	48	10	186	21.402	7.76709	178.089	ADP-ribosylation factor-like protein 8A OS=Homo sapiens GN=ARL8A PE=1 SV=1 - [ARL8A_HUMAN]
Q9NVJ2	74.73	72	14	186	21.5251	8.42627	284.027	ADP-ribosylation factor-like protein 8B OS=Homo sapiens GN=ARL8B PE=1 SV=1 - [ARL8B_HUMAN]
Q9UKK9	39.73	28	9	219	24.3122	4.94482	107.329	ADP-sugar pyrophosphatase OS=Homo sapiens GN=NUDT5 PE=1 SV=1 - [NUDT5_HUMAN]
P05141	50.34	74	15	298	32.8312	9.68604	274.028	ADP/ATP translocase 2 OS=Homo sapiens GN=SLC25A5 PE=1 SV=7 - [ADT2_HUMAN]
P12236	33.56	60	11	298	32.8452	9.74463	224.958	ADP/ATP translocase 3 OS=Homo sapiens GN=SLC25A6 PE=1 SV=4 - [ADT3_HUMAN]
Q9Y4W6	20.33	11	11	797	88.5282	8.66064	51.3883	AFG3-like protein 2 OS=Homo sapiens GN=AFG3L2 PE=1 SV=2 - [AFG32_HUMAN]
O43488	47.63	30	11	359	39.5637	7.1665	114.776	Aflatoxin B1 aldehyde reductase member 2 OS=Homo sapiens GN=AKR7A2 PE=1 SV=3 - [ARK72_HUMAN]
O00170	25.45	9	7	330	37.6121	6.29053	33.8893	AH receptor-interacting protein OS=Homo sapiens GN=AIP PE=1 SV=2 - [AIP_HUMAN]
Q9NRG9	8.06	3	3	546	59.5363	7.50342	15.0886	Aladin OS=Homo sapiens GN=AAAS PE=1 SV=1 - [AAAS_HUMAN]
Q9BTE6	15.05	4	4	412	45.4513	6.41748	15.2907	Alanyl-tRNA editing protein Aarsd1 OS=Homo sapiens GN=AARSD1 PE=1 SV=2 - [AASD1_HUMAN]
P49588	55.37	288	43	968	106.743	5.52881	1070.71	Alanyl-tRNA synthetase, cytoplasmic OS=Homo sapiens GN=AARS PE=1 SV=2 - [SYAC_HUMAN]
P14550	64.62	50	16	325	36.5499	6.78564	198.324	Alcohol dehydrogenase [NADP+] OS=Homo sapiens GN=AKR1A1 PE=1 SV=3 - [AK1A1_HUMAN]
P11766	55.88	31	13	374	39.6984	7.48877	141.487	Alcohol dehydrogenase class-3 OS=Homo sapiens GN=ADH5 PE=1 SV=4 - [ADHX_HUMAN]
Q8IZ83	27.43	33	15	802	85.0737	6.78564	124.933	Aldehyde dehydrogenase family 16 member A1 OS=Homo sapiens GN=ALDH16A1 PE=1 SV=2 - [A16A1_HUMAN]
P30837	38.88	38	14	517	57.1702	6.80029	153.831	Aldehyde dehydrogenase X, mitochondrial OS=Homo sapiens GN=ALDH1B1 PE=1 SV=3 - [AL1B1_HUMAN]
P05091	25.53	13	10	517	56.3456	7.04932	43.8672	Aldehyde dehydrogenase, mitochondrial OS=Homo sapiens GN=ALDH2 PE=1 SV=2 - [ALDH2_HUMAN]
Q04828	75.54	249	23	323	36.765	7.88428	1015.02	Aldo-keto reductase family 1 member C1 OS=Homo sapiens GN=AKR1C1 PE=1 SV=1 - [AK1C1_HUMAN]
P52895	68.42	192	18	323	36.712	7.48877	763.196	Aldo-keto reductase family 1 member C2 OS=Homo sapiens GN=AKR1C2 PE=1 SV=3 - [AK1C2_HUMAN]
P42330	70.28	111	18	323	36.8298	7.94287	437.743	Aldo-keto reductase family 1 member C3 OS=Homo sapiens GN=AKR1C3 PE=1 SV=4 - [AK1C3_HUMAN]
Q96C23	22.81	7	5	342	37.7421	6.65381	24.3152	Aldose 1-epimerase OS=Homo sapiens GN=GALM PE=1 SV=1 - [GALM_HUMAN]
P15121	68.35	82	16	316	35.8305	6.97607	309.979	Aldose reductase OS=Homo sapiens GN=AKR1B1 PE=1 SV=3 - [ALDR_HUMAN]
O00116	23.71	19	10	658	72.8658	7.34229	75.5436	Alkyldihydroxyacetonephosphate synthase, peroxisomal OS=Homo sapiens GN=AGPS PE=1 SV=1 - [ADAS_HUMAN]
Q5STX8	33.54	4	3	161	18.0263	7.23975	34.2702	Allograft inflammatory factor 1 (Fragment) OS=Homo sapiens GN=AIF1 PE=4 SV=1 - [Q5STX8_HUMAN]
P02763	41.29	18	6	201	23.4968	5.021	56.878	Alpha-1-acid glycoprotein 1 OS=Homo sapiens GN=ORM1 PE=1 SV=1 - [A1AG1_HUMAN]
P19652	21.89	6	4	201	23.5876	5.10986	17.7858	Alpha-1-acid glycoprotein 2 OS=Homo sapiens GN=ORM2 PE=1 SV=2 - [A1AG2_HUMAN]
P01011	27.66	16	8	423	47.6205	5.51611	65.5411	Alpha-1-antichymotrypsin OS=Homo sapiens GN=SERPINA3 PE=1 SV=2 - [AACT_HUMAN]
P01009	47.85	93	18	418	46.707	5.59229	364.514	Alpha-1-antitrypsin OS=Homo sapiens GN=SERPINA1 PE=1 SV=3 - [A1AT_HUMAN]
Q9H6U8	5.07	2	2	611	69.8178	8.67529	12.8614	Alpha-1,2-mannosyltransferase ALG9 OS=Homo sapiens GN=ALG9 PE=1 SV=2 - [ALG9_HUMAN]
Q9H553	7.69	5	3	416	47.0613	7.04932	21.9335	Alpha-1,3/1,6-mannosyltransferase ALG2 OS=Homo sapiens GN=ALG2 PE=2 SV=1 - [ALG2_HUMAN]
P04217	11.11	4	3	495	54.2195	5.85889	13.2347	Alpha-1B-glycoprotein OS=Homo sapiens GN=A1BG PE=1 SV=4 - [A1BG_HUMAN]
P02765	18.26	8	4	367	39.2997	5.71924	29.4023	Alpha-2-HS-glycoprotein OS=Homo sapiens GN=AHSG PE=1 SV=1 - [FETUA_HUMAN]
P01023	37.58	64	39	1474	163.188	6.45557	233.074	Alpha-2-macroglobulin OS=Homo sapiens GN=A2M PE=1 SV=3 - [A2MG_HUMAN]
P30533	7	2	2	357	41.4409	8.77783	4.92375	Alpha-2-macroglobulin receptor-associated protein OS=Homo sapiens GN=LRPAP1 PE=1 SV=1 - [AMRP_HUMAN]
P12814	63.23	251	46	892	102.993	5.41455	907.61	Alpha-actinin-1 OS=Homo sapiens GN=ACTN1 PE=1 SV=2 - [ACTN1_HUMAN]
Q08043	15.65	46	13	901	103.176	5.51611	175.34	Alpha-actinin-3 OS=Homo sapiens GN=ACTN3 PE=1 SV=2 - [ACTN3_HUMAN]
O43707	75.19	369	60	911	104.788	5.43994	1368.19	Alpha-actinin-4 OS=Homo sapiens GN=ACTN4 PE=1 SV=2 - [ACTN4_HUMAN]
P61163	59.31	75	15	376	42.5869	6.63916	326.13	Alpha-centractin OS=Homo sapiens GN=ACTR1A PE=1 SV=1 - [ACTZ_HUMAN]
P06733	83.18	985	37	434	47.1393	7.38623	3498.3	Alpha-enolase OS=Homo sapiens GN=ENO1 PE=1 SV=2 - [ENOA_HUMAN]
Q12800	9.16	5	3	502	57.2197	5.79541	21.8199	Alpha-globin transcription factor CP2 OS=Homo sapiens GN=TFCP2 PE=1 SV=2 - [TFCP2_HUMAN]
Q9C0B1	7.52	4	3	505	58.2449	5.22412	15.1408	Alpha-ketoglutarate-dependent dioxygenase FTO OS=Homo sapiens GN=FTO PE=1 SV=3 - [FTO_HUMAN]
Q9NTJ4	7.98	9	6	1040	115.762	6.56592	35.6596	Alpha-mannosidase 2C1 OS=Homo sapiens GN=MAN2C1 PE=1 SV=1 - [MA2C1_HUMAN]
P17050	26.52	20	8	411	46.5339	5.18604	53.0752	Alpha-N-acetylgalactosaminidase OS=Homo sapiens GN=NAGA PE=1 SV=2 - [NAGAB_HUMAN]
P54920	83.05	163	21	295	33.2113	5.36377	623.297	Alpha-soluble NSF attachment protein OS=Homo sapiens GN=NAPA PE=1 SV=3 - [SNAA_HUMAN]
P40222	12.09	4	3	546	61.8532	6.52197	28.1077	Alpha-taxilin OS=Homo sapiens GN=TXLNA PE=1 SV=3 - [TXLNA_HUMAN]
Q06203	14.31	7	6	517	57.3624	6.75635	26.9928	Amidophosphoribosyltransferase OS=Homo sapiens GN=PPAT PE=1 SV=1 - [PUR1_HUMAN]
P51168	4.38	2	2	640	72.6117	6.30322	4.55899	Amiloride-sensitive sodium channel subunit beta OS=Homo sapiens GN=SCNN1B PE=1 SV=2 - [SCNNB_HUMAN]
Q12904	73.08	45	16	312	34.3311	8.42627	159.518	Aminoacyl tRNA synthase complex-interacting multifunctional protein 1 OS=Homo sapiens GN=AIMP1 PE=1 SV=2 - [AIMP1_HUMAN]
Q13155	32.19	31	7	320	35.3263	8.22119	106.012	Aminoacyl tRNA synthase complex-interacting multifunctional protein 2 OS=Homo sapiens GN=AIMP2 PE=1 SV=2 - [AIMP2_HUMAN]
A8K6C4	9.82	4	4	550	60.5497	8.11865	13.9353	Aminolevulinate, delta-, synthase 2 OS=Homo sapiens GN=ALAS2 PE=2 SV=1 - [A8K6C4_HUMAN]
Q9H4A4	55.38	60	27	650	72.5495	5.74463	218.613	Aminopeptidase B OS=Homo sapiens GN=RNPEP PE=1 SV=2 - [AMPB_HUMAN]
Q02094	7.09	9	2	409	44.1687	6.84424	57.6568	Ammonium transporter Rh type A OS=Homo sapiens GN=RHAG PE=1 SV=2 - [RHAG_HUMAN]
Q01432	10.82	8	6	767	88.7556	6.97607	29.2724	AMP deaminase 3 OS=Homo sapiens GN=AMPD3 PE=1 SV=1 - [AMPD3_HUMAN]
Q6FI81	13.78	6	3	312	33.5611	5.61768	30.4402	Anamorsin OS=Homo sapiens GN=CIAPIN1 PE=1 SV=2 - [CPIN1_HUMAN]
Q9H1A4	1.65	3	3	1944	216.361	6.30322	19.8833	Anaphase-promoting complex subunit 1 OS=Homo sapiens GN=ANAPC1 PE=1 SV=1 - [APC1_HUMAN]
Q9UM13	12.97	2	2	185	21.2387	9.05615	7.2654	Anaphase-promoting complex subunit 10 OS=Homo sapiens GN=ANAPC10 PE=1 SV=1 - [APC10_HUMAN]
Q9UJX6	3.53	2	2	822	93.7688	5.22412	8.14993	Anaphase-promoting complex subunit 2 OS=Homo sapiens GN=ANAPC2 PE=1 SV=1 - [ANC2_HUMAN]
Q9UJX5	2.6	2	2	808	92.0577	5.52881	15.4912	Anaphase-promoting complex subunit 4 OS=Homo sapiens GN=ANAPC4 PE=1 SV=2 - [APC4_HUMAN]
Q9UJX3	3.51	2	2	599	66.8128	5.64307	13.4822	Anaphase-promoting complex subunit 7 OS=Homo sapiens GN=ANAPC7 PE=1 SV=4 - [APC7_HUMAN]
P01019	5.15	2	2	485	53.1205	6.31592	6.19133	Angiotensinogen OS=Homo sapiens GN=AGT PE=1 SV=1 - [ANGT_HUMAN]
Q9P2R3	22.33	28	16	1169	128.318	6.1001	106.999	Ankyrin repeat and FYVE domain-containing protein 1 OS=Homo sapiens GN=ANKFY1 PE=1 SV=2 - [ANFY1_HUMAN]
Q9H8Y5	9.5	5	5	726	80.8772	8.41162	25.8649	Ankyrin repeat and zinc finger domain-containing protein 1 OS=Homo sapiens GN=ANKZF1 PE=1 SV=1 - [ANKZ1_HUMAN]
Q8IZ07	9.15	7	4	590	67.5768	5.021	24.3928	Ankyrin repeat domain-containing protein 13A OS=Homo sapiens GN=ANKRD13A PE=1 SV=3 - [AN13A_HUMAN]
P16157	62.63	487	85	1881	206.137	6.01123	1797.95	Ankyrin-1 OS=Homo sapiens GN=ANK1 PE=1 SV=3 - [ANK1_HUMAN]
P04083	71.68	326	26	346	38.69	7.02002	1238	Annexin A1 OS=Homo sapiens GN=ANXA1 PE=1 SV=2 - [ANXA1_HUMAN]
P07355	60.18	139	23	339	38.5798	7.75244	531.045	Annexin A2 OS=Homo sapiens GN=ANXA2 PE=1 SV=2 - [ANXA2_HUMAN]
P12429	60.37	44	20	323	36.3527	5.92236	141.476	Annexin A3 OS=Homo sapiens GN=ANXA3 PE=1 SV=3 - [ANXA3_HUMAN]
P09525	63.01	140	22	319	35.8601	6.12549	513.378	Annexin A4 OS=Homo sapiens GN=ANXA4 PE=1 SV=4 - [ANXA4_HUMAN]
P08758	75.63	221	24	320	35.9144	5.04639	817.366	Annexin A5 OS=Homo sapiens GN=ANXA5 PE=1 SV=2 - [ANXA5_HUMAN]
P08133	57.5	104	35	673	75.8256	5.60498	385.173	Annexin A6 OS=Homo sapiens GN=ANXA6 PE=1 SV=3 - [ANXA6_HUMAN]
A6NN80	57.12	99	35	667	75.2292	5.66846	368.33	Annexin A6, isoform CRA_c OS=Homo sapiens GN=ANXA6 PE=3 SV=3 - [A6NN80_HUMAN]
P01008	20.04	12	7	464	52.5689	6.7124	48.5356	Antithrombin-III OS=Homo sapiens GN=SERPINC1 PE=1 SV=1 - [ANT3_HUMAN]
Q10567	31.93	82	24	949	104.57	5.05908	263.253	AP-1 complex subunit beta-1 OS=Homo sapiens GN=AP1B1 PE=1 SV=2 - [AP1B1_HUMAN]
O43747	16.06	16	10	822	91.2931	6.80029	71.6763	AP-1 complex subunit gamma-1 OS=Homo sapiens GN=AP1G1 PE=1 SV=5 - [AP1G1_HUMAN]
Q9BXS5	40.66	17	13	423	48.5561	7.29834	56.041	AP-1 complex subunit mu-1 OS=Homo sapiens GN=AP1M1 PE=1 SV=3 - [AP1M1_HUMAN]
P56377	15.92	4	2	157	18.6028	5.46533	20.4784	AP-1 complex subunit sigma-2 OS=Homo sapiens GN=AP1S2 PE=1 SV=1 - [AP1S2_HUMAN]
O95782	35.52	92	27	977	107.478	7.03467	321.523	AP-2 complex subunit alpha-1 OS=Homo sapiens GN=AP2A1 PE=1 SV=3 - [AP2A1_HUMAN]
O94973	22.68	45	15	939	103.895	6.96143	167.535	AP-2 complex subunit alpha-2 OS=Homo sapiens GN=AP2A2 PE=1 SV=2 - [AP2A2_HUMAN]
P63010	37.03	107	28	937	104.486	5.37646	358.468	AP-2 complex subunit beta OS=Homo sapiens GN=AP2B1 PE=1 SV=1 - [AP2B1_HUMAN]
Q96CW1	42.53	44	16	435	49.623	9.53955	149.441	AP-2 complex subunit mu OS=Homo sapiens GN=AP2M1 PE=1 SV=2 - [AP2M1_HUMAN]
P53680	29.58	8	4	142	17.0067	6.17627	30.4183	AP-2 complex subunit sigma OS=Homo sapiens GN=AP2S1 PE=1 SV=2 - [AP2S1_HUMAN]
O00203	22.03	32	19	1094	121.245	6.03662	107.374	AP-3 complex subunit beta-1 OS=Homo sapiens GN=AP3B1 PE=1 SV=3 - [AP3B1_HUMAN]
O14617	12.4	16	10	1153	130.076	8.48486	66.3813	AP-3 complex subunit delta-1 OS=Homo sapiens GN=AP3D1 PE=1 SV=1 - [AP3D1_HUMAN]
Q9Y2T2	21.77	7	6	418	46.9093	6.93213	26.748	AP-3 complex subunit mu-1 OS=Homo sapiens GN=AP3M1 PE=1 SV=1 - [AP3M1_HUMAN]
Q92572	24.35	7	3	193	21.7181	5.38916	28.8872	AP-3 complex subunit sigma-1 OS=Homo sapiens GN=AP3S1 PE=1 SV=1 - [AP3S1_HUMAN]
Q9Y587	12.5	2	2	144	16.9937	5.18604	9.30734	AP-4 complex subunit sigma-1 OS=Homo sapiens GN=AP4S1 PE=2 SV=1 - [AP4S1_HUMAN]
Q2M2I8	4.58	4	4	961	103.821	6.59521	13.5128	AP2-associated protein kinase 1 OS=Homo sapiens GN=AAK1 PE=1 SV=3 - [AAK1_HUMAN]
P02647	70.41	231	23	267	30.7589	5.75732	794.925	Apolipoprotein A-I OS=Homo sapiens GN=APOA1 PE=1 SV=1 - [APOA1_HUMAN]
Q8NCW5	36.11	17	6	288	31.6542	7.66455	71.2991	Apolipoprotein A-I-binding protein OS=Homo sapiens GN=APOA1BP PE=1 SV=2 - [AIBP_HUMAN]
P02652	21	19	3	100	11.1679	6.62451	77.0535	Apolipoprotein A-II OS=Homo sapiens GN=APOA2 PE=1 SV=1 - [APOA2_HUMAN]
P06727	39.39	35	14	396	45.3715	5.37646	128.948	Apolipoprotein A-IV OS=Homo sapiens GN=APOA4 PE=1 SV=3 - [APOA4_HUMAN]
P04114	19.81	91	65	4563	515.283	7.04932	339.44	Apolipoprotein B-100 OS=Homo sapiens GN=APOB PE=1 SV=2 - [APOB_HUMAN]
P05090	31.22	24	6	189	21.2618	5.14795	93.1429	Apolipoprotein D OS=Homo sapiens GN=APOD PE=1 SV=1 - [APOD_HUMAN]
P02649	35.02	31	9	317	36.1318	5.73193	134.229	Apolipoprotein E OS=Homo sapiens GN=APOE PE=1 SV=1 - [APOE_HUMAN]
O95445	12.23	4	3	188	21.2394	6.01123	21.3667	Apolipoprotein M OS=Homo sapiens GN=APOM PE=1 SV=2 - [APOM_HUMAN]
Q9BUR5	33.33	13	5	198	22.2705	9.12939	52.5883	Apolipoprotein O OS=Homo sapiens GN=APOO PE=1 SV=1 - [APOO_HUMAN]
Q6UXV4	36.57	9	7	268	29.1403	9.5249	42.0476	Apolipoprotein O-like OS=Homo sapiens GN=APOOL PE=1 SV=1 - [APOOL_HUMAN]
P08519	27.35	6	4	4548	500.995	5.88428	19.7334	Apolipoprotein(a) OS=Homo sapiens GN=LPA PE=1 SV=1 - [APOA_HUMAN]
Q9BZZ5	23.53	24	11	510	57.5251	6.0874	81.2409	Apoptosis inhibitor 5 OS=Homo sapiens GN=API5 PE=1 SV=2 - [API5_HUMAN]
Q07812	55.73	102	11	192	21.1708	5.22412	351.729	Apoptosis regulator BAX OS=Homo sapiens GN=BAX PE=1 SV=1 - [BAX_HUMAN]
Q9ULZ3	20.51	4	3	195	21.6133	6.34131	22.1379	Apoptosis-associated speck-like protein containing a CARD OS=Homo sapiens GN=PYCARD PE=1 SV=2 - [ASC_HUMAN]
O95831	43.23	64	20	613	66.8589	8.95361	253.908	Apoptosis-inducing factor 1, mitochondrial OS=Homo sapiens GN=AIFM1 PE=1 SV=1 - [AIFM1_HUMAN]
Q13625	5.5	6	5	1128	125.538	6.07471	41.0764	Apoptosis-stimulating of p53 protein 2 OS=Homo sapiens GN=TP53BP2 PE=1 SV=2 - [ASPP2_HUMAN]
P09917	17.95	11	10	674	77.9333	5.77002	39.8172	Arachidonate 5-lipoxygenase OS=Homo sapiens GN=ALOX5 PE=1 SV=2 - [LOX5_HUMAN]
P20292	18.63	8	4	161	18.1454	8.44092	25.171	Arachidonate 5-lipoxygenase-activating protein OS=Homo sapiens GN=ALOX5AP PE=1 SV=2 - [AL5AP_HUMAN]
B2RTS2	3.53	3	2	1133	127.585	6.13818	19.35	ARAP1 protein OS=Homo sapiens GN=ARAP1 PE=2 SV=1 - [B2RTS2_HUMAN]
P52594	23.84	25	8	562	58.2242	8.63135	103.004	Arf-GAP domain and FG repeats-containing protein 1 OS=Homo sapiens GN=AGFG1 PE=1 SV=2 - [AGFG1_HUMAN]
Q15057	21.34	12	10	778	87.9732	6.80029	47.0625	Arf-GAP with coiled-coil, ANK repeat and PH domain-containing protein 2 OS=Homo sapiens GN=ACAP2 PE=1 SV=3 - [ACAP2_HUMAN]
Q9ULH1	20.46	35	15	1129	125.42	7.31299	149.425	Arf-GAP with SH3 domain, ANK repeat and PH domain-containing protein 1 OS=Homo sapiens GN=ASAP1 PE=1 SV=4 - [ASAP1_HUMAN]
P53367	19.3	7	5	373	41.7126	6.69775	27.5504	Arfaptin-1 OS=Homo sapiens GN=ARFIP1 PE=1 SV=2 - [ARFP1_HUMAN]
P05089	64.29	32	14	322	34.7133	7.21045	125.483	Arginase-1 OS=Homo sapiens GN=ARG1 PE=1 SV=2 - [ARGI1_HUMAN]
P78540	70.06	39	14	354	38.5539	6.46826	147.885	Arginase-2, mitochondrial OS=Homo sapiens GN=ARG2 PE=1 SV=1 - [ARGI2_HUMAN]
P04424	21.34	11	8	464	51.6253	6.48096	40.7033	Argininosuccinate lyase OS=Homo sapiens GN=ASL PE=1 SV=4 - [ARLY_HUMAN]
P00966	19.42	10	7	412	46.501	8.01611	43.9148	Argininosuccinate synthase OS=Homo sapiens GN=ASS1 PE=1 SV=2 - [ASSY_HUMAN]
P54136	49.24	123	28	660	75.3309	6.68311	418.854	Arginyl-tRNA synthetase, cytoplasmic OS=Homo sapiens GN=RARS PE=1 SV=2 - [SYRC_HUMAN]
B4DK25	9.18	3	3	403	45.8029	6.78564	10.8134	Arginyl-tRNA--protein transferase 1 OS=Homo sapiens GN=ATE1 PE=2 SV=1 - [B4DK25_HUMAN]
B7Z637	4.17	2	2	600	67.1421	6.72705	25.6972	Armadillo repeat containing 8, isoform CRA_g OS=Homo sapiens GN=ARMC8 PE=2 SV=1 - [B7Z637_HUMAN]
Q9NVT9	23.76	6	6	282	31.2608	5.74463	20.957	Armadillo repeat-containing protein 1 OS=Homo sapiens GN=ARMC1 PE=1 SV=1 - [ARMC1_HUMAN]
Q8N2F6	20.12	6	4	343	37.5166	6.60986	27.9553	Armadillo repeat-containing protein 10 OS=Homo sapiens GN=ARMC10 PE=1 SV=1 - [ARM10_HUMAN]
Q9UH62	6.86	5	2	379	42.4739	8.36768	25.2603	Armadillo repeat-containing X-linked protein 3 OS=Homo sapiens GN=ARMCX3 PE=1 SV=1 - [ARMX3_HUMAN]
P18440	18.62	6	4	290	33.8772	6.53662	21.1375	Arylamine N-acetyltransferase 1 OS=Homo sapiens GN=NAT1 PE=1 SV=2 - [ARY1_HUMAN]
P15289	6.51	2	2	507	53.5537	6.07471	12.1209	Arylsulfatase A OS=Homo sapiens GN=ARSA PE=1 SV=3 - [ARSA_HUMAN]
P15848	7.32	4	3	533	59.6494	8.20654	15.5501	Arylsulfatase B OS=Homo sapiens GN=ARSB PE=1 SV=1 - [ARSB_HUMAN]
O43776	47.99	123	25	548	62.9025	6.25244	498.335	Asparaginyl-tRNA synthetase, cytoplasmic OS=Homo sapiens GN=NARS PE=1 SV=1 - [SYNC_HUMAN]
P17174	65.86	96	22	413	46.2185	7.00537	369.047	Aspartate aminotransferase, cytoplasmic OS=Homo sapiens GN=GOT1 PE=1 SV=3 - [AATC_HUMAN]
P00505	62.33	84	23	430	47.4873	9.01221	312.645	Aspartate aminotransferase, mitochondrial OS=Homo sapiens GN=GOT2 PE=1 SV=3 - [AATM_HUMAN]
P14868	68.26	120	30	501	57.1	6.55127	425.859	Aspartyl-tRNA synthetase, cytoplasmic OS=Homo sapiens GN=DARS PE=1 SV=2 - [SYDC_HUMAN]
Q6PI48	27.75	15	10	645	73.5161	8.01611	50.8018	Aspartyl-tRNA synthetase, mitochondrial OS=Homo sapiens GN=DARS2 PE=1 SV=1 - [SYDM_HUMAN]
Q15121	30	6	3	130	15.0308	5.021	18.9829	Astrocytic phosphoprotein PEA-15 OS=Homo sapiens GN=PEA15 PE=1 SV=2 - [PEA15_HUMAN]
O14497	2.01	3	3	2285	241.892	6.69775	18.4325	AT-rich interactive domain-containing protein 1A OS=Homo sapiens GN=ARID1A PE=1 SV=3 - [ARI1A_HUMAN]
Q99856	25.63	15	8	593	62.85	4.90674	62.202	AT-rich interactive domain-containing protein 3A OS=Homo sapiens GN=ARID3A PE=1 SV=2 - [ARI3A_HUMAN]
Q9UBB4	6.11	5	2	475	53.4548	5.24951	26.1062	Ataxin-10 OS=Homo sapiens GN=ATXN10 PE=1 SV=1 - [ATX10_HUMAN]
Q6DD88	38.63	16	11	541	60.5034	5.65576	63.5073	Atlastin-3 OS=Homo sapiens GN=ATL3 PE=1 SV=1 - [ATLA3_HUMAN]
Q8N5M1	16.61	4	4	289	32.7519	7.09326	11.676	ATP synthase mitochondrial F1 complex assembly factor 2 OS=Homo sapiens GN=ATPAF2 PE=1 SV=1 - [ATPF2_HUMAN]
P25705	52.8	207	28	553	59.7136	9.12939	741.728	ATP synthase subunit alpha, mitochondrial OS=Homo sapiens GN=ATP5A1 PE=1 SV=1 - [ATPA_HUMAN]
P24539	40.23	49	13	256	28.8903	9.36377	167.068	ATP synthase subunit b, mitochondrial OS=Homo sapiens GN=ATP5F1 PE=1 SV=2 - [AT5F1_HUMAN]
P06576	72.97	280	27	529	56.5246	5.40186	980.473	ATP synthase subunit beta, mitochondrial OS=Homo sapiens GN=ATP5B PE=1 SV=3 - [ATPB_HUMAN]
O75947	73.29	41	10	161	18.4795	5.30029	139.5	ATP synthase subunit d, mitochondrial OS=Homo sapiens GN=ATP5H PE=1 SV=3 - [ATP5H_HUMAN]
P30049	41.07	9	5	168	17.4792	5.49072	28.0416	ATP synthase subunit delta, mitochondrial OS=Homo sapiens GN=ATP5D PE=1 SV=2 - [ATPD_HUMAN]
P36542	32.21	23	10	298	32.9753	9.21729	75.7392	ATP synthase subunit gamma, mitochondrial OS=Homo sapiens GN=ATP5C1 PE=1 SV=1 - [ATPG_HUMAN]
P48047	58.69	42	9	213	23.2627	9.96436	144.012	ATP synthase subunit O, mitochondrial OS=Homo sapiens GN=ATP5O PE=1 SV=1 - [ATPO_HUMAN]
Q99766	15.35	4	3	215	24.8496	7.56201	10.4215	ATP synthase subunit s, mitochondrial OS=Homo sapiens GN=ATP5S PE=1 SV=3 - [ATP5S_HUMAN]
Q9NRK6	28.59	45	20	738	79.0979	9.84717	167.333	ATP-binding cassette sub-family B member 10, mitochondrial OS=Homo sapiens GN=ABCB10 PE=1 SV=2 - [ABCBA_HUMAN]
Q9NP58	36.22	113	21	842	93.8262	8.48486	442.225	ATP-binding cassette sub-family B member 6, mitochondrial OS=Homo sapiens GN=ABCB6 PE=1 SV=1 - [ABCB6_HUMAN]
O75027	5.98	8	4	752	82.5892	9.33447	22.2577	ATP-binding cassette sub-family B member 7, mitochondrial OS=Homo sapiens GN=ABCB7 PE=1 SV=2 - [ABCB7_HUMAN]
O60706	2.91	2	2	1549	174.112	7.37158	8.56356	ATP-binding cassette sub-family C member 9 OS=Homo sapiens GN=ABCC9 PE=1 SV=2 - [ABCC9_HUMAN]
P61221	37.56	43	15	599	67.271	8.33838	140.134	ATP-binding cassette sub-family E member 1 OS=Homo sapiens GN=ABCE1 PE=1 SV=1 - [ABCE1_HUMAN]
P53396	52.41	172	47	1101	120.762	7.32764	619.488	ATP-citrate synthase OS=Homo sapiens GN=ACLY PE=1 SV=3 - [ACLY_HUMAN]
P46063	27.73	37	12	649	73.41	7.88428	121.561	ATP-dependent DNA helicase Q1 OS=Homo sapiens GN=RECQL PE=1 SV=3 - [RECQ1_HUMAN]
Q08211	43.62	177	43	1270	140.869	6.84424	648.21	ATP-dependent RNA helicase A OS=Homo sapiens GN=DHX9 PE=1 SV=4 - [DHX9_HUMAN]
Q92499	45.41	80	28	740	82.3798	7.2251	303.515	ATP-dependent RNA helicase DDX1 OS=Homo sapiens GN=DDX1 PE=1 SV=2 - [DDX1_HUMAN]
Q9NVP1	7.76	5	4	670	75.3594	9.49561	26.2123	ATP-dependent RNA helicase DDX18 OS=Homo sapiens GN=DDX18 PE=1 SV=2 - [DDX18_HUMAN]
Q9NUU7	42.47	23	16	478	53.9408	6.58057	83.9396	ATP-dependent RNA helicase DDX19A OS=Homo sapiens GN=DDX19A PE=1 SV=1 - [DD19A_HUMAN]
O00148	40.52	82	17	427	49.098	5.68115	318.991	ATP-dependent RNA helicase DDX39A OS=Homo sapiens GN=DDX39A PE=1 SV=2 - [DX39A_HUMAN]
Q86XP3	30.17	29	19	938	102.912	7.02002	112.363	ATP-dependent RNA helicase DDX42 OS=Homo sapiens GN=DDX42 PE=1 SV=1 - [DDX42_HUMAN]
Q7Z478	4.09	5	4	1369	155.139	8.08936	28.5672	ATP-dependent RNA helicase DHX29 OS=Homo sapiens GN=DHX29 PE=1 SV=2 - [DHX29_HUMAN]
Q8IYB8	6.62	5	4	786	87.9354	7.98682	23.6947	ATP-dependent RNA helicase SUPV3L1, mitochondrial OS=Homo sapiens GN=SUPV3L1 PE=1 SV=1 - [SUV3_HUMAN]
O43681	47.7	44	12	348	38.7674	4.90674	188	ATPase ASNA1 OS=Homo sapiens GN=ASNA1 PE=1 SV=2 - [ASNA_HUMAN]
Q8NBU5	10.25	3	2	361	40.718	6.90283	15.0024	ATPase family AAA domain-containing protein 1 OS=Homo sapiens GN=ATAD1 PE=1 SV=1 - [ATAD1_HUMAN]
Q9H1Y0	29.09	7	6	275	32.4263	5.77002	23.1315	Autophagy protein 5 OS=Homo sapiens GN=ATG5 PE=1 SV=2 - [ATG5_HUMAN]
Q9BSB4	17.43	3	3	218	24.9867	6.15088	14.0563	Autophagy-related protein 101 OS=Homo sapiens GN=ATG101 PE=1 SV=1 - [ATGA1_HUMAN]
Q676U5	3.46	2	2	607	68.2227	6.63916	17.1848	Autophagy-related protein 16-1 OS=Homo sapiens GN=ATG16L1 PE=1 SV=2 - [A16L1_HUMAN]
Q7Z3C6	10.97	10	7	839	94.387	6.66846	44.9993	Autophagy-related protein 9A OS=Homo sapiens GN=ATG9A PE=1 SV=3 - [ATG9A_HUMAN]
P20160	51.39	46	8	251	26.8687	9.49561	170.345	Azurocidin OS=Homo sapiens GN=AZU1 PE=1 SV=3 - [CAP7_HUMAN]
P51572	37.4	53	10	246	27.974	8.44092	172.839	B-cell receptor-associated protein 31 OS=Homo sapiens GN=BCAP31 PE=1 SV=3 - [BAP31_HUMAN]
P17213	39.22	34	12	487	53.8651	9.37842	128.386	Bactericidal permeability-increasing protein OS=Homo sapiens GN=BPI PE=1 SV=4 - [BPI_HUMAN]
O95816	62.56	24	12	211	23.7572	6.69775	86.2362	BAG family molecular chaperone regulator 2 OS=Homo sapiens GN=BAG2 PE=1 SV=1 - [BAG2_HUMAN]
O95817	14.26	5	5	575	61.5569	6.94678	19.1261	BAG family molecular chaperone regulator 3 OS=Homo sapiens GN=BAG3 PE=1 SV=3 - [BAG3_HUMAN]
Q9UL15	12.3	4	4	447	51.1677	6.04932	13.5876	BAG family molecular chaperone regulator 5 OS=Homo sapiens GN=BAG5 PE=1 SV=1 - [BAG5_HUMAN]
P02730	45.23	572	30	911	101.727	5.18604	2213.96	Band 3 anion transport protein OS=Homo sapiens GN=SLC4A1 PE=1 SV=3 - [B3AT_HUMAN]
Q7L1Q6	19.57	13	9	419	48.0127	5.92236	51.8524	Basic leucine zipper and W2 domain-containing protein 1 OS=Homo sapiens GN=BZW1 PE=1 SV=1 - [BZW1_HUMAN]
Q54A51	48.33	65	9	269	29.2027	5.64307	252.31	Basigin (Ok blood group), isoform CRA_a OS=Homo sapiens GN=hEMMPRIN PE=2 SV=1 - [Q54A51_HUMAN]
P55061	14.77	5	4	237	26.5199	8.54346	20.6417	Bax inhibitor 1 OS=Homo sapiens GN=TMBIM6 PE=1 SV=2 - [BI1_HUMAN]
Q9BXH1	35.23	10	4	193	20.5195	8.77783	31.2009	Bcl-2-binding component 3 OS=Homo sapiens GN=BBC3 PE=1 SV=1 - [BBC3_HUMAN]
Q9BXK5	34.85	11	9	485	52.6906	4.43701	43.6899	Bcl-2-like protein 13 OS=Homo sapiens GN=BCL2L13 PE=1 SV=1 - [B2L13_HUMAN]
Q5QP56	27.07	9	5	181	20.2318	4.75439	35.7026	BCL2-like 1 (Fragment) OS=Homo sapiens GN=BCL2L1 PE=2 SV=1 - [Q5QP56_HUMAN]
O15155	24.58	3	2	118	13.2808	9.05615	13.5188	BET1 homolog OS=Homo sapiens GN=BET1 PE=1 SV=1 - [BET1_HUMAN]
P02749	10.43	2	2	345	38.2727	7.97217	9.40613	Beta-2-glycoprotein 1 OS=Homo sapiens GN=APOH PE=1 SV=3 - [APOH_HUMAN]
Q562R1	26.33	462	8	376	41.976	5.59229	1539.13	Beta-actin-like protein 2 OS=Homo sapiens GN=ACTBL2 PE=1 SV=2 - [ACTBL_HUMAN]
P35612	5.51	5	3	726	80.8034	5.92236	27.801	Beta-adducin OS=Homo sapiens GN=ADD2 PE=1 SV=3 - [ADDB_HUMAN]
P49407	13.88	8	4	418	47.0363	6.20166	24.7197	Beta-arrestin-1 OS=Homo sapiens GN=ARRB1 PE=1 SV=2 - [ARRB1_HUMAN]
P32121	7.09	5	2	409	46.0768	7.69385	18.7798	Beta-arrestin-2 OS=Homo sapiens GN=ARRB2 PE=1 SV=2 - [ARRB2_HUMAN]
P42025	44.41	37	10	376	42.2667	6.40479	141.805	Beta-centractin OS=Homo sapiens GN=ACTR1B PE=1 SV=1 - [ACTY_HUMAN]
P16278	37.81	45	19	677	76.0266	6.56592	169.908	Beta-galactosidase OS=Homo sapiens GN=GLB1 PE=1 SV=2 - [BGAL_HUMAN]
P06865	22.5	15	12	529	60.6643	5.16064	58.7734	Beta-hexosaminidase subunit alpha OS=Homo sapiens GN=HEXA PE=1 SV=2 - [HEXA_HUMAN]
P07686	38.49	38	15	556	63.0712	6.75635	132.35	Beta-hexosaminidase subunit beta OS=Homo sapiens GN=HEXB PE=1 SV=3 - [HEXB_HUMAN]
Q53H82	48.61	17	11	288	32.7849	6.80029	66.1329	Beta-lactamase-like protein 2 OS=Homo sapiens GN=LACTB2 PE=1 SV=2 - [LACB2_HUMAN]
P55957	28.72	6	3	195	21.981	5.43994	19.8526	BH3-interacting domain death agonist OS=Homo sapiens GN=BID PE=1 SV=1 - [BID_HUMAN]
P07814	54.3	264	61	1512	170.483	7.32764	993.173	Bifunctional aminoacyl-tRNA synthetase OS=Homo sapiens GN=EPRS PE=1 SV=5 - [SYEP_HUMAN]
Q3LXA3	40.35	26	14	575	58.91	7.48877	111.566	Bifunctional ATP-dependent dihydroxyacetone kinase/FAD-AMP lyase (cyclizing) OS=Homo sapiens GN=DAK PE=1 SV=2 - [DHAK_HUMAN]
Q13057	22.52	14	8	564	62.29	6.99072	48.5122	Bifunctional coenzyme A synthase OS=Homo sapiens GN=COASY PE=1 SV=4 - [COASY_HUMAN]
Q96T60	10.75	5	4	521	57.0405	8.45557	18.9744	Bifunctional polynucleotide phosphatase/kinase OS=Homo sapiens GN=PNKP PE=1 SV=1 - [PNKP_HUMAN]
P53004	53.38	53	14	296	33.4073	6.44287	189.549	Biliverdin reductase A OS=Homo sapiens GN=BLVRA PE=1 SV=2 - [BIEA_HUMAN]
Q6QNY1	30.28	4	3	142	15.9511	4.85596	14.5075	Biogenesis of lysosome-related organelles complex 1 subunit 2 OS=Homo sapiens GN=BLOC1S2 PE=1 SV=1 - [BL1S2_HUMAN]
Q6QNY0	17.33	4	2	202	21.2429	5.14795	21.5556	Biogenesis of lysosome-related organelles complex 1 subunit 3 OS=Homo sapiens GN=BLOC1S3 PE=1 SV=1 - [BL1S3_HUMAN]
Q8NFC6	1.54	4	4	3051	330.266	5.08447	26.0277	Biorientation of chromosomes in cell division protein 1-like OS=Homo sapiens GN=BOD1L PE=1 SV=2 - [BOD1L_HUMAN]
P50583	60.54	11	6	147	16.8186	5.35107	41.5296	Bis(5'-nucleosyl)-tetraphosphatase [asymmetrical] OS=Homo sapiens GN=NUDT2 PE=1 SV=3 - [AP4A_HUMAN]
P07738	47.49	80	14	259	29.9865	6.53662	303.698	Bisphosphoglycerate mutase OS=Homo sapiens GN=BPGM PE=1 SV=2 - [PMGE_HUMAN]
Q13867	34.51	24	12	455	52.528	6.26514	90.4995	Bleomycin hydrolase OS=Homo sapiens GN=BLMH PE=1 SV=1 - [BLMH_HUMAN]
Q02161	11.99	11	3	417	45.1809	8.49951	36.2994	Blood group Rh(D) polypeptide OS=Homo sapiens GN=RHD PE=1 SV=3 - [RHD_HUMAN]
P80723	63	23	8	227	22.68	4.62744	83.7966	Brain acid soluble protein 1 OS=Homo sapiens GN=BASP1 PE=1 SV=2 - [BASP1_HUMAN]
F5H5E4	36.18	33	11	398	44.1032	5.38916	102.082	Branched-chain-amino-acid aminotransferase OS=Homo sapiens GN=BCAT1 PE=3 SV=1 - [F5H5E4_HUMAN]
O15382	29.08	11	7	392	44.2591	8.646	38.405	Branched-chain-amino-acid aminotransferase, mitochondrial OS=Homo sapiens GN=BCAT2 PE=1 SV=2 - [BCAT2_HUMAN]
Q9NXR7	32.64	14	9	383	43.5238	5.80811	40.4502	BRCA1-A complex subunit BRE OS=Homo sapiens GN=BRE PE=1 SV=2 - [BRE_HUMAN]
Q9P287	33.76	15	7	314	35.9567	4.61475	66.9573	BRCA2 and CDKN1A-interacting protein OS=Homo sapiens GN=BCCIP PE=1 SV=1 - [BCCIP_HUMAN]
Q9Y6D6	8.33	12	10	1849	208.635	5.84619	43.243	Brefeldin A-inhibited guanine nucleotide-exchange protein 1 OS=Homo sapiens GN=ARFGEF1 PE=1 SV=2 - [BIG1_HUMAN]
Q8WY22	16.73	4	3	251	27.8178	9.43701	29.8267	BRI3-binding protein OS=Homo sapiens GN=BRI3BP PE=1 SV=1 - [BRI3B_HUMAN]
Q9NWV8	18.84	7	4	329	36.5366	4.64014	36.4615	BRISC and BRCA1-A complex member 1 OS=Homo sapiens GN=BABAM1 PE=1 SV=1 - [BABA1_HUMAN]
Q15018	23.37	12	8	415	46.8719	6.21436	40.6509	BRISC complex subunit Abro1 OS=Homo sapiens GN=FAM175B PE=1 SV=2 - [F175B_HUMAN]
Q5VW32	33.33	28	11	411	46.4467	7.6499	116.244	BRO1 domain-containing protein BROX OS=Homo sapiens GN=BROX PE=1 SV=1 - [BROX_HUMAN]
O60885	3.52	4	4	1362	152.124	9.18799	22.9563	Bromodomain-containing protein 4 OS=Homo sapiens GN=BRD4 PE=1 SV=2 - [BRD4_HUMAN]
Q96CX2	11.69	3	3	325	35.6787	5.64307	8.54365	BTB/POZ domain-containing protein KCTD12 OS=Homo sapiens GN=KCTD12 PE=1 SV=1 - [KCD12_HUMAN]
Q13895	16.93	6	5	437	49.57	8.11865	25.0694	Bystin OS=Homo sapiens GN=BYSL PE=1 SV=3 - [BYST_HUMAN]
P11586	58.5	138	41	935	101.495	7.29834	521.05	C-1-tetrahydrofolate synthase, cytoplasmic OS=Homo sapiens GN=MTHFD1 PE=1 SV=3 - [C1TC_HUMAN]
Q15800	12.63	3	3	293	35.1926	7.2251	9.58519	C-4 methylsterol oxidase OS=Homo sapiens GN=SC4MOL PE=1 SV=1 - [ERG25_HUMAN]
O60271	14.16	27	11	1321	146.115	5.14795	107.335	C-Jun-amino-terminal kinase-interacting protein 4 OS=Homo sapiens GN=SPAG9 PE=1 SV=4 - [JIP4_HUMAN]
P02741	8.48	3	3	224	25.0227	5.63037	9.65598	C-reactive protein OS=Homo sapiens GN=CRP PE=1 SV=1 - [CRP_HUMAN]
Q7Z2Q5	23.08	13	8	429	46.3758	6.65381	50.6459	C-terminal binding protein 1 OS=Homo sapiens GN=CTBP1 PE=2 SV=1 - [Q7Z2Q5_HUMAN]
P56545	23.82	11	7	445	48.9141	6.94678	46.1189	C-terminal-binding protein 2 OS=Homo sapiens GN=CTBP2 PE=1 SV=1 - [CTBP2_HUMAN]
Q5R2V8	25	7	5	300	34.2718	7.31299	30.269	C2orf4 protein OS=Homo sapiens GN=C2orf4 PE=2 SV=1 - [Q5R2V8_HUMAN]
P04003	33.33	15	13	597	66.9894	7.29834	52.3577	C4b-binding protein alpha chain OS=Homo sapiens GN=C4BPA PE=1 SV=2 - [C4BPA_HUMAN]
O75844	13.68	10	5	475	54.7775	7.48877	32.3876	CAAX prenyl protease 1 homolog OS=Homo sapiens GN=ZMPSTE24 PE=1 SV=2 - [FACE1_HUMAN]
P27708	18.92	43	27	2225	242.829	6.45557	186.495	CAD protein OS=Homo sapiens GN=CAD PE=1 SV=3 - [PYR1_HUMAN]
P05937	22.99	8	5	261	30.006	4.83057	24.181	Calbindin OS=Homo sapiens GN=CALB1 PE=1 SV=2 - [CALB1_HUMAN]
Q9BRF8	48.73	20	11	314	35.5259	6.20166	75.0191	Calcineurin-like phosphoesterase domain-containing protein 1 OS=Homo sapiens GN=CPPED1 PE=1 SV=3 - [CPPED_HUMAN]
P49069	11.49	2	2	296	32.9317	8.04541	7.89873	Calcium signal-modulating cyclophilin ligand OS=Homo sapiens GN=CAMLG PE=1 SV=1 - [CAMLG_HUMAN]
Q9P1Z2	21.13	17	9	691	77.2888	4.81787	77.5159	Calcium-binding and coiled-coil domain-containing protein 1 OS=Homo sapiens GN=CALCOCO1 PE=1 SV=2 - [CACO1_HUMAN]
O75746	13.27	13	8	678	74.7149	8.38232	42.6461	Calcium-binding mitochondrial carrier protein Aralar1 OS=Homo sapiens GN=SLC25A12 PE=1 SV=2 - [CMC1_HUMAN]
Q9UJS0	21.93	25	13	675	74.1286	8.6167	91.5397	Calcium-binding mitochondrial carrier protein Aralar2 OS=Homo sapiens GN=SLC25A13 PE=1 SV=2 - [CMC2_HUMAN]
Q6NUK1	15.51	8	5	477	53.3203	6.32861	27.6529	Calcium-binding mitochondrial carrier protein SCaMC-1 OS=Homo sapiens GN=SLC25A24 PE=1 SV=2 - [SCMC1_HUMAN]
Q9Y376	30.79	15	11	341	39.8437	6.88818	49.5183	Calcium-binding protein 39 OS=Homo sapiens GN=CAB39 PE=1 SV=1 - [CAB39_HUMAN]
Q99653	64.62	19	11	195	22.4423	5.09717	66.9462	Calcium-binding protein p22 OS=Homo sapiens GN=CHP PE=1 SV=3 - [CHP1_HUMAN]
Q9Y2V2	42.86	15	3	147	15.882	8.20654	52.0107	Calcium-regulated heat stable protein 1 OS=Homo sapiens GN=CARHSP1 PE=1 SV=2 - [CHSP1_HUMAN]
Q5SQQ7	7	2	2	357	40.1643	6.55127	10.6618	Calcium/calmodulin-dependent protein kinase ID OS=Homo sapiens GN=CAMK1D PE=2 SV=1 - [Q5SQQ7_HUMAN]
Q5R370	75.68	35	12	185	21.2149	7.89893	140.794	Calcyclin binding protein OS=Homo sapiens GN=CACYBP PE=2 SV=1 - [Q5R370_HUMAN]
P62158	79.19	55	9	149	16.8268	4.22119	181.505	Calmodulin OS=Homo sapiens GN=CALM1 PE=1 SV=2 - [CALM_HUMAN]
P27824	46.62	75	19	592	67.5259	4.60205	265.573	Calnexin OS=Homo sapiens GN=CANX PE=1 SV=2 - [CALX_HUMAN]
P04632	72.39	98	10	268	28.2977	5.19873	395.814	Calpain small subunit 1 OS=Homo sapiens GN=CAPNS1 PE=1 SV=1 - [CPNS1_HUMAN]
P07384	56.86	153	39	714	81.8382	5.66846	535.401	Calpain-1 catalytic subunit OS=Homo sapiens GN=CAPN1 PE=1 SV=1 - [CAN1_HUMAN]
P17655	56.71	78	32	700	79.9448	4.98291	308.826	Calpain-2 catalytic subunit OS=Homo sapiens GN=CAPN2 PE=1 SV=6 - [CAN2_HUMAN]
Q9Y6W3	7.01	8	6	813	92.5938	7.6499	39.477	Calpain-7 OS=Homo sapiens GN=CAPN7 PE=1 SV=1 - [CAN7_HUMAN]
Q99439	24.92	7	5	309	33.6753	7.32764	32.3107	Calponin-2 OS=Homo sapiens GN=CNN2 PE=1 SV=4 - [CNN2_HUMAN]
Q15417	24.92	9	7	329	36.3908	6.04932	44.8389	Calponin-3 OS=Homo sapiens GN=CNN3 PE=1 SV=1 - [CNN3_HUMAN]
P27797	52.04	105	19	417	48.1118	4.43701	375.842	Calreticulin OS=Homo sapiens GN=CALR PE=1 SV=1 - [CALR_HUMAN]
O43852	39.37	15	8	315	37.0835	4.64014	51.34	Calumenin OS=Homo sapiens GN=CALU PE=1 SV=2 - [CALU_HUMAN]
P17612	35.04	23	12	351	40.564	8.79248	82.8351	cAMP-dependent protein kinase catalytic subunit alpha OS=Homo sapiens GN=PRKACA PE=1 SV=2 - [KAPCA_HUMAN]
P22694	30.48	22	10	351	40.597	8.77783	71.7451	cAMP-dependent protein kinase catalytic subunit beta OS=Homo sapiens GN=PRKACB PE=1 SV=2 - [KAPCB_HUMAN]
P10644	34.12	31	12	381	42.955	5.35107	113.916	cAMP-dependent protein kinase type I-alpha regulatory subunit OS=Homo sapiens GN=PRKAR1A PE=1 SV=1 - [KAP0_HUMAN]
Q9BSD7	43.68	9	6	190	20.7001	9.53955	30.2299	Cancer-related nucleoside-triphosphatase OS=Homo sapiens GN=NTPCR PE=1 SV=1 - [NTPCR_HUMAN]
P30622	7.23	14	8	1438	162.147	5.36377	65.0301	CAP-Gly domain-containing linker protein 1 OS=Homo sapiens GN=CLIP1 PE=1 SV=2 - [CLIP1_HUMAN]
Q8N1G2	5.03	4	4	835	95.26	7.04932	50.657	Cap-specific mRNA (nucleoside-2'-O-)-methyltransferase 1 OS=Homo sapiens GN=FTSJD2 PE=1 SV=1 - [MTR1_HUMAN]
B1AK87	62.31	119	19	260	29.2768	6.91748	401.071	Capping protein (Actin filament) muscle Z-line, beta OS=Homo sapiens GN=CAPZB PE=4 SV=1 - [B1AK87_HUMAN]
Q14444	14.39	17	7	709	78.318	5.24951	60.4152	Caprin-1 OS=Homo sapiens GN=CAPRIN1 PE=1 SV=2 - [CAPR1_HUMAN]
P00915	65.13	42	11	261	28.8524	7.12256	158.855	Carbonic anhydrase 1 OS=Homo sapiens GN=CA1 PE=1 SV=2 - [CAH1_HUMAN]
P00918	65.38	53	14	260	29.2279	7.40088	196.324	Carbonic anhydrase 2 OS=Homo sapiens GN=CA2 PE=1 SV=2 - [CAH2_HUMAN]
P35219	36.21	12	7	290	32.9525	4.85596	43.7439	Carbonic anhydrase-related protein OS=Homo sapiens GN=CA8 PE=1 SV=3 - [CAH8_HUMAN]
P16152	38.27	13	7	277	30.3559	8.32373	52.0078	Carbonyl reductase [NADPH] 1 OS=Homo sapiens GN=CBR1 PE=1 SV=3 - [CBR1_HUMAN]
Q8N4T8	13.08	2	2	237	25.2854	9.33447	6.32375	Carbonyl reductase family member 4 OS=Homo sapiens GN=CBR4 PE=1 SV=3 - [CBR4_HUMAN]
P31997	14.33	8	3	349	38.1301	7.38623	34.0771	Carcinoembryonic antigen-related cell adhesion molecule 8 OS=Homo sapiens GN=CEACAM8 PE=1 SV=2 - [CEAM8_HUMAN]
P43155	9.42	5	5	626	70.8123	8.44092	32.091	Carnitine O-acetyltransferase OS=Homo sapiens GN=CRAT PE=1 SV=5 - [CACP_HUMAN]
P50416	11.64	11	7	773	88.3107	8.646	40.0742	Carnitine O-palmitoyltransferase 1, liver isoform OS=Homo sapiens GN=CPT1A PE=1 SV=2 - [CPT1A_HUMAN]
P23786	17.78	17	9	658	73.7304	8.17725	66.6101	Carnitine O-palmitoyltransferase 2, mitochondrial OS=Homo sapiens GN=CPT2 PE=1 SV=2 - [CPT2_HUMAN]
P48729	25.22	10	6	337	38.8899	9.56885	40.3579	Casein kinase I isoform alpha OS=Homo sapiens GN=CSNK1A1 PE=1 SV=2 - [KC1A_HUMAN]
P19784	64.29	33	18	350	41.1871	8.55811	142.084	Casein kinase II subunit alpha' OS=Homo sapiens GN=CSNK2A2 PE=1 SV=1 - [CSK22_HUMAN]
P67870	47.44	31	9	215	24.926	5.5542	115.213	Casein kinase II subunit beta OS=Homo sapiens GN=CSNK2B PE=1 SV=1 - [CSK2B_HUMAN]
Q5T791	1.32	3	2	1964	220.282	6.50732	41.7106	CASP8 associated protein 2 (Fragment) OS=Homo sapiens GN=CASP8AP2 PE=2 SV=1 - [Q5T791_HUMAN]
P42575	5.97	2	2	452	50.6524	6.81494	11.8336	Caspase-2 OS=Homo sapiens GN=CASP2 PE=1 SV=2 - [CASP2_HUMAN]
P42574	32.85	8	5	277	31.5875	6.53662	44.7096	Caspase-3 OS=Homo sapiens GN=CASP3 PE=1 SV=2 - [CASP3_HUMAN]
P04040	71.92	129	31	527	59.7188	7.38623	435.401	Catalase OS=Homo sapiens GN=CAT PE=1 SV=3 - [CATA_HUMAN]
P49913	19.41	6	3	170	19.2892	9.40771	20.3986	Cathelicidin antimicrobial peptide OS=Homo sapiens GN=CAMP PE=1 SV=1 - [CAMP_HUMAN]
P07339	49.03	124	17	412	44.5236	6.53662	476.695	Cathepsin D OS=Homo sapiens GN=CTSD PE=1 SV=1 - [CATD_HUMAN]
P08311	27.06	6	5	255	28.8191	11.1948	23.8729	Cathepsin G OS=Homo sapiens GN=CTSG PE=1 SV=2 - [CATG_HUMAN]
P07711	40.84	40	9	333	37.5397	5.45264	155.886	Cathepsin L1 OS=Homo sapiens GN=CTSL1 PE=1 SV=2 - [CATL1_HUMAN]
Q9UBR2	25.74	15	5	303	33.8462	7.10791	52.4093	Cathepsin Z OS=Homo sapiens GN=CTSZ PE=1 SV=1 - [CATZ_HUMAN]
P20645	25.99	18	5	277	30.9734	5.8335	69.5723	Cation-dependent mannose-6-phosphate receptor OS=Homo sapiens GN=M6PR PE=1 SV=1 - [MPRD_HUMAN]
P11717	17.1	35	28	2491	274.199	5.93506	130.357	Cation-independent mannose-6-phosphate receptor OS=Homo sapiens GN=IGF2R PE=1 SV=3 - [MPRI_HUMAN]
Q96Q11	8.99	3	3	434	50.0961	8.104	12.6965	CCA tRNA nucleotidyltransferase 1, mitochondrial OS=Homo sapiens GN=TRNT1 PE=1 SV=2 - [TRNT1_HUMAN]
P17676	8.12	4	2	345	36.0832	8.30908	20.2212	CCAAT/enhancer-binding protein beta OS=Homo sapiens GN=CEBPB PE=1 SV=2 - [CEBPB_HUMAN]
Q05BA3	5.79	2	2	466	56.4864	8.41162	18.6457	CCDC19 protein OS=Homo sapiens GN=CCDC19 PE=2 SV=1 - [Q05BA3_HUMAN]
A5YKK6	8.92	23	18	2376	266.768	7.10791	104.374	CCR4-NOT transcription complex subunit 1 OS=Homo sapiens GN=CNOT1 PE=1 SV=2 - [CNOT1_HUMAN]
O75175	4.25	2	2	753	81.8217	6.20166	15.7794	CCR4-NOT transcription complex subunit 3 OS=Homo sapiens GN=CNOT3 PE=1 SV=1 - [CNOT3_HUMAN]
O95400	11.44	3	2	341	37.6232	4.61475	8.14791	CD2 antigen cytoplasmic tail-binding protein 2 OS=Homo sapiens GN=CD2BP2 PE=1 SV=1 - [CD2B2_HUMAN]
Q9Y5K6	21.91	26	12	639	71.4073	6.40479	141.882	CD2-associated protein OS=Homo sapiens GN=CD2AP PE=1 SV=1 - [CD2AP_HUMAN]
Q15642	18.3	11	7	601	68.3102	5.73193	46.2624	Cdc42-interacting protein 4 OS=Homo sapiens GN=TRIP10 PE=1 SV=3 - [CIP4_HUMAN]
Q9NZ45	25.93	6	2	108	12.1912	9.08545	23.4303	CDGSH iron-sulfur domain-containing protein 1 OS=Homo sapiens GN=CISD1 PE=1 SV=1 - [CISD1_HUMAN]
Q8N5K1	42.22	11	6	135	15.2685	9.61279	42.4314	CDGSH iron-sulfur domain-containing protein 2 OS=Homo sapiens GN=CISD2 PE=1 SV=1 - [CISD2_HUMAN]
Q96JB5	12.06	6	6	506	56.885	4.75439	21.9553	CDK5 regulatory subunit-associated protein 3 OS=Homo sapiens GN=CDK5RAP3 PE=1 SV=2 - [CK5P3_HUMAN]
Q9NXV6	8.28	5	3	580	61.0879	9.01221	27.8906	CDKN2A-interacting protein OS=Homo sapiens GN=CDKN2AIP PE=1 SV=3 - [CARF_HUMAN]
B4DQI6	35.56	6	5	180	20.577	10.1694	19.4955	cDNA FLJ50614, highly similar to Transformer-2 protein homolog OS=Homo sapiens PE=2 SV=1 - [B4DQI6_HUMAN]
B7Z7A5	21.86	7	5	311	35.1777	6.46826	19.3053	cDNA FLJ51364, highly similar to Ethanolamine-phosphate cytidylyltransferase (EC 2.7.7.14) OS=Homo sapiens PE=2 SV=1 - [B7Z7A5_HUMAN]
B4DFM4	23.27	5	3	202	21.6748	6.40479	20.8907	cDNA FLJ52482, highly similar to NAD-dependent deacetylase sirtuin-5 (EC3.5.1.-) OS=Homo sapiens PE=2 SV=1 - [B4DFM4_HUMAN]
B4DE16	19.78	12	9	536	61.9316	5.08447	57.2821	cDNA FLJ53492, highly similar to Beta-catenin-like protein 1 OS=Homo sapiens PE=2 SV=1 - [B4DE16_HUMAN]
B4DW31	26.8	28	9	515	57.9212	5.10986	96.9501	cDNA FLJ54186, highly similar to Nuclear receptor-binding protein OS=Homo sapiens PE=2 SV=1 - [B4DW31_HUMAN]
B4DQU7	22.66	5	4	278	31.5937	7.60596	36.7241	cDNA FLJ55032, highly similar to Caspase-7 (EC 3.4.22.-) OS=Homo sapiens PE=2 SV=1 - [B4DQU7_HUMAN]
B7Z6V1	27.43	17	6	237	27.2426	6.78564	65.0456	cDNA FLJ55157, highly similar to Eukaryotic translation initiation factor 4E OS=Homo sapiens PE=2 SV=1 - [B7Z6V1_HUMAN]
B4DE86	23.43	6	6	367	40.2708	5.2876	21.913	cDNA FLJ55190, highly similar to Protein NDRG2 OS=Homo sapiens PE=2 SV=1 - [B4DE86_HUMAN]
B4DZJ7	40.38	53	27	1065	118.112	5.45264	224.088	cDNA FLJ55629, highly similar to Transcription elongation factor SPT5 OS=Homo sapiens PE=2 SV=1 - [B4DZJ7_HUMAN]
B7Z7L3	69.46	90	18	334	38.2016	6.90283	362.94	cDNA FLJ56301, highly similar to NADH-cytochrome b5 reductase (EC 1.6.2.2) OS=Homo sapiens PE=2 SV=1 - [B7Z7L3_HUMAN]
B7Z4V9	7.3	2	2	356	40.9475	6.23975	12.0383	cDNA FLJ57541, highly similar to Skeletal muscle and kidney-enriched inositol phosphatase (EC 3.1.3.56) OS=Homo sapiens PE=2 SV=1 - [B7Z4V9_HUMAN]
B4DIZ2	56.12	24	8	139	15.8001	5.63037	86.3446	cDNA FLJ57995, moderately similar to Ubiquitin-conjugating enzyme E2-25 kDa (EC 6.3.2.19) OS=Homo sapiens PE=2 SV=1 - [B4DIZ2_HUMAN]
B7Z7Z9	22.69	15	12	498	56.3422	5.70654	50.9501	cDNA FLJ58712, highly similar to Mus musculus myosin, heavy polypeptide 9, non-muscle (Myh9), transcript variant 1, mRNA OS=Homo sapiens PE=2 SV=1 - [B7Z7Z9_HUMAN]
A8K0B5	10.61	3	2	179	20.662	4.58936	12.0169	cDNA FLJ75987, highly similar to Homo sapiens zinc finger and BTB domain containing 8 opposite strand (ZBTB8OS), mRNA OS=Homo sapiens PE=2 SV=1 - [A8K0B5_HUMAN]
A8K1R6	15.13	20	11	1044	110.075	8.85107	67.0401	cDNA FLJ77026, highly similar to Homo sapiens ataxin 2-like (ATXN2L), transcript variant E, mRNA OS=Homo sapiens PE=2 SV=1 - [A8K1R6_HUMAN]
B7ZA04	36.67	45	15	630	70.4408	5.30029	170.639	cDNA, FLJ79018, highly similar to Cytoplasmic dynein 1 intermediate chain 2 OS=Homo sapiens PE=2 SV=1 - [B7ZA04_HUMAN]
O14735	27.23	14	5	213	23.5231	8.03076	38.4104	CDP-diacylglycerol--inositol 3-phosphatidyltransferase OS=Homo sapiens GN=CDIPT PE=1 SV=1 - [CDIPT_HUMAN]
O60671	8.87	2	2	282	31.8066	4.83057	7.12852	Cell cycle checkpoint protein RAD1 OS=Homo sapiens GN=RAD1 PE=1 SV=1 - [RAD1_HUMAN]
Q92600	24.08	5	5	299	33.6099	8.03076	17.5515	Cell differentiation protein RCD1 homolog OS=Homo sapiens GN=RQCD1 PE=1 SV=1 - [RCD1_HUMAN]
P60953	57.07	49	8	191	21.245	6.55127	177.063	Cell division control protein 42 homolog OS=Homo sapiens GN=CDC42 PE=1 SV=2 - [CDC42_HUMAN]
Q8IX12	7.65	16	8	1150	132.739	5.75732	63.3852	Cell division cycle and apoptosis regulator protein 1 OS=Homo sapiens GN=CCAR1 PE=1 SV=2 - [CCAR1_HUMAN]
Q9UJX2	10.39	6	5	597	68.79	7.02002	20.6754	Cell division cycle protein 23 homolog OS=Homo sapiens GN=CDC23 PE=1 SV=3 - [CDC23_HUMAN]
Q9NX58	24.27	13	8	379	43.5879	9.53955	43.933	Cell growth-regulating nucleolar protein OS=Homo sapiens GN=LYAR PE=1 SV=2 - [LYAR_HUMAN]
P62633	38.98	17	5	177	19.4496	7.7085	64.6584	Cellular nucleic acid-binding protein OS=Homo sapiens GN=CNBP PE=1 SV=1 - [CNBP_HUMAN]
P41208	52.91	12	6	172	19.7259	4.99561	50.1735	Centrin-2 OS=Homo sapiens GN=CETN2 PE=1 SV=1 - [CETN2_HUMAN]
Q7Z7K6	25.45	10	5	275	29.9271	9.72998	40.5695	Centromere protein V OS=Homo sapiens GN=CENPV PE=1 SV=1 - [CENPV_HUMAN]
Q02224	3.85	9	7	2701	316.219	5.64307	69.032	Centromere-associated protein E OS=Homo sapiens GN=CENPE PE=1 SV=2 - [CENPE_HUMAN]
O43264	3.21	2	2	779	88.7729	6.26514	9.36288	Centromere/kinetochore protein zw10 homolog OS=Homo sapiens GN=ZW10 PE=1 SV=3 - [ZW10_HUMAN]
O15078	2.86	7	5	2479	290.207	5.94775	63.3117	Centrosomal protein of 290 kDa OS=Homo sapiens GN=CEP290 PE=1 SV=2 - [CE290_HUMAN]
Q9UFW8	38.92	5	5	167	18.8086	8.95361	16.4241	CGG triplet repeat-binding protein 1 OS=Homo sapiens GN=CGGBP1 PE=1 SV=2 - [CGBP1_HUMAN]
Q8NI60	8.5	5	3	647	71.9044	6.99072	27.4307	Chaperone activity of bc1 complex-like, mitochondrial OS=Homo sapiens GN=ADCK3 PE=1 SV=1 - [ADCK3_HUMAN]
Q7LBR1	8.54	3	2	199	22.0952	8.104	17.1864	Charged multivesicular body protein 1b OS=Homo sapiens GN=CHMP1B PE=1 SV=1 - [CHM1B_HUMAN]
O43633	18.47	13	5	222	25.0879	5.97314	65.8654	Charged multivesicular body protein 2a OS=Homo sapiens GN=CHMP2A PE=1 SV=1 - [CHM2A_HUMAN]
Q9Y3E7	20.27	5	4	222	25.0568	5.12256	20.1947	Charged multivesicular body protein 3 OS=Homo sapiens GN=VPS24 PE=1 SV=3 - [CHMP3_HUMAN]
Q9H444	35.27	12	6	224	24.9346	4.81787	49.778	Charged multivesicular body protein 4b OS=Homo sapiens GN=CHMP4B PE=1 SV=1 - [CHM4B_HUMAN]
Q9NZZ3	29.68	13	5	219	24.5554	4.83057	51.9519	Charged multivesicular body protein 5 OS=Homo sapiens GN=CHMP5 PE=1 SV=1 - [CHMP5_HUMAN]
Q96FZ7	13.43	4	2	201	23.4703	5.31299	23.1507	Charged multivesicular body protein 6 OS=Homo sapiens GN=CHMP6 PE=1 SV=3 - [CHMP6_HUMAN]
Q9BWS9	21.63	9	6	393	44.9123	8.63135	33.8165	Chitinase domain-containing protein 1 OS=Homo sapiens GN=CHID1 PE=1 SV=1 - [CHID1_HUMAN]
P36222	45.95	34	13	383	42.5984	8.45557	121.395	Chitinase-3-like protein 1 OS=Homo sapiens GN=CHI3L1 PE=1 SV=2 - [CH3L1_HUMAN]
O00299	65.15	137	14	241	26.9057	5.17334	482.106	Chloride intracellular channel protein 1 OS=Homo sapiens GN=CLIC1 PE=1 SV=4 - [CLIC1_HUMAN]
O15247	53.04	14	9	247	28.3384	5.59229	70.2568	Chloride intracellular channel protein 2 OS=Homo sapiens GN=CLIC2 PE=1 SV=3 - [CLIC2_HUMAN]
Q9Y696	62.06	61	13	253	28.7537	5.59229	236.32	Chloride intracellular channel protein 4 OS=Homo sapiens GN=CLIC4 PE=1 SV=4 - [CLIC4_HUMAN]
Q8WWI5	4.41	2	2	657	73.2533	8.60205	10.7359	Choline transporter-like protein 1 OS=Homo sapiens GN=SLC44A1 PE=1 SV=1 - [CTL1_HUMAN]
Q9Y259	6.33	2	2	395	45.2425	5.49072	9.81324	Choline/ethanolamine kinase OS=Homo sapiens GN=CHKB PE=1 SV=3 - [CHKB_HUMAN]
Q8IXM2	46.51	12	5	172	17.8893	7.32764	37.4012	Chromatin complexes subunit BAP18 OS=Homo sapiens GN=BAP18 PE=1 SV=1 - [BAP18_HUMAN]
Q14D22	33.21	20	8	265	29.7853	5.13525	59.0276	Chromatin modifying protein 4A OS=Homo sapiens GN=CHMP4A PE=2 SV=1 - [Q14D22_HUMAN]
Q9Y3Y2	25	20	4	248	26.3803	12.2349	74.571	Chromatin target of PRMT1 protein OS=Homo sapiens GN=CHTOP PE=1 SV=2 - [CHTOP_HUMAN]
P83916	35.68	39	7	185	21.4046	4.93213	122.348	Chromobox protein homolog 1 OS=Homo sapiens GN=CBX1 PE=1 SV=1 - [CBX1_HUMAN]
Q13185	36.61	68	7	183	20.7984	5.32568	240.395	Chromobox protein homolog 3 OS=Homo sapiens GN=CBX3 PE=1 SV=4 - [CBX3_HUMAN]
P45973	49.21	24	10	191	22.2111	5.85889	75.9012	Chromobox protein homolog 5 OS=Homo sapiens GN=CBX5 PE=1 SV=1 - [CBX5_HUMAN]
O14647	4.81	6	6	1828	211.214	8.104	28.0116	Chromodomain-helicase-DNA-binding protein 2 OS=Homo sapiens GN=CHD2 PE=1 SV=2 - [CHD2_HUMAN]
B3KXV7	13.91	3	3	302	35.1364	7.48877	16.3286	Chromosome 10 open reading frame 42, isoform CRA_b OS=Homo sapiens GN=C10orf42 PE=2 SV=1 - [B3KXV7_HUMAN]
E1B6X3	28.9	6	4	173	19.4241	6.80029	25.5104	Chromosome 17 open reading frame 62, isoform CRA_g OS=Homo sapiens GN=C17orf62 PE=4 SV=1 - [E1B6X3_HUMAN]
P0CG12	4.96	3	2	524	51.3592	12.4106	8.75108	Chromosome transmission fidelity protein 8 homolog isoform 2 OS=Homo sapiens GN=CHTF8 PE=2 SV=1 - [CTF8A_HUMAN]
A8MPX7	20.23	3	3	173	19.9683	9.46631	8.03867	Chromosome X open reading frame 56, isoform CRA_b OS=Homo sapiens GN=CXorf56 PE=2 SV=1 - [A8MPX7_HUMAN]
O95239	3.41	22	3	1232	139.794	6.26514	156.754	Chromosome-associated kinesin KIF4A OS=Homo sapiens GN=KIF4A PE=1 SV=3 - [KIF4A_HUMAN]
B4DJV2	45.25	40	15	453	50.3997	7.89893	141.46	Citrate synthase OS=Homo sapiens GN=CS PE=2 SV=1 - [B4DJV2_HUMAN]
Q9NX76	11.48	2	2	183	20.4055	5.2876	7.16416	CKLF-like MARVEL transmembrane domain-containing protein 6 OS=Homo sapiens GN=CMTM6 PE=1 SV=1 - [CKLF6_HUMAN]
Q00610	59.82	660	84	1675	191.493	5.69385	2413.55	Clathrin heavy chain 1 OS=Homo sapiens GN=CLTC PE=1 SV=5 - [CLH1_HUMAN]
Q14677	18.24	16	9	625	68.2158	6.41748	64.0109	Clathrin interactor 1 OS=Homo sapiens GN=CLINT1 PE=1 SV=1 - [EPN4_HUMAN]
P09497	22.27	12	5	229	25.1751	4.64014	31.0113	Clathrin light chain B OS=Homo sapiens GN=CLTB PE=1 SV=1 - [CLCB_HUMAN]
Q10570	11.09	19	12	1443	160.782	6.40479	81.6574	Cleavage and polyadenylation specificity factor subunit 1 OS=Homo sapiens GN=CPSF1 PE=1 SV=2 - [CPSF1_HUMAN]
Q9P2I0	4.99	3	3	782	88.4307	5.10986	13.8563	Cleavage and polyadenylation specificity factor subunit 2 OS=Homo sapiens GN=CPSF2 PE=1 SV=2 - [CPSF2_HUMAN]
Q9UKF6	5.41	6	3	684	77.4362	5.60498	22.1637	Cleavage and polyadenylation specificity factor subunit 3 OS=Homo sapiens GN=CPSF3 PE=1 SV=1 - [CPSF3_HUMAN]
O43809	48.02	30	11	227	26.2107	8.82178	104.82	Cleavage and polyadenylation specificity factor subunit 5 OS=Homo sapiens GN=NUDT21 PE=1 SV=1 - [CPSF5_HUMAN]
Q8N684	16.56	10	6	471	52.0183	8.00146	43.2425	Cleavage and polyadenylation specificity factor subunit 7 OS=Homo sapiens GN=CPSF7 PE=1 SV=1 - [CPSF7_HUMAN]
Q05048	19.03	9	6	431	48.3267	6.58057	38.0944	Cleavage stimulation factor subunit 1 OS=Homo sapiens GN=CSTF1 PE=1 SV=1 - [CSTF1_HUMAN]
Q96KA5	6.88	4	3	538	62.189	8.55811	14.2557	Cleft lip and palate transmembrane protein 1-like protein OS=Homo sapiens GN=CLPTM1L PE=1 SV=1 - [CLP1L_HUMAN]
Q7Z460	2.21	6	3	1538	169.346	9.02686	29.1712	CLIP-associating protein 1 OS=Homo sapiens GN=CLASP1 PE=1 SV=1 - [CLAP1_HUMAN]
P10909	14.92	6	4	449	52.461	6.26514	26.8362	Clusterin OS=Homo sapiens GN=CLU PE=1 SV=1 - [CLUS_HUMAN]
Q14019	71.13	20	9	142	15.935	5.66846	92.4937	Coactosin-like protein OS=Homo sapiens GN=COTL1 PE=1 SV=3 - [COTL1_HUMAN]
P00451	1.19	4	2	2351	266.841	7.35693	16.0122	Coagulation factor VIII OS=Homo sapiens GN=F8 PE=1 SV=1 - [FA8_HUMAN]
B4DZI8	54.96	101	33	877	98.9836	5.16064	350.297	Coatomer protein complex, subunit beta 2 (Beta prime), isoform CRA_b OS=Homo sapiens GN=COPB2 PE=2 SV=1 - [B4DZI8_HUMAN]
P53621	53.35	113	47	1224	138.258	7.66455	400.23	Coatomer subunit alpha OS=Homo sapiens GN=COPA PE=1 SV=2 - [COPA_HUMAN]
P53618	44.39	97	30	953	107.074	6.04932	363.404	Coatomer subunit beta OS=Homo sapiens GN=COPB1 PE=1 SV=3 - [COPB_HUMAN]
P48444	46.77	58	22	511	57.1741	6.21436	195.855	Coatomer subunit delta OS=Homo sapiens GN=ARCN1 PE=1 SV=1 - [COPD_HUMAN]
Q9Y678	42.79	71	25	874	97.6555	5.46533	231.157	Coatomer subunit gamma OS=Homo sapiens GN=COPG PE=1 SV=1 - [COPG_HUMAN]
Q9UBF2	8.61	11	6	871	97.5596	5.80811	53.7704	Coatomer subunit gamma-2 OS=Homo sapiens GN=COPG2 PE=1 SV=1 - [COPG2_HUMAN]
P61923	36.16	18	6	177	20.1855	4.80518	73.4521	Coatomer subunit zeta-1 OS=Homo sapiens GN=COPZ1 PE=1 SV=1 - [COPZ1_HUMAN]
Q96EY8	18.4	5	4	250	27.371	8.60205	19.0513	Cob(I)yrinic acid a,c-diamide adenosyltransferase, mitochondrial OS=Homo sapiens GN=MMAB PE=1 SV=1 - [MMAB_HUMAN]
P23528	60.84	180	11	166	18.4907	8.08936	699.099	Cofilin-1 OS=Homo sapiens GN=CFL1 PE=1 SV=3 - [COF1_HUMAN]
Q9Y281	45.78	43	5	166	18.7249	7.88428	148.219	Cofilin-2 OS=Homo sapiens GN=CFL2 PE=1 SV=1 - [COF2_HUMAN]
Q8N3U4	10.48	22	10	1231	141.235	5.42725	84.1263	Cohesin subunit SA-2 OS=Homo sapiens GN=STAG2 PE=1 SV=3 - [STAG2_HUMAN]
Q5T0F9	4.66	6	3	858	94.1664	5.26221	29.2076	Coiled-coil and C2 domain-containing protein 1B OS=Homo sapiens GN=CC2D1B PE=1 SV=1 - [C2D1B_HUMAN]
Q9H0I3	6.1	2	2	377	44.1923	8.73389	9.83088	Coiled-coil domain-containing protein 113 OS=Homo sapiens GN=CCDC113 PE=2 SV=1 - [CC113_HUMAN]
Q8WUD4	25.3	3	2	166	19.1692	7.34229	10.2176	Coiled-coil domain-containing protein 12 OS=Homo sapiens GN=CCDC12 PE=1 SV=1 - [CCD12_HUMAN]
Q96CT7	21.08	10	5	223	25.8196	9.53955	29.3596	Coiled-coil domain-containing protein 124 OS=Homo sapiens GN=CCDC124 PE=1 SV=1 - [CC124_HUMAN]
Q9H6E4	13.97	3	2	229	26.544	8.85107	15.1252	Coiled-coil domain-containing protein 134 OS=Homo sapiens GN=CCDC134 PE=1 SV=1 - [CC134_HUMAN]
Q86WR0	27.88	11	5	208	24.4631	6.80029	35.2525	Coiled-coil domain-containing protein 25 OS=Homo sapiens GN=CCDC25 PE=1 SV=2 - [CCD25_HUMAN]
Q96MW1	11.16	4	3	224	25.233	4.91943	22.3149	Coiled-coil domain-containing protein 43 OS=Homo sapiens GN=CCDC43 PE=1 SV=2 - [CCD43_HUMAN]
Q96A33	19.67	11	10	483	55.8383	4.86865	35.7152	Coiled-coil domain-containing protein 47 OS=Homo sapiens GN=CCDC47 PE=1 SV=1 - [CCD47_HUMAN]
Q8IVM0	7.19	2	2	306	35.8	6.65381	7.58554	Coiled-coil domain-containing protein 50 OS=Homo sapiens GN=CCDC50 PE=1 SV=1 - [CCD50_HUMAN]
Q16204	8.65	3	3	474	53.2578	7.34229	20.1594	Coiled-coil domain-containing protein 6 OS=Homo sapiens GN=CCDC6 PE=1 SV=2 - [CCDC6_HUMAN]
Q9H6F5	21.94	4	4	360	40.2113	10.3306	14.0396	Coiled-coil domain-containing protein 86 OS=Homo sapiens GN=CCDC86 PE=1 SV=1 - [CCD86_HUMAN]
A6NC98	2.1	2	2	1476	164.71	5.10986	12.2018	Coiled-coil domain-containing protein 88B OS=Homo sapiens GN=CCDC88B PE=1 SV=1 - [CC88B_HUMAN]
Q9GZT6	15.35	3	3	254	29.4872	7.54736	13.5169	Coiled-coil domain-containing protein 90B, mitochondrial OS=Homo sapiens GN=CCDC90B PE=1 SV=2 - [CC90B_HUMAN]
Q567U6	12.36	9	7	631	73.1519	8.14795	38.3507	Coiled-coil domain-containing protein 93 OS=Homo sapiens GN=CCDC93 PE=1 SV=2 - [CCD93_HUMAN]
Q9BW85	8.36	3	2	323	37.0627	5.92236	11.967	Coiled-coil domain-containing protein 94 OS=Homo sapiens GN=CCDC94 PE=1 SV=1 - [CCD94_HUMAN]
Q9NX63	36.56	46	11	227	26.1362	8.27979	155.206	Coiled-coil-helix-coiled-coil-helix domain-containing protein 3, mitochondrial OS=Homo sapiens GN=CHCHD3 PE=1 SV=1 - [CHCH3_HUMAN]
O75534	15.29	15	9	798	88.8289	6.25244	73.2155	Cold shock domain-containing protein E1 OS=Homo sapiens GN=CSDE1 PE=1 SV=2 - [CSDE1_HUMAN]
Q8NFW1	4.49	8	3	1626	161.046	7.2251	21.5684	Collagen alpha-1(XXII) chain OS=Homo sapiens GN=COL22A1 PE=1 SV=2 - [COMA1_HUMAN]
P25940	5.39	4	4	1745	172.016	6.87354	19.7737	Collagen alpha-3(V) chain OS=Homo sapiens GN=COL5A3 PE=1 SV=3 - [CO5A3_HUMAN]
A8TX70	3.02	4	3	2615	289.744	6.94678	19.7213	Collagen alpha-5(VI) chain OS=Homo sapiens GN=COL6A5 PE=1 SV=1 - [CO6A5_HUMAN]
Q9Y5P4	9.62	6	4	624	70.7907	5.47803	27.8373	Collagen type IV alpha-3-binding protein OS=Homo sapiens GN=COL4A3BP PE=1 SV=1 - [C43BP_HUMAN]
D6RJ90	15.96	5	3	188	21.5163	6.53662	18.0413	COMM domain containing 10, isoform CRA_b OS=Homo sapiens GN=COMMD10 PE=4 SV=1 - [D6RJ90_HUMAN]
Q86X83	34.17	3	3	199	22.7311	6.72705	11.3546	COMM domain-containing protein 2 OS=Homo sapiens GN=COMMD2 PE=1 SV=2 - [COMD2_HUMAN]
Q9H0A8	15.08	5	2	199	21.7503	7.31299	17.5847	COMM domain-containing protein 4 OS=Homo sapiens GN=COMMD4 PE=1 SV=1 - [COMD4_HUMAN]
Q9GZQ3	15.63	3	3	224	24.6549	7.02002	10.4809	COMM domain-containing protein 5 OS=Homo sapiens GN=COMMD5 PE=1 SV=1 - [COMD5_HUMAN]
Q86VX2	11.5	2	2	200	22.5256	5.92236	16.3969	COMM domain-containing protein 7 OS=Homo sapiens GN=COMMD7 PE=1 SV=2 - [COMD7_HUMAN]
Q9NX08	32.24	10	4	183	21.077	5.42725	29.6747	COMM domain-containing protein 8 OS=Homo sapiens GN=COMMD8 PE=1 SV=1 - [COMD8_HUMAN]
Q9P000	44.95	10	6	198	21.8054	5.88428	34.2942	COMM domain-containing protein 9 OS=Homo sapiens GN=COMMD9 PE=1 SV=2 - [COMD9_HUMAN]
P02747	20.82	7	4	245	25.7571	8.41162	22.8201	Complement C1q subcomponent subunit C OS=Homo sapiens GN=C1QC PE=1 SV=3 - [C1QC_HUMAN]
P01024	44.32	171	52	1663	187.03	6.40479	632.455	Complement C3 OS=Homo sapiens GN=C3 PE=1 SV=2 - [CO3_HUMAN]
Q07021	51.42	32	8	282	31.3426	4.84326	147.948	Complement component 1 Q subcomponent-binding protein, mitochondrial OS=Homo sapiens GN=C1QBP PE=1 SV=1 - [C1QBP_HUMAN]
P00746	26.48	4	3	253	27.0159	7.7085	20.167	Complement factor D OS=Homo sapiens GN=CFD PE=1 SV=5 - [CFAD_HUMAN]
P08603	2.92	3	3	1231	139.005	6.60986	18.2894	Complement factor H OS=Homo sapiens GN=CFH PE=1 SV=4 - [CFAH_HUMAN]
Q9NZB2	8.05	11	7	1118	121.811	8.88037	53.0896	Constitutive coactivator of PPAR-gamma-like protein 1 OS=Homo sapiens GN=FAM120A PE=1 SV=2 - [F120A_HUMAN]
Q13098	34.22	42	14	491	55.5012	6.7417	144.016	COP9 signalosome complex subunit 1 OS=Homo sapiens GN=GPS1 PE=1 SV=4 - [CSN1_HUMAN]
P61201	35.67	43	13	443	51.5641	5.52881	162.75	COP9 signalosome complex subunit 2 OS=Homo sapiens GN=COPS2 PE=1 SV=1 - [CSN2_HUMAN]
Q9UNS2	48.46	38	12	423	47.842	6.65381	164.976	COP9 signalosome complex subunit 3 OS=Homo sapiens GN=COPS3 PE=1 SV=3 - [CSN3_HUMAN]
Q9BT78	40.39	45	13	406	46.2397	5.8335	165.785	COP9 signalosome complex subunit 4 OS=Homo sapiens GN=COPS4 PE=1 SV=1 - [CSN4_HUMAN]
Q92905	47.01	39	12	334	37.5547	6.53662	141.582	COP9 signalosome complex subunit 5 OS=Homo sapiens GN=COPS5 PE=1 SV=4 - [CSN5_HUMAN]
Q9UBW8	38.55	17	8	275	30.258	8.22119	64.2518	COP9 signalosome complex subunit 7a OS=Homo sapiens GN=COPS7A PE=1 SV=1 - [CSN7A_HUMAN]
Q9H9Q2	25	13	6	264	29.6034	6.15088	51.1128	COP9 signalosome complex subunit 7b OS=Homo sapiens GN=COPS7B PE=1 SV=1 - [CSN7B_HUMAN]
Q99829	24.21	18	9	537	59.0215	5.8335	66.0926	Copine-1 OS=Homo sapiens GN=CPNE1 PE=1 SV=1 - [CPNE1_HUMAN]
O75131	16.76	10	9	537	60.0921	5.84619	34.788	Copine-3 OS=Homo sapiens GN=CPNE3 PE=1 SV=1 - [CPNE3_HUMAN]
O14618	13.87	7	4	274	29.0224	5.57959	19.3066	Copper chaperone for superoxide dismutase OS=Homo sapiens GN=CCS PE=1 SV=1 - [CCS_HUMAN]
Q9NTM9	44.32	19	8	273	29.322	8.17725	65.3492	Copper homeostasis protein cutC homolog OS=Homo sapiens GN=CUTC PE=1 SV=1 - [CUTC_HUMAN]
P36551	60.35	87	23	454	50.12	8.25049	307.797	Coproporphyrinogen-III oxidase, mitochondrial OS=Homo sapiens GN=CPOX PE=1 SV=3 - [HEM6_HUMAN]
O75367	58.6	124	19	372	39.5925	9.78857	484.395	Core histone macro-H2A.1 OS=Homo sapiens GN=H2AFY PE=1 SV=4 - [H2AY_HUMAN]
Q9P0M6	28.49	32	8	372	40.0334	9.68604	127.974	Core histone macro-H2A.2 OS=Homo sapiens GN=H2AFY2 PE=1 SV=3 - [H2AW_HUMAN]
Q13951	28.57	8	4	182	21.4947	6.59521	32.908	Core-binding factor subunit beta OS=Homo sapiens GN=CBFB PE=1 SV=2 - [PEBB_HUMAN]
P31146	43.82	87	18	461	50.9938	6.68311	320.325	Coronin-1A OS=Homo sapiens GN=CORO1A PE=1 SV=4 - [COR1A_HUMAN]
Q9BR76	36.61	43	13	489	54.2003	5.88428	161.1	Coronin-1B OS=Homo sapiens GN=CORO1B PE=1 SV=1 - [COR1B_HUMAN]
Q9ULV4	55.49	186	21	474	53.2151	7.07861	619.603	Coronin-1C OS=Homo sapiens GN=CORO1C PE=1 SV=1 - [COR1C_HUMAN]
P57737	23.57	31	13	925	100.542	5.79541	112.36	Coronin-7 OS=Homo sapiens GN=CORO7 PE=1 SV=2 - [CORO7_HUMAN]
P12277	55.91	44	13	381	42.6173	5.59229	174.123	Creatine kinase B-type OS=Homo sapiens GN=CKB PE=1 SV=1 - [KCRB_HUMAN]
P46109	75.25	48	15	303	33.7559	6.7417	165.848	Crk-like protein OS=Homo sapiens GN=CRKL PE=1 SV=1 - [CRKL_HUMAN]
Q9BZJ0	10.02	8	6	848	100.389	8.00146	39.2316	Crooked neck-like protein 1 OS=Homo sapiens GN=CRNKL1 PE=1 SV=4 - [CRNL1_HUMAN]
Q9H2G0	17.02	15	11	852	97.9052	5.22412	54.5292	CTCL tumor antigen se37-2 OS=Homo sapiens GN=UBE3A PE=2 SV=1 - [Q9H2G0_HUMAN]
P17812	38.24	34	17	591	66.648	6.45557	151.641	CTP synthase 1 OS=Homo sapiens GN=CTPS PE=1 SV=2 - [PYRG1_HUMAN]
Q9NRF8	25.77	26	13	586	65.6358	6.90283	100.298	CTP synthase 2 OS=Homo sapiens GN=CTPS2 PE=1 SV=1 - [PYRG2_HUMAN]
Q5VZZ6	10.64	6	4	498	53.2087	8.95361	19.716	CUG triplet repeat, RNA binding protein 2 OS=Homo sapiens GN=CUGBP2 PE=2 SV=1 - [Q5VZZ6_HUMAN]
Q92879	18.31	11	8	486	52.0299	8.45557	41.2596	CUGBP Elav-like family member 1 OS=Homo sapiens GN=CELF1 PE=1 SV=2 - [CELF1_HUMAN]
Q13616	20.49	23	11	776	89.622	8.00146	89.6938	Cullin-1 OS=Homo sapiens GN=CUL1 PE=1 SV=2 - [CUL1_HUMAN]
Q13617	30.87	31	17	745	86.9268	6.91748	115.923	Cullin-2 OS=Homo sapiens GN=CUL2 PE=1 SV=2 - [CUL2_HUMAN]
Q13618	27.99	34	18	768	88.8735	8.48486	116.542	Cullin-3 OS=Homo sapiens GN=CUL3 PE=1 SV=2 - [CUL3_HUMAN]
Q13619	13.7	15	9	759	87.6244	8.1333	62.3202	Cullin-4A OS=Homo sapiens GN=CUL4A PE=1 SV=3 - [CUL4A_HUMAN]
Q13620	9.53	12	8	913	103.916	7.37158	56.3541	Cullin-4B OS=Homo sapiens GN=CUL4B PE=1 SV=4 - [CUL4B_HUMAN]
Q93034	12.82	11	9	780	90.8974	7.94287	47.8194	Cullin-5 OS=Homo sapiens GN=CUL5 PE=1 SV=4 - [CUL5_HUMAN]
Q86VP6	32.93	124	33	1230	136.289	5.78271	435.874	Cullin-associated NEDD8-dissociated protein 1 OS=Homo sapiens GN=CAND1 PE=1 SV=2 - [CAND1_HUMAN]
O15320	3.61	3	2	804	90.9397	5.22412	14.9064	Cutaneous T-cell lymphoma-associated antigen 5 OS=Homo sapiens GN=CTAGE5 PE=1 SV=4 - [CTGE5_HUMAN]
O95273	9.72	6	4	360	40.2365	4.81787	31.1064	Cyclin-D1-binding protein 1 OS=Homo sapiens GN=CCNDBP1 PE=1 SV=2 - [CCDB1_HUMAN]
P24941	21.81	7	5	298	33.908	8.67529	32.4273	Cyclin-dependent kinase 2 OS=Homo sapiens GN=CDK2 PE=1 SV=2 - [CDK2_HUMAN]
P11802	46.2	17	11	303	33.7084	7.00537	62.5558	Cyclin-dependent kinase 4 OS=Homo sapiens GN=CDK4 PE=1 SV=2 - [CDK4_HUMAN]
Q00535	40.75	12	10	292	33.2832	7.66455	49.0626	Cyclin-dependent kinase 5 OS=Homo sapiens GN=CDK5 PE=1 SV=3 - [CDK5_HUMAN]
P38936	44.51	12	4	164	18.108	8.36768	44.093	Cyclin-dependent kinase inhibitor 1 OS=Homo sapiens GN=CDKN1A PE=1 SV=3 - [CDN1A_HUMAN]
P46527	33.33	5	4	198	22.0597	7.02002	19.9942	Cyclin-dependent kinase inhibitor 1B OS=Homo sapiens GN=CDKN1B PE=1 SV=1 - [CDN1B_HUMAN]
Q8ND76	28.15	10	7	341	39.3119	7.1958	26.0166	Cyclin-Y OS=Homo sapiens GN=CCNY PE=1 SV=2 - [CCNY_HUMAN]
P32929	43.7	21	11	405	44.4795	6.69775	83.3547	Cystathionine gamma-lyase OS=Homo sapiens GN=CTH PE=1 SV=3 - [CGL_HUMAN]
P01040	44.9	9	3	98	10.9997	5.50342	33.5045	Cystatin-A OS=Homo sapiens GN=CSTA PE=1 SV=1 - [CYTA_HUMAN]
P04080	55.1	45	4	98	11.1326	7.56201	172.544	Cystatin-B OS=Homo sapiens GN=CSTB PE=1 SV=2 - [CYTB_HUMAN]
P21291	36.27	6	5	193	20.5538	8.57275	23.708	Cysteine and glycine-rich protein 1 OS=Homo sapiens GN=CSRP1 PE=1 SV=3 - [CSRP1_HUMAN]
Q9UHD1	45.18	26	11	332	37.4656	7.86963	100.942	Cysteine and histidine-rich domain-containing protein 1 OS=Homo sapiens GN=CHORDC1 PE=1 SV=2 - [CHRD1_HUMAN]
Q9Y4P1	21.37	7	5	393	44.2657	5.07178	26.8027	Cysteine protease ATG4B OS=Homo sapiens GN=ATG4B PE=1 SV=2 - [ATG4B_HUMAN]
Q5HYE4	51.99	87	33	831	94.5778	6.82959	313.191	Cysteinyl-tRNA synthetase, isoform CRA_e OS=Homo sapiens GN=DKFZp686F1612 PE=2 SV=1 - [Q5HYE4_HUMAN]
P32320	54.79	11	4	146	16.1739	6.91748	46.8327	Cytidine deaminase OS=Homo sapiens GN=CDA PE=1 SV=2 - [CDD_HUMAN]
P00156	5	3	2	380	42.7015	8.04541	7.59784	Cytochrome b OS=Homo sapiens GN=MT-CYB PE=1 SV=1 - [CYB_HUMAN]
P04839	37.02	48	16	570	65.2936	8.63135	171.584	Cytochrome b-245 heavy chain OS=Homo sapiens GN=CYBB PE=1 SV=2 - [CY24B_HUMAN]
P13498	27.18	18	3	195	20.9991	9.53955	79.6	Cytochrome b-245 light chain OS=Homo sapiens GN=CYBA PE=1 SV=3 - [CY24A_HUMAN]
P31930	50	42	16	480	52.6124	6.3667	167.943	Cytochrome b-c1 complex subunit 1, mitochondrial OS=Homo sapiens GN=UQCRC1 PE=1 SV=3 - [QCR1_HUMAN]
P22695	43.71	43	15	453	48.4129	8.63135	163.05	Cytochrome b-c1 complex subunit 2, mitochondrial OS=Homo sapiens GN=UQCRC2 PE=1 SV=3 - [QCR2_HUMAN]
P47985	21.9	14	5	274	29.6494	8.32373	64.8053	Cytochrome b-c1 complex subunit Rieske, mitochondrial OS=Homo sapiens GN=UQCRFS1 PE=1 SV=2 - [UCRI_HUMAN]
P00167	32.09	9	3	134	15.3205	4.95752	28.46	Cytochrome b5 OS=Homo sapiens GN=CYB5A PE=1 SV=2 - [CYB5_HUMAN]
O43169	53.42	15	5	146	16.322	4.97021	63.1437	Cytochrome b5 type B OS=Homo sapiens GN=CYB5B PE=1 SV=2 - [CYB5B_HUMAN]
P00395	9.36	3	2	513	57.003	6.69775	10.017	Cytochrome c oxidase subunit 1 OS=Homo sapiens GN=MT-CO1 PE=1 SV=1 - [COX1_HUMAN]
P00403	40.53	22	6	227	25.5482	4.81787	77.7274	Cytochrome c oxidase subunit 2 OS=Homo sapiens GN=MT-CO2 PE=1 SV=1 - [COX2_HUMAN]
P13073	49.11	19	10	169	19.564	9.51025	60.1939	Cytochrome c oxidase subunit 4 isoform 1, mitochondrial OS=Homo sapiens GN=COX4I1 PE=1 SV=1 - [COX41_HUMAN]
P08574	33.23	27	6	325	35.399	8.99756	92.5986	Cytochrome c1, heme protein, mitochondrial OS=Homo sapiens GN=CYC1 PE=1 SV=3 - [CY1_HUMAN]
Q6UW02	31.6	15	11	462	52.399	6.21436	58.8307	Cytochrome P450 20A1 OS=Homo sapiens GN=CYP20A1 PE=1 SV=1 - [CP20A_HUMAN]
Q8IUI8	13.57	11	5	442	49.7349	5.13525	41.1482	Cytokine receptor-like factor 3 OS=Homo sapiens GN=CRLF3 PE=1 SV=2 - [CRLF3_HUMAN]
P21399	16.54	12	10	889	98.3366	6.68311	53.6755	Cytoplasmic aconitate hydratase OS=Homo sapiens GN=ACO1 PE=1 SV=3 - [ACOC_HUMAN]
Q14204	42.25	305	150	4646	532.072	6.40479	1122.5	Cytoplasmic dynein 1 heavy chain 1 OS=Homo sapiens GN=DYNC1H1 PE=1 SV=5 - [DYHC1_HUMAN]
Q9Y6G9	48.95	43	18	523	56.544	6.41748	147.113	Cytoplasmic dynein 1 light intermediate chain 1 OS=Homo sapiens GN=DYNC1LI1 PE=1 SV=3 - [DC1L1_HUMAN]
P16333	18.3	7	5	377	42.8374	6.46826	29.1551	Cytoplasmic protein NCK1 OS=Homo sapiens GN=NCK1 PE=1 SV=1 - [NCK1_HUMAN]
Q14008	18.85	38	31	2032	225.352	7.79639	171.391	Cytoskeleton-associated protein 5 OS=Homo sapiens GN=CKAP5 PE=1 SV=3 - [CKAP5_HUMAN]
P28838	61.85	83	26	519	56.1308	7.92822	275.131	Cytosol aminopeptidase OS=Homo sapiens GN=LAP3 PE=1 SV=3 - [AMPL_HUMAN]
P53384	14.06	5	4	320	34.5124	5.32568	17.9431	Cytosolic Fe-S cluster assembly factor NUBP1 OS=Homo sapiens GN=NUBP1 PE=1 SV=2 - [NUBP1_HUMAN]
Q9Y5Y2	15.87	3	2	271	28.8068	5.8335	16.4049	Cytosolic Fe-S cluster assembly factor NUBP2 OS=Homo sapiens GN=NUBP2 PE=1 SV=1 - [NUBP2_HUMAN]
Q96KP4	61.89	62	20	475	52.8449	5.97314	213.663	Cytosolic non-specific dipeptidase OS=Homo sapiens GN=CNDP2 PE=1 SV=2 - [CNDP2_HUMAN]
P49902	19.43	10	7	561	64.9283	6.13818	49.6961	Cytosolic purine 5'-nucleotidase OS=Homo sapiens GN=NT5C2 PE=1 SV=1 - [5NTC_HUMAN]
O43175	48.41	169	21	533	56.6144	6.7124	597.484	D-3-phosphoglycerate dehydrogenase OS=Homo sapiens GN=PHGDH PE=1 SV=4 - [SERA_HUMAN]
A6NHG4	20.9	2	2	134	14.1863	6.29053	6.23297	D-dopachrome decarboxylase-like protein OS=Homo sapiens GN=DDTL PE=2 SV=1 - [DDTL_HUMAN]
Q8TEA8	22.97	2	2	209	23.409	8.23584	16.8285	D-tyrosyl-tRNA(Tyr) deacylase 1 OS=Homo sapiens GN=DTD1 PE=1 SV=2 - [DTD1_HUMAN]
Q96EP5	33.66	43	9	407	43.3561	8.55811	140.74	DAZ-associated protein 1 OS=Homo sapiens GN=DAZAP1 PE=1 SV=1 - [DAZP1_HUMAN]
Q9UKG1	26.52	15	11	709	79.6136	5.41455	68.237	DCC-interacting protein 13-alpha OS=Homo sapiens GN=APPL1 PE=1 SV=1 - [DP13A_HUMAN]
Q8TEB1	5.31	3	2	546	61.6313	6.40479	9.70023	DDB1- and CUL4-associated factor 11 OS=Homo sapiens GN=DCAF11 PE=1 SV=1 - [DCA11_HUMAN]
P61962	26.61	7	6	342	38.9011	5.51611	25.3496	DDB1- and CUL4-associated factor 7 OS=Homo sapiens GN=DCAF7 PE=1 SV=1 - [DCAF7_HUMAN]
Q5TAQ9	22.11	12	10	597	66.8111	5.38916	40.9183	DDB1- and CUL4-associated factor 8 OS=Homo sapiens GN=DCAF8 PE=1 SV=1 - [DCAF8_HUMAN]
Q96HY6	28.98	9	5	314	35.5895	5.12256	37.4718	DDRGK domain-containing protein 1 OS=Homo sapiens GN=DDRGK1 PE=1 SV=2 - [DDRGK_HUMAN]
Q4V9L5	12.06	8	7	804	90.2411	8.92432	34.0143	DDX24 protein OS=Homo sapiens GN=DDX24 PE=2 SV=1 - [Q4V9L5_HUMAN]
Q59F66	47.9	126	30	737	81.0168	7.92822	435.357	DEAD box polypeptide 17 isoform p82 variant (Fragment) OS=Homo sapiens PE=2 SV=1 - [Q59F66_HUMAN]
B4DP59	14.57	5	4	357	41.0184	8.98291	25.4141	Death associated protein 3, isoform CRA_d OS=Homo sapiens GN=DAP3 PE=2 SV=1 - [B4DP59_HUMAN]
P78560	15.08	5	3	199	22.7309	6.80029	16.007	Death domain-containing protein CRADD OS=Homo sapiens GN=CRADD PE=1 SV=1 - [CRADD_HUMAN]
Q14185	2.84	3	3	1865	215.209	7.56201	22.4534	Dedicator of cytokinesis protein 1 OS=Homo sapiens GN=DOCK1 PE=1 SV=2 - [DOCK1_HUMAN]
Q96LJ7	35.46	11	7	313	33.8873	7.82568	45.9823	Dehydrogenase/reductase SDR family member 1 OS=Homo sapiens GN=DHRS1 PE=1 SV=1 - [DHRS1_HUMAN]
Q6UWP2	40	12	8	260	28.2903	6.63916	38.9879	Dehydrogenase/reductase SDR family member 11 OS=Homo sapiens GN=DHRS11 PE=1 SV=1 - [DHR11_HUMAN]
Q9Y394	24.19	13	7	339	38.2741	8.32373	51.4041	Dehydrogenase/reductase SDR family member 7 OS=Homo sapiens GN=DHRS7 PE=1 SV=1 - [DHRS7_HUMAN]
Q6IAN0	32.92	14	8	325	35.0966	9.5542	48.4029	Dehydrogenase/reductase SDR family member 7B OS=Homo sapiens GN=DHRS7B PE=1 SV=2 - [DRS7B_HUMAN]
B7Z3I9	71.57	75	17	313	34.4975	7.1958	238.208	Delta-aminolevulinic acid dehydratase OS=Homo sapiens PE=2 SV=1 - [B7Z3I9_HUMAN]
Q13011	52.13	28	11	328	35.7934	8.00146	101.588	Delta(3,5)-Delta(2,4)-dienoyl-CoA isomerase, mitochondrial OS=Homo sapiens GN=ECH1 PE=1 SV=2 - [ECH1_HUMAN]
Q08495	42.47	55	13	405	45.4862	8.88037	192.288	Dematin OS=Homo sapiens GN=EPB49 PE=1 SV=3 - [DEMA_HUMAN]
Q5VZ89	1.32	2	2	1673	186.739	6.85889	7.59886	DENN domain-containing protein 4C OS=Homo sapiens GN=DENND4C PE=1 SV=2 - [DEN4C_HUMAN]
O43583	27.78	10	4	198	22.0781	5.30029	35.4581	Density-regulated protein OS=Homo sapiens GN=DENR PE=1 SV=2 - [DENR_HUMAN]
Q16854	24.91	6	5	277	32.0356	8.66064	25.2684	Deoxyguanosine kinase, mitochondrial OS=Homo sapiens GN=DGUOK PE=1 SV=2 - [DGUOK_HUMAN]
Q9BU89	18.21	4	3	302	32.8835	4.83057	15.0574	Deoxyhypusine hydroxylase OS=Homo sapiens GN=DOHH PE=1 SV=1 - [DOHH_HUMAN]
P49366	17.34	6	4	369	40.9446	5.36377	16.8669	Deoxyhypusine synthase OS=Homo sapiens GN=DHPS PE=1 SV=1 - [DHYS_HUMAN]
Q5QJE6	9.66	5	5	756	84.4179	6.16357	22.7902	Deoxynucleotidyltransferase terminal-interacting protein 2 OS=Homo sapiens GN=DNTTIP2 PE=1 SV=2 - [TDIF2_HUMAN]
O43598	29.31	11	4	174	19.0966	5.04639	44.9265	Deoxyribonucleoside 5'-monophosphate N-glycosidase OS=Homo sapiens GN=RCL PE=1 SV=1 - [RCL_HUMAN]
P33316	28.97	10	5	252	26.6897	9.5835	39.0296	Deoxyuridine 5'-triphosphate nucleotidohydrolase, mitochondrial OS=Homo sapiens GN=DUT PE=1 SV=3 - [DUT_HUMAN]
Q8WVC6	19.48	5	4	231	26.5333	9.5835	13.4858	Dephospho-CoA kinase domain-containing protein OS=Homo sapiens GN=DCAKD PE=1 SV=1 - [DCAKD_HUMAN]
P81605	35.45	36	4	110	11.2768	6.53662	96.0986	Dermcidin OS=Homo sapiens GN=DCD PE=1 SV=2 - [DCD_HUMAN]
Q9HB00	4.17	3	2	840	93.776	5.52881	7.78286	Desmocollin 1, isoform CRA_b OS=Homo sapiens GN=DSC1 PE=2 SV=1 - [Q9HB00_HUMAN]
Q02413	2.57	5	2	1049	113.676	5.03369	17.2526	Desmoglein-1 OS=Homo sapiens GN=DSG1 PE=1 SV=2 - [DSG1_HUMAN]
P15924	2.19	4	4	2871	331.569	6.81494	38.2298	Desmoplakin OS=Homo sapiens GN=DSP PE=1 SV=3 - [DESP_HUMAN]
B4DYA6	54.05	17	7	148	16.6096	8.33838	63.7346	Destrin (Actin depolymerizing factor), isoform CRA_a OS=Homo sapiens GN=DSTN PE=2 SV=1 - [B4DYA6_HUMAN]
Q9BW61	20.59	2	2	102	11.828	8.67529	6.10769	DET1- and DDB1-associated protein 1 OS=Homo sapiens GN=DDA1 PE=1 SV=1 - [DDA1_HUMAN]
Q96JH7	5.97	9	5	1222	134.236	7.1958	39.7916	Deubiquitinating protein VCIP135 OS=Homo sapiens GN=VCPIP1 PE=1 SV=2 - [VCIP1_HUMAN]
Q9Y295	49.59	33	15	367	40.5168	8.89502	120.016	Developmentally-regulated GTP-binding protein 1 OS=Homo sapiens GN=DRG1 PE=1 SV=1 - [DRG1_HUMAN]
P55039	32.97	14	11	364	40.7204	8.88037	51.1868	Developmentally-regulated GTP-binding protein 2 OS=Homo sapiens GN=DRG2 PE=1 SV=1 - [DRG2_HUMAN]
Q01459	17.4	5	4	385	43.7316	6.63916	24.137	Di-N-acetylchitobiase OS=Homo sapiens GN=CTBS PE=1 SV=1 - [DIAC_HUMAN]
Q502X2	43.55	20	8	186	21.2195	4.80518	63.8976	Diablo homolog (Drosophila) OS=Homo sapiens GN=DIABLO PE=2 SV=1 - [Q502X2_HUMAN]
O75907	12.09	5	4	488	55.2425	9.31982	21.5481	Diacylglycerol O-acyltransferase 1 OS=Homo sapiens GN=DGAT1 PE=1 SV=2 - [DGAT1_HUMAN]
A6NML8	3.83	4	3	1096	124.775	6.43018	17.057	Diaphanous homolog 2 (Drosophila), isoform CRA_c OS=Homo sapiens GN=DIAPH2 PE=4 SV=3 - [A6NML8_HUMAN]
F5H4I0	52.07	52	17	459	48.8503	7.48877	197.759	Dihydrolipoyl dehydrogenase OS=Homo sapiens GN=DLD PE=3 SV=1 - [F5H4I0_HUMAN]
P36957	24.94	55	9	453	48.7245	8.95361	202.593	Dihydrolipoyllysine-residue succinyltransferase component of 2-oxoglutarate dehydrogenase complex, mitochondrial OS=Homo sapiens GN=DLST PE=1 SV=4 - [ODO2_HUMAN]
Q02127	21.27	7	7	395	42.8409	9.67139	25.1564	Dihydroorotate dehydrogenase (quinone), mitochondrial OS=Homo sapiens GN=DHODH PE=1 SV=3 - [PYRD_HUMAN]
P09417	53.69	31	8	244	25.773	7.37158	116.059	Dihydropteridine reductase OS=Homo sapiens GN=QDPR PE=1 SV=2 - [DHPR_HUMAN]
Q9NY33	43.01	33	18	737	82.5378	5.09717	133.601	Dipeptidyl peptidase 3 OS=Homo sapiens GN=DPP3 PE=1 SV=2 - [DPP3_HUMAN]
Q86TI2	14.83	19	10	863	98.201	6.45557	66.8957	Dipeptidyl peptidase 9 OS=Homo sapiens GN=DPP9 PE=1 SV=3 - [DPP9_HUMAN]
O95989	39.53	6	5	172	19.4587	6.34131	24.2218	Diphosphoinositol polyphosphate phosphohydrolase 1 OS=Homo sapiens GN=NUDT3 PE=1 SV=1 - [NUDT3_HUMAN]
Q9NZJ9	65	66	8	180	20.2932	6.354	241.009	Diphosphoinositol polyphosphate phosphohydrolase 2 OS=Homo sapiens GN=NUDT4 PE=1 SV=2 - [NUDT4_HUMAN]
P53602	16.25	5	4	400	43.3772	7.2251	17.2802	Diphosphomevalonate decarboxylase OS=Homo sapiens GN=MVD PE=1 SV=1 - [MVD1_HUMAN]
Q9P265	13.52	21	14	1576	171.382	8.08936	73.8737	Disco-interacting protein 2 homolog B OS=Homo sapiens GN=DIP2B PE=1 SV=3 - [DIP2B_HUMAN]
Q9Y2H0	3.53	5	3	992	107.945	7.07861	27.7772	Disks large-associated protein 4 OS=Homo sapiens GN=DLGAP4 PE=1 SV=3 - [DLGP4_HUMAN]
Q16531	44.65	130	45	1140	126.887	5.26221	468.059	DNA damage-binding protein 1 OS=Homo sapiens GN=DDB1 PE=1 SV=1 - [DDB1_HUMAN]
Q92466	13.35	8	4	427	47.8334	9.46631	29.3827	DNA damage-binding protein 2 OS=Homo sapiens GN=DDB2 PE=1 SV=1 - [DDB2_HUMAN]
O00273	25.38	15	7	331	36.4995	4.79248	48.3189	DNA fragmentation factor subunit alpha OS=Homo sapiens GN=DFFA PE=1 SV=1 - [DFFA_HUMAN]
P52701	3.46	6	5	1360	152.689	6.90283	23.9882	DNA mismatch repair protein Msh6 OS=Homo sapiens GN=MSH6 PE=1 SV=2 - [MSH6_HUMAN]
F5H1D6	2.39	4	4	2259	258.19	6.45557	35.1974	DNA polymerase OS=Homo sapiens GN=POLE PE=3 SV=1 - [F5H1D6_HUMAN]
Q92878	18.9	44	22	1312	153.797	6.88818	172.659	DNA repair protein RAD50 OS=Homo sapiens GN=RAD50 PE=1 SV=1 - [RAD50_HUMAN]
P25205	28.84	49	18	808	90.924	5.77002	183.499	DNA replication licensing factor MCM3 OS=Homo sapiens GN=MCM3 PE=1 SV=3 - [MCM3_HUMAN]
P33992	28.47	25	16	734	82.2332	8.36768	75.0978	DNA replication licensing factor MCM5 OS=Homo sapiens GN=MCM5 PE=1 SV=5 - [MCM5_HUMAN]
Q14566	25.7	48	16	821	92.8312	5.41455	179.14	DNA replication licensing factor MCM6 OS=Homo sapiens GN=MCM6 PE=1 SV=1 - [MCM6_HUMAN]
P33993	41.17	50	22	719	81.2566	6.45557	171.921	DNA replication licensing factor MCM7 OS=Homo sapiens GN=MCM7 PE=1 SV=4 - [MCM7_HUMAN]
P11387	21.18	53	12	765	90.6689	9.30518	223.604	DNA topoisomerase 1 OS=Homo sapiens GN=TOP1 PE=1 SV=2 - [TOP1_HUMAN]
Q02880	8.18	13	10	1626	183.152	8.00146	66.7313	DNA topoisomerase 2-beta OS=Homo sapiens GN=TOP2B PE=1 SV=3 - [TOP2B_HUMAN]
P27695	73.9	110	22	318	35.5322	8.11865	405.007	DNA-(apurinic or apyrimidinic site) lyase OS=Homo sapiens GN=APEX1 PE=1 SV=2 - [APEX1_HUMAN]
P29372	36.58	9	7	298	32.8478	9.56885	40.7183	DNA-3-methyladenine glycosylase OS=Homo sapiens GN=MPG PE=1 SV=3 - [3MG_HUMAN]
P16989	45.43	39	11	372	40.066	9.77393	147.281	DNA-binding protein A OS=Homo sapiens GN=CSDA PE=1 SV=4 - [DBPA_HUMAN]
P78527	32.1	187	103	4128	468.788	7.12256	736.562	DNA-dependent protein kinase catalytic subunit OS=Homo sapiens GN=PRKDC PE=1 SV=3 - [PRKDC_HUMAN]
P24928	16.8	38	25	1970	217.039	7.37158	144.776	DNA-directed RNA polymerase II subunit RPB1 OS=Homo sapiens GN=POLR2A PE=1 SV=2 - [RPB1_HUMAN]
P19387	42.91	11	9	275	31.4217	4.91943	45.242	DNA-directed RNA polymerase II subunit RPB3 OS=Homo sapiens GN=POLR2C PE=1 SV=2 - [RPB3_HUMAN]
O15514	35.92	3	3	142	16.3011	4.79248	14.9159	DNA-directed RNA polymerase II subunit RPB4 OS=Homo sapiens GN=POLR2D PE=1 SV=1 - [RPB4_HUMAN]
P62487	63.95	19	8	172	19.2819	5.5415	67.9957	DNA-directed RNA polymerase II subunit RPB7 OS=Homo sapiens GN=POLR2G PE=1 SV=1 - [RPB7_HUMAN]
P36954	41.6	3	3	125	14.5136	5.13525	12.9662	DNA-directed RNA polymerase II subunit RPB9 OS=Homo sapiens GN=POLR2I PE=1 SV=1 - [RPB9_HUMAN]
C9J2Y9	17.48	33	16	1167	132.971	7.15186	135.987	DNA-directed RNA polymerase OS=Homo sapiens GN=POLR2B PE=3 SV=2 - [C9J2Y9_HUMAN]
P19388	31.9	10	4	210	24.5357	5.94775	37.6662	DNA-directed RNA polymerases I, II, and III subunit RPABC1 OS=Homo sapiens GN=POLR2E PE=1 SV=4 - [RPAB1_HUMAN]
O60870	8.91	4	3	393	45.3454	8.95361	34.7099	DNA/RNA-binding protein KIN17 OS=Homo sapiens GN=KIN PE=1 SV=2 - [KIN17_HUMAN]
P31689	51.39	36	14	397	44.8395	7.07861	132.66	DnaJ homolog subfamily A member 1 OS=Homo sapiens GN=DNAJA1 PE=1 SV=2 - [DNJA1_HUMAN]
O60884	30.83	12	8	412	45.7166	6.48096	50.9448	DnaJ homolog subfamily A member 2 OS=Homo sapiens GN=DNAJA2 PE=1 SV=1 - [DNJA2_HUMAN]
Q96EY1	11.67	8	6	480	52.4555	9.26123	25.6959	DnaJ homolog subfamily A member 3, mitochondrial OS=Homo sapiens GN=DNAJA3 PE=1 SV=2 - [DNJA3_HUMAN]
P25685	42.94	42	15	340	38.0204	8.63135	157.076	DnaJ homolog subfamily B member 1 OS=Homo sapiens GN=DNAJB1 PE=1 SV=4 - [DNJB1_HUMAN]
Q9UBS4	38.83	20	9	358	40.4886	6.17627	97.9884	DnaJ homolog subfamily B member 11 OS=Homo sapiens GN=DNAJB11 PE=1 SV=1 - [DJB11_HUMAN]
Q9NXW2	8.8	2	2	375	41.7928	8.52881	8.53324	DnaJ homolog subfamily B member 12 OS=Homo sapiens GN=DNAJB12 PE=1 SV=4 - [DJB12_HUMAN]
Q9UDY4	27.89	10	6	337	37.7831	8.49951	35.6587	DnaJ homolog subfamily B member 4 OS=Homo sapiens GN=DNAJB4 PE=1 SV=1 - [DNJB4_HUMAN]
O75165	17.03	43	31	2243	254.252	6.7417	172.083	DnaJ homolog subfamily C member 13 OS=Homo sapiens GN=DNAJC13 PE=1 SV=5 - [DJC13_HUMAN]
Q9NVM6	14.14	4	3	304	34.6661	8.52881	19.224	DnaJ homolog subfamily C member 17 OS=Homo sapiens GN=DNAJC17 PE=1 SV=1 - [DJC17_HUMAN]
Q99543	9.66	9	5	621	71.9516	8.70459	39.8093	DnaJ homolog subfamily C member 2 OS=Homo sapiens GN=DNAJC2 PE=1 SV=4 - [DNJC2_HUMAN]
Q13217	6.94	4	3	504	57.5442	6.15088	14.6052	DnaJ homolog subfamily C member 3 OS=Homo sapiens GN=DNAJC3 PE=1 SV=1 - [DNJC3_HUMAN]
Q9H3Z4	54.55	14	6	198	22.1343	5.07178	47.1886	DnaJ homolog subfamily C member 5 OS=Homo sapiens GN=DNAJC5 PE=1 SV=1 - [DNJC5_HUMAN]
Q99615	18.62	12	7	494	56.4047	6.96143	41.8832	DnaJ homolog subfamily C member 7 OS=Homo sapiens GN=DNAJC7 PE=1 SV=2 - [DNJC7_HUMAN]
O75937	39.13	25	8	253	29.8234	9.05615	87.4727	DnaJ homolog subfamily C member 8 OS=Homo sapiens GN=DNAJC8 PE=1 SV=2 - [DNJC8_HUMAN]
Q8WXX5	38.46	28	11	260	29.8911	5.73193	125.197	DnaJ homolog subfamily C member 9 OS=Homo sapiens GN=DNAJC9 PE=1 SV=1 - [DNJC9_HUMAN]
O60762	57.69	30	12	260	29.6158	9.56885	109.26	Dolichol-phosphate mannosyltransferase OS=Homo sapiens GN=DPM1 PE=1 SV=1 - [DPM1_HUMAN]
P39656	47.15	23	14	456	50.769	6.55127	81.6485	Dolichyl-diphosphooligosaccharide--protein glycosyltransferase 48 kDa subunit OS=Homo sapiens GN=DDOST PE=1 SV=4 - [OST48_HUMAN]
P04843	48.6	104	21	607	68.5268	6.37939	399.998	Dolichyl-diphosphooligosaccharide--protein glycosyltransferase subunit 1 OS=Homo sapiens GN=RPN1 PE=1 SV=1 - [RPN1_HUMAN]
P46977	14.61	22	10	705	80.4768	8.07471	73.7945	Dolichyl-diphosphooligosaccharide--protein glycosyltransferase subunit STT3A OS=Homo sapiens GN=STT3A PE=1 SV=2 - [STT3A_HUMAN]
Q8TCJ2	3.15	4	3	826	93.6137	8.90967	12.3664	Dolichyl-diphosphooligosaccharide--protein glycosyltransferase subunit STT3B OS=Homo sapiens GN=STT3B PE=1 SV=1 - [STT3B_HUMAN]
Q9Y673	24.69	6	5	324	36.9224	9.27588	24.9545	Dolichyl-phosphate beta-glucosyltransferase OS=Homo sapiens GN=ALG5 PE=1 SV=1 - [ALG5_HUMAN]
P49959	22.6	17	11	708	80.5433	5.89697	61.7465	Double-strand break repair protein MRE11A OS=Homo sapiens GN=MRE11A PE=1 SV=3 - [MRE11_HUMAN]
O60216	40.57	35	15	631	71.6447	4.65283	142.87	Double-strand-break repair protein rad21 homolog OS=Homo sapiens GN=RAD21 PE=1 SV=2 - [RAD21_HUMAN]
P55265	14.03	23	13	1226	135.981	8.646	84.3717	Double-stranded RNA-specific adenosine deaminase OS=Homo sapiens GN=ADAR PE=1 SV=4 - [DSRAD_HUMAN]
Q14919	22.44	4	4	205	22.3359	5.17334	11.9731	Dr1-associated corepressor OS=Homo sapiens GN=DRAP1 PE=1 SV=3 - [NC2A_HUMAN]
Q9UJU6	45.58	59	15	430	48.1776	5.04639	212.637	Drebrin-like protein OS=Homo sapiens GN=DBNL PE=1 SV=1 - [DBNL_HUMAN]
Q02750	28.24	24	9	393	43.4113	6.62451	88.2764	Dual specificity mitogen-activated protein kinase kinase 1 OS=Homo sapiens GN=MAP2K1 PE=1 SV=2 - [MP2K1_HUMAN]
P36507	34.5	36	14	400	44.3961	6.55127	145.195	Dual specificity mitogen-activated protein kinase kinase 2 OS=Homo sapiens GN=MAP2K2 PE=1 SV=1 - [MP2K2_HUMAN]
P46734	16.14	5	4	347	39.2929	7.43018	24.6882	Dual specificity mitogen-activated protein kinase kinase 3 OS=Homo sapiens GN=MAP2K3 PE=1 SV=2 - [MP2K3_HUMAN]
Q9BVJ7	16.67	2	2	150	16.5776	8.20654	10.1716	Dual specificity protein phosphatase 23 OS=Homo sapiens GN=DUSP23 PE=1 SV=1 - [DUS23_HUMAN]
P51452	52.43	13	7	185	20.4653	7.79639	44.0925	Dual specificity protein phosphatase 3 OS=Homo sapiens GN=DUSP3 PE=1 SV=1 - [DUS3_HUMAN]
Q13627	3.15	4	2	763	85.53	8.74854	14.4074	Dual specificity tyrosine-phosphorylation-regulated kinase 1A OS=Homo sapiens GN=DYRK1A PE=1 SV=2 - [DYR1A_HUMAN]
O75935	25.27	8	4	186	21.1062	5.46533	34.3214	Dynactin subunit 3 OS=Homo sapiens GN=DCTN3 PE=1 SV=1 - [DCTN3_HUMAN]
Q9UJW0	37.39	16	12	460	52.3036	7.34229	54.558	Dynactin subunit 4 OS=Homo sapiens GN=DCTN4 PE=1 SV=1 - [DCTN4_HUMAN]
Q9BTE1	23.63	7	4	182	20.1133	8.01611	28.0727	Dynactin subunit 5 OS=Homo sapiens GN=DCTN5 PE=1 SV=1 - [DCTN5_HUMAN]
O00399	14.74	6	2	190	20.7336	6.31592	19.6627	Dynactin subunit 6 OS=Homo sapiens GN=DCTN6 PE=1 SV=1 - [DCTN6_HUMAN]
O00429	37.91	33	21	736	81.8261	6.81494	128.065	Dynamin-1-like protein OS=Homo sapiens GN=DNM1L PE=1 SV=2 - [DNM1L_HUMAN]
P50570	43.45	77	28	870	98.0032	7.44482	294.623	Dynamin-2 OS=Homo sapiens GN=DNM2 PE=1 SV=2 - [DYN2_HUMAN]
O60313	12.4	20	9	960	111.561	7.86963	81.4956	Dynamin-like 120 kDa protein, mitochondrial OS=Homo sapiens GN=OPA1 PE=1 SV=3 - [OPA1_HUMAN]
Q0VDD8	1.88	4	3	3507	399.64	6.93213	33.4616	Dynein heavy chain 14, axonemal OS=Homo sapiens GN=DNAH14 PE=2 SV=3 - [DYH14_HUMAN]
Q9P225	2.01	6	5	4427	507.375	6.3667	67.3726	Dynein heavy chain 2, axonemal OS=Homo sapiens GN=DNAH2 PE=1 SV=3 - [DYH2_HUMAN]
Q8TD57	1.94	16	5	4116	470.468	6.43018	125.817	Dynein heavy chain 3, axonemal OS=Homo sapiens GN=DNAH3 PE=2 SV=1 - [DYH3_HUMAN]
P51808	43.97	3	3	116	13.0532	5.65576	11.6989	Dynein light chain Tctex-type 3 OS=Homo sapiens GN=DYNLT3 PE=1 SV=1 - [DYLT3_HUMAN]
O75923	13.94	28	22	2080	237.144	5.64307	107.852	Dysferlin OS=Homo sapiens GN=DYSF PE=1 SV=1 - [DYSF_HUMAN]
Q03001	0.95	8	6	7570	860.127	5.24951	165.054	Dystonin OS=Homo sapiens GN=DST PE=1 SV=4 - [DYST_HUMAN]
P49792	23.29	66	47	3224	357.974	6.20166	288.708	E3 SUMO-protein ligase RanBP2 OS=Homo sapiens GN=RANBP2 PE=1 SV=2 - [RBP2_HUMAN]
Q9Y4X5	9.69	9	5	557	64.0758	5.08447	33.49	E3 ubiquitin-protein ligase ARIH1 OS=Homo sapiens GN=ARIH1 PE=1 SV=2 - [ARI1_HUMAN]
Q5VTR2	7.08	6	5	975	113.592	5.93506	34.4097	E3 ubiquitin-protein ligase BRE1A OS=Homo sapiens GN=RNF20 PE=1 SV=2 - [BRE1A_HUMAN]
O75150	4.1	3	3	1001	113.581	6.22705	22.908	E3 ubiquitin-protein ligase BRE1B OS=Homo sapiens GN=RNF40 PE=1 SV=4 - [BRE1B_HUMAN]
Q9UNE7	18.48	12	5	303	34.8342	5.87158	39.9291	E3 ubiquitin-protein ligase CHIP OS=Homo sapiens GN=STUB1 PE=1 SV=2 - [CHIP_HUMAN]
Q9ULT8	10.23	21	19	2610	289.203	5.35107	88.0086	E3 ubiquitin-protein ligase HECTD1 OS=Homo sapiens GN=HECTD1 PE=1 SV=3 - [HECD1_HUMAN]
Q5T447	4.76	4	3	861	97.0515	5.64307	11.8039	E3 ubiquitin-protein ligase HECTD3 OS=Homo sapiens GN=HECTD3 PE=1 SV=1 - [HECD3_HUMAN]
Q6UWE0	3.73	2	2	723	83.541	5.93506	18.1937	E3 ubiquitin-protein ligase LRSAM1 OS=Homo sapiens GN=LRSAM1 PE=1 SV=1 - [LRSM1_HUMAN]
P46934	4.7	5	4	1319	149.022	6.58057	22.8289	E3 ubiquitin-protein ligase NEDD4 OS=Homo sapiens GN=NEDD4 PE=1 SV=4 - [NEDD4_HUMAN]
Q96PU5	5.33	5	4	975	111.862	5.8208	30.6525	E3 ubiquitin-protein ligase NEDD4-like OS=Homo sapiens GN=NEDD4L PE=1 SV=2 - [NED4L_HUMAN]
Q5XPI4	12.71	21	10	1314	148.42	6.7417	85.4269	E3 ubiquitin-protein ligase RNF123 OS=Homo sapiens GN=RNF123 PE=1 SV=1 - [RN123_HUMAN]
Q9P0P0	16.34	2	2	153	17.8975	5.05908	7.27419	E3 ubiquitin-protein ligase RNF181 OS=Homo sapiens GN=RNF181 PE=1 SV=1 - [RN181_HUMAN]
Q86TM6	5.35	2	2	617	67.6403	6.94678	13.857	E3 ubiquitin-protein ligase synoviolin OS=Homo sapiens GN=SYVN1 PE=1 SV=2 - [SYVN1_HUMAN]
Q9UPN9	5.68	7	5	1127	122.456	6.66846	32.1759	E3 ubiquitin-protein ligase TRIM33 OS=Homo sapiens GN=TRIM33 PE=1 SV=3 - [TRI33_HUMAN]
Q9BRZ2	12.45	7	6	755	81.4365	7.73779	27.0975	E3 ubiquitin-protein ligase TRIM56 OS=Homo sapiens GN=TRIM56 PE=1 SV=3 - [TRI56_HUMAN]
Q8IWV7	4.63	6	5	1749	200.08	6.01123	35.2954	E3 ubiquitin-protein ligase UBR1 OS=Homo sapiens GN=UBR1 PE=1 SV=1 - [UBR1_HUMAN]
Q5T4S7	15.4	79	56	5183	573.476	6.03662	300.421	E3 ubiquitin-protein ligase UBR4 OS=Homo sapiens GN=UBR4 PE=1 SV=1 - [UBR4_HUMAN]
Q14258	8.1	9	4	630	70.9277	8.08936	28.2698	E3 ubiquitin/ISG15 ligase TRIM25 OS=Homo sapiens GN=TRIM25 PE=1 SV=2 - [TRI25_HUMAN]
O94874	19.52	21	11	794	89.5398	6.78564	76.8292	E3 UFM1-protein ligase 1 OS=Homo sapiens GN=KIAA0776 PE=1 SV=2 - [UFL1_HUMAN]
Q15075	6.66	10	8	1411	162.367	5.68115	66.4136	Early endosome antigen 1 OS=Homo sapiens GN=EEA1 PE=1 SV=2 - [EEA1_HUMAN]
Q96C19	37.08	32	10	240	26.6805	5.19873	113.32	EF-hand domain-containing protein D2 OS=Homo sapiens GN=EFHD2 PE=1 SV=1 - [EFHD2_HUMAN]
Q9GZT9	8.22	3	2	426	45.9918	8.52881	23.7151	Egl nine homolog 1 OS=Homo sapiens GN=EGLN1 PE=1 SV=1 - [EGLN1_HUMAN]
Q9H4M9	72.28	298	37	534	60.5887	6.82959	1141.13	EH domain-containing protein 1 OS=Homo sapiens GN=EHD1 PE=1 SV=2 - [EHD1_HUMAN]
Q15717	42.33	49	11	326	36.0692	9.17334	165.021	ELAV-like protein 1 OS=Homo sapiens GN=ELAVL1 PE=1 SV=2 - [ELAV1_HUMAN]
P13804	56.16	42	13	333	35.0576	8.38232	146.238	Electron transfer flavoprotein subunit alpha, mitochondrial OS=Homo sapiens GN=ETFA PE=1 SV=1 - [ETFA_HUMAN]
P38117	67.84	62	15	255	27.8262	8.104	205.999	Electron transfer flavoprotein subunit beta OS=Homo sapiens GN=ETFB PE=1 SV=3 - [ETFB_HUMAN]
Q8IUD2	5.65	4	4	1116	128.008	5.97314	35.4859	ELKS/Rab6-interacting/CAST family member 1 OS=Homo sapiens GN=ERC1 PE=1 SV=1 - [RB6I2_HUMAN]
P68104	75.76	850	33	462	50.1091	9.01221	3070.53	Elongation factor 1-alpha 1 OS=Homo sapiens GN=EEF1A1 PE=1 SV=1 - [EF1A1_HUMAN]
P24534	50.67	43	8	225	24.7483	4.66553	165.574	Elongation factor 1-beta OS=Homo sapiens GN=EEF1B2 PE=1 SV=3 - [EF1B_HUMAN]
P29692	70.82	84	17	281	31.1028	5.0083	294.264	Elongation factor 1-delta OS=Homo sapiens GN=EEF1D PE=1 SV=5 - [EF1D_HUMAN]
P26641	49.2	163	22	437	50.0871	6.66846	643.49	Elongation factor 1-gamma OS=Homo sapiens GN=EEF1G PE=1 SV=3 - [EF1G_HUMAN]
P13639	63.05	270	46	858	95.277	6.82959	983.465	Elongation factor 2 OS=Homo sapiens GN=EEF2 PE=1 SV=4 - [EF2_HUMAN]
P43897	28.62	6	5	325	35.3682	8.38232	28.6488	Elongation factor Ts, mitochondrial OS=Homo sapiens GN=TSFM PE=1 SV=2 - [EFTS_HUMAN]
Q7Z2Z2	2.59	3	2	1120	125.35	5.90967	29.6955	Elongation factor Tu GTP-binding domain-containing protein 1 OS=Homo sapiens GN=EFTUD1 PE=1 SV=2 - [ETUD1_HUMAN]
P49411	62.61	113	24	452	49.5102	7.60596	401.862	Elongation factor Tu, mitochondrial OS=Homo sapiens GN=TUFM PE=1 SV=2 - [EFTU_HUMAN]
P50402	35.43	19	7	254	28.9759	5.50342	73.3819	Emerin OS=Homo sapiens GN=EMD PE=1 SV=1 - [EMD_HUMAN]
O94919	36.8	22	12	500	54.9813	5.70654	82.6548	Endonuclease domain-containing 1 protein OS=Homo sapiens GN=ENDOD1 PE=1 SV=2 - [ENDD1_HUMAN]
Q99961	27.45	22	9	368	41.464	5.42725	79.2759	Endophilin-A2 OS=Homo sapiens GN=SH3GL1 PE=1 SV=1 - [SH3G1_HUMAN]
Q9Y371	24.66	17	8	365	40.7708	6.03662	67.7691	Endophilin-B1 OS=Homo sapiens GN=SH3GLB1 PE=1 SV=1 - [SHLB1_HUMAN]
Q9NR46	36.2	27	11	395	43.9466	5.98584	101.557	Endophilin-B2 OS=Homo sapiens GN=SH3GLB2 PE=1 SV=1 - [SHLB2_HUMAN]
Q9NZ08	7.86	8	6	941	107.166	6.45557	44.3565	Endoplasmic reticulum aminopeptidase 1 OS=Homo sapiens GN=ERAP1 PE=1 SV=3 - [ERAP1_HUMAN]
P30040	52.87	36	11	261	28.9752	7.31299	123.005	Endoplasmic reticulum resident protein 29 OS=Homo sapiens GN=ERP29 PE=1 SV=4 - [ERP29_HUMAN]
Q9BS26	36.7	25	12	406	46.9414	5.26221	99.6346	Endoplasmic reticulum resident protein 44 OS=Homo sapiens GN=ERP44 PE=1 SV=1 - [ERP44_HUMAN]
Q9Y282	8.88	4	3	383	43.1945	6.06201	12.7176	Endoplasmic reticulum-Golgi intermediate compartment protein 3 OS=Homo sapiens GN=ERGIC3 PE=1 SV=1 - [ERGI3_HUMAN]
P14625	45.21	116	30	803	92.4113	4.84326	399.101	Endoplasmin OS=Homo sapiens GN=HSP90B1 PE=1 SV=1 - [ENPL_HUMAN]
O60869	28.38	10	4	148	16.3589	9.94971	46.339	Endothelial differentiation-related factor 1 OS=Homo sapiens GN=EDF1 PE=1 SV=1 - [EDF1_HUMAN]
Q6P2E9	2.71	4	3	1401	151.567	5.85889	30.7732	Enhancer of mRNA-decapping protein 4 OS=Homo sapiens GN=EDC4 PE=1 SV=1 - [EDC4_HUMAN]
Q9UHY7	49.04	23	8	261	28.9145	4.77979	90.9235	Enolase-phosphatase E1 OS=Homo sapiens GN=ENOPH1 PE=1 SV=1 - [ENOPH_HUMAN]
P42126	45.36	37	9	302	32.7952	8.54346	147.271	Enoyl-CoA delta isomerase 1, mitochondrial OS=Homo sapiens GN=ECI1 PE=1 SV=1 - [ECI1_HUMAN]
O75521	16.5	7	4	394	43.5574	8.99756	31.3055	Enoyl-CoA delta isomerase 2, mitochondrial OS=Homo sapiens GN=ECI2 PE=1 SV=4 - [ECI2_HUMAN]
Q9NTX5	43.65	19	10	307	33.6765	8.20654	75.5879	Enoyl-CoA hydratase domain-containing protein 1 OS=Homo sapiens GN=ECHDC1 PE=1 SV=2 - [ECHD1_HUMAN]
P30084	53.45	41	11	290	31.3671	8.07471	130.18	Enoyl-CoA hydratase, mitochondrial OS=Homo sapiens GN=ECHS1 PE=1 SV=4 - [ECHM_HUMAN]
P12724	26.88	12	3	160	18.3733	10.0229	39.6947	Eosinophil cationic protein OS=Homo sapiens GN=RNASE3 PE=1 SV=2 - [ECP_HUMAN]
Q4KKX0	71.08	130	37	619	69.4119	8.39697	494.476	EPB42 protein OS=Homo sapiens GN=EPB42 PE=2 SV=1 - [Q4KKX0_HUMAN]
P42566	14.29	11	9	896	98.5948	4.64014	39.6158	Epidermal growth factor receptor substrate 15 OS=Homo sapiens GN=EPS15 PE=1 SV=2 - [EPS15_HUMAN]
P61916	58.28	33	8	151	16.5595	7.6499	115.976	Epididymal secretory protein E1 OS=Homo sapiens GN=NPC2 PE=1 SV=1 - [NPC2_HUMAN]
Q9NRG7	8.46	3	2	319	34.7262	9.77393	14.8004	Epimerase family protein SDR39U1 OS=Homo sapiens GN=SDR39U1 PE=2 SV=2 - [D39U1_HUMAN]
Q008S8	5.53	2	2	904	104.813	8.39697	11.5985	Epithelial cell-transforming sequence 2 oncogene-like OS=Homo sapiens GN=ECT2L PE=2 SV=2 - [ECT2L_HUMAN]
P54852	23.31	14	3	163	18.4167	7.95752	49.4736	Epithelial membrane protein 3 OS=Homo sapiens GN=EMP3 PE=2 SV=1 - [EMP3_HUMAN]
Q7L775	12.85	6	5	607	70.3251	6.11279	29.1039	EPM2A-interacting protein 1 OS=Homo sapiens GN=EPM2AIP1 PE=1 SV=1 - [EPMIP_HUMAN]
P07099	27.47	16	9	455	52.915	7.25439	74.3705	Epoxide hydrolase 1 OS=Homo sapiens GN=EPHX1 PE=1 SV=1 - [HYEP_HUMAN]
A2RRF3	24.8	25	12	754	83.1967	5.08447	88.515	EPS15L1 protein OS=Homo sapiens GN=EPS15L1 PE=2 SV=1 - [A2RRF3_HUMAN]
Q9Y6I3	11.28	8	3	576	60.2557	4.83057	36.8367	Epsin-1 OS=Homo sapiens GN=EPN1 PE=1 SV=2 - [EPN1_HUMAN]
Q99808	14.04	33	6	456	50.1864	8.29443	144.18	Equilibrative nucleoside transporter 1 OS=Homo sapiens GN=SLC29A1 PE=1 SV=3 - [S29A1_HUMAN]
P24390	19.81	10	3	212	24.526	8.6167	30.9689	ER lumen protein retaining receptor 1 OS=Homo sapiens GN=KDELR1 PE=1 SV=1 - [ERD21_HUMAN]
O43414	15.73	4	4	337	37.2137	8.07471	17.046	ERI1 exoribonuclease 3 OS=Homo sapiens GN=ERI3 PE=1 SV=2 - [ERI3_HUMAN]
Q96HE7	24.36	14	9	468	54.3581	5.68115	52.4696	ERO1-like protein alpha OS=Homo sapiens GN=ERO1L PE=1 SV=2 - [ERO1A_HUMAN]
Q96PL5	11.79	7	4	475	52.5716	8.47021	26.6206	Erythroid membrane-associated protein OS=Homo sapiens GN=ERMAP PE=1 SV=1 - [ERMAP_HUMAN]
P30042	54.48	28	9	268	28.1527	8.26514	98.9302	ES1 protein homolog, mitochondrial OS=Homo sapiens GN=C21orf33 PE=1 SV=3 - [ES1_HUMAN]
Q9H0W9	43.49	30	10	315	35.0946	6.69775	115.115	Ester hydrolase C11orf54 OS=Homo sapiens GN=C11orf54 PE=1 SV=1 - [CK054_HUMAN]
Q53GQ0	37.82	17	10	312	34.3022	9.31982	55.0774	Estradiol 17-beta-dehydrogenase 12 OS=Homo sapiens GN=HSD17B12 PE=1 SV=2 - [DHB12_HUMAN]
Q92506	25.29	5	5	261	26.9568	6.53662	16.9533	Estradiol 17-beta-dehydrogenase 8 OS=Homo sapiens GN=HSD17B8 PE=1 SV=2 - [DHB8_HUMAN]
P60842	56.65	191	21	406	46.1246	5.47803	670.883	Eukaryotic initiation factor 4A-I OS=Homo sapiens GN=EIF4A1 PE=1 SV=1 - [IF4A1_HUMAN]
Q14240	63.88	104	20	407	46.3728	5.47803	420.963	Eukaryotic initiation factor 4A-II OS=Homo sapiens GN=EIF4A2 PE=1 SV=2 - [IF4A2_HUMAN]
P38919	53.28	60	22	411	46.8412	6.72705	237.966	Eukaryotic initiation factor 4A-III OS=Homo sapiens GN=EIF4A3 PE=1 SV=4 - [IF4A3_HUMAN]
P62495	37.53	28	14	437	49.0002	5.70654	119.534	Eukaryotic peptide chain release factor subunit 1 OS=Homo sapiens GN=ETF1 PE=1 SV=3 - [ERF1_HUMAN]
O43324	63.79	25	11	174	19.7983	8.54346	73.9438	Eukaryotic translation elongation factor 1 epsilon-1 OS=Homo sapiens GN=EEF1E1 PE=1 SV=1 - [MCA3_HUMAN]
P47813	44.44	40	8	144	16.4502	5.23682	141.014	Eukaryotic translation initiation factor 1A, X-chromosomal OS=Homo sapiens GN=EIF1AX PE=1 SV=2 - [IF1AX_HUMAN]
P05198	69.21	123	27	315	36.0894	5.08447	475.99	Eukaryotic translation initiation factor 2 subunit 1 OS=Homo sapiens GN=EIF2S1 PE=1 SV=3 - [IF2A_HUMAN]
P20042	57.06	71	20	333	38.3644	5.79541	258.782	Eukaryotic translation initiation factor 2 subunit 2 OS=Homo sapiens GN=EIF2S2 PE=1 SV=2 - [IF2B_HUMAN]
P41091	47.88	74	21	472	51.0772	8.39697	273.327	Eukaryotic translation initiation factor 2 subunit 3 OS=Homo sapiens GN=EIF2S3 PE=1 SV=3 - [IF2G_HUMAN]
Q9BQI3	22.86	21	11	630	71.0622	5.98584	81.9839	Eukaryotic translation initiation factor 2-alpha kinase 1 OS=Homo sapiens GN=EIF2AK1 PE=1 SV=2 - [E2AK1_HUMAN]
Q9BY44	38.29	19	13	585	64.9492	8.86572	65.7029	Eukaryotic translation initiation factor 2A OS=Homo sapiens GN=EIF2A PE=1 SV=3 - [EIF2A_HUMAN]
Q14152	28.08	104	33	1382	166.468	6.78564	401.01	Eukaryotic translation initiation factor 3 subunit A OS=Homo sapiens GN=EIF3A PE=1 SV=1 - [EIF3A_HUMAN]
P55884	39.93	86	25	814	92.4238	4.99561	305.03	Eukaryotic translation initiation factor 3 subunit B OS=Homo sapiens GN=EIF3B PE=1 SV=3 - [EIF3B_HUMAN]
Q99613	25.74	63	20	913	105.278	5.68115	239.734	Eukaryotic translation initiation factor 3 subunit C OS=Homo sapiens GN=EIF3C PE=1 SV=1 - [EIF3C_HUMAN]
P60228	55.28	58	21	445	52.1874	6.03662	191.06	Eukaryotic translation initiation factor 3 subunit E OS=Homo sapiens GN=EIF3E PE=1 SV=1 - [EIF3E_HUMAN]
O75821	36.25	41	12	320	35.5889	6.12549	129.556	Eukaryotic translation initiation factor 3 subunit G OS=Homo sapiens GN=EIF3G PE=1 SV=2 - [EIF3G_HUMAN]
O15372	68.47	44	15	352	39.9051	6.53662	172.654	Eukaryotic translation initiation factor 3 subunit H OS=Homo sapiens GN=EIF3H PE=1 SV=1 - [EIF3H_HUMAN]
Q13347	70.46	53	17	325	36.4786	5.64307	202.073	Eukaryotic translation initiation factor 3 subunit I OS=Homo sapiens GN=EIF3I PE=1 SV=1 - [EIF3I_HUMAN]
O75822	44.19	41	11	258	29.0445	4.83057	140.482	Eukaryotic translation initiation factor 3 subunit J OS=Homo sapiens GN=EIF3J PE=1 SV=2 - [EIF3J_HUMAN]
Q9UBQ5	50.92	20	8	218	25.0434	4.93213	86.492	Eukaryotic translation initiation factor 3 subunit K OS=Homo sapiens GN=EIF3K PE=1 SV=1 - [EIF3K_HUMAN]
Q9Y262	42.02	44	21	564	66.6844	6.34131	182.245	Eukaryotic translation initiation factor 3 subunit L OS=Homo sapiens GN=EIF3L PE=1 SV=1 - [EIF3L_HUMAN]
Q7L2H7	42.51	40	12	374	42.4758	5.63037	156.105	Eukaryotic translation initiation factor 3 subunit M OS=Homo sapiens GN=EIF3M PE=1 SV=1 - [EIF3M_HUMAN]
P78344	16.76	17	12	907	102.297	7.13721	66.128	Eukaryotic translation initiation factor 4 gamma 2 OS=Homo sapiens GN=EIF4G2 PE=1 SV=1 - [IF4G2_HUMAN]
Q15056	20.56	14	4	248	27.3684	7.2251	69.8287	Eukaryotic translation initiation factor 4H OS=Homo sapiens GN=EIF4H PE=1 SV=5 - [IF4H_HUMAN]
P55010	38.98	35	16	431	49.1918	5.57959	126.966	Eukaryotic translation initiation factor 5 OS=Homo sapiens GN=EIF5 PE=1 SV=2 - [IF5_HUMAN]
P63241	51.3	100	11	154	16.8214	5.23682	367.997	Eukaryotic translation initiation factor 5A-1 OS=Homo sapiens GN=EIF5A PE=1 SV=2 - [IF5A1_HUMAN]
O60841	28.11	49	25	1220	138.742	5.49072	178.224	Eukaryotic translation initiation factor 5B OS=Homo sapiens GN=EIF5B PE=1 SV=4 - [IF2P_HUMAN]
P56537	58.78	45	10	245	26.5822	4.67822	167.33	Eukaryotic translation initiation factor 6 OS=Homo sapiens GN=EIF6 PE=1 SV=1 - [IF6_HUMAN]
B0QYK1	15	29	6	600	62.469	9.39307	113.532	Ewing sarcoma breakpoint region 1 OS=Homo sapiens GN=EWSR1 PE=4 SV=1 - [B0QYK1_HUMAN]
Q9NV70	8.84	9	5	894	101.917	6.60986	49.8199	Exocyst complex component 1 OS=Homo sapiens GN=EXOC1 PE=1 SV=4 - [EXOC1_HUMAN]
Q96KP1	4.11	3	3	924	104	6.90283	24.4515	Exocyst complex component 2 OS=Homo sapiens GN=EXOC2 PE=1 SV=1 - [EXOC2_HUMAN]
Q9UPT5	10.07	6	5	735	83.3301	6.78564	22.5583	Exocyst complex component 7 OS=Homo sapiens GN=EXOC7 PE=1 SV=3 - [EXOC7_HUMAN]
Q8IYI6	7.03	4	3	725	81.7474	5.49072	17.1261	Exocyst complex component 8 OS=Homo sapiens GN=EXOC8 PE=1 SV=2 - [EXOC8_HUMAN]
Q9Y3B2	35.9	7	5	195	21.438	8.23584	25.423	Exosome complex component CSL4 OS=Homo sapiens GN=EXOSC1 PE=1 SV=1 - [EXOS1_HUMAN]
Q5RKV6	25.74	7	5	272	28.2177	6.27783	25.6888	Exosome complex component MTR3 OS=Homo sapiens GN=EXOSC6 PE=1 SV=1 - [EXOS6_HUMAN]
Q13868	29.01	6	6	293	32.7681	7.50342	22.1953	Exosome complex component RRP4 OS=Homo sapiens GN=EXOSC2 PE=1 SV=2 - [EXOS2_HUMAN]
Q9NQT5	42.91	8	6	275	29.5534	8.104	29.6968	Exosome complex component RRP40 OS=Homo sapiens GN=EXOSC3 PE=1 SV=3 - [EXOS3_HUMAN]
Q9NPD3	15.92	7	3	245	26.3665	6.52197	27.7288	Exosome complex component RRP41 OS=Homo sapiens GN=EXOSC4 PE=1 SV=3 - [EXOS4_HUMAN]
Q15024	18.21	6	3	291	31.8011	5.18604	18.6482	Exosome complex component RRP42 OS=Homo sapiens GN=EXOSC7 PE=1 SV=3 - [EXOS7_HUMAN]
Q9NQT4	11.06	2	2	235	25.2329	7.59131	8.58839	Exosome complex component RRP46 OS=Homo sapiens GN=EXOSC5 PE=1 SV=1 - [EXOS5_HUMAN]
Q9Y2L1	21.71	23	15	958	108.934	7.13721	78.3586	Exosome complex exonuclease RRP44 OS=Homo sapiens GN=DIS3 PE=1 SV=2 - [RRP44_HUMAN]
Q01780	4.86	3	3	885	100.768	8.45557	13.552	Exosome component 10 OS=Homo sapiens GN=EXOSC10 PE=1 SV=2 - [EXOSX_HUMAN]
O14980	28.85	97	24	1071	123.306	6.06201	373.834	Exportin-1 OS=Homo sapiens GN=XPO1 PE=1 SV=1 - [XPO1_HUMAN]
P55060	31	61	25	971	110.346	5.77002	364.999	Exportin-2 OS=Homo sapiens GN=CSE1L PE=1 SV=3 - [XPO2_HUMAN]
O43592	34.62	77	25	962	109.893	5.38916	278.418	Exportin-T OS=Homo sapiens GN=XPOT PE=1 SV=2 - [XPOT_HUMAN]
Q9BSJ8	32.25	36	23	1104	122.78	5.8335	125.931	Extended synaptotagmin-1 OS=Homo sapiens GN=ESYT1 PE=1 SV=1 - [ESYT1_HUMAN]
A0FGR8	9.88	10	7	921	102.294	9.26123	27.7411	Extended synaptotagmin-2 OS=Homo sapiens GN=ESYT2 PE=1 SV=1 - [ESYT2_HUMAN]
P15311	54.44	121	33	586	69.3697	6.26514	461.835	Ezrin OS=Homo sapiens GN=EZR PE=1 SV=4 - [EZRI_HUMAN]
P52907	66.43	72	13	286	32.9023	5.69385	291.144	F-actin-capping protein subunit alpha-1 OS=Homo sapiens GN=CAPZA1 PE=1 SV=3 - [CAZA1_HUMAN]
Q9Y5B9	28.08	51	24	1047	119.838	5.65576	183.216	FACT complex subunit SPT16 OS=Homo sapiens GN=SUPT16H PE=1 SV=1 - [SP16H_HUMAN]
Q08945	16.93	25	12	709	81.0244	6.87354	95.1967	FACT complex subunit SSRP1 OS=Homo sapiens GN=SSRP1 PE=1 SV=1 - [SSRP1_HUMAN]
Q92945	42.05	103	24	711	73.07	7.29834	383.144	Far upstream element-binding protein 2 OS=Homo sapiens GN=KHSRP PE=1 SV=4 - [FUBP2_HUMAN]
Q96I24	32.69	33	12	572	61.6022	8.38232	120.079	Far upstream element-binding protein 3 OS=Homo sapiens GN=FUBP3 PE=1 SV=2 - [FUBP3_HUMAN]
Q9UNN5	6.15	5	3	650	73.9076	4.88135	20.0946	FAS-associated factor 1 OS=Homo sapiens GN=FAF1 PE=1 SV=2 - [FAF1_HUMAN]
Q96CS3	30.79	19	9	445	52.5905	5.61768	71.5368	FAS-associated factor 2 OS=Homo sapiens GN=FAF2 PE=1 SV=2 - [FAF2_HUMAN]
Q16658	33.47	29	12	493	54.4961	7.23975	110.751	Fascin OS=Homo sapiens GN=FSCN1 PE=1 SV=3 - [FSCN1_HUMAN]
P49327	22.78	61	42	2511	273.254	6.44287	218.084	Fatty acid synthase OS=Homo sapiens GN=FASN PE=1 SV=3 - [FAS_HUMAN]
Q01469	70.37	82	10	135	15.1546	7.00537	285.526	Fatty acid-binding protein, epidermal OS=Homo sapiens GN=FABP5 PE=1 SV=3 - [FABP5_HUMAN]
Q86UX7	39.13	48	18	667	75.905	6.97607	173.912	Fermitin family homolog 3 OS=Homo sapiens GN=FERMT3 PE=1 SV=1 - [URP2_HUMAN]
P02794	71.58	80	14	183	21.2123	5.5542	297.279	Ferritin heavy chain OS=Homo sapiens GN=FTH1 PE=1 SV=2 - [FRIH_HUMAN]
P02792	54.86	102	9	175	20.0071	5.78271	338.212	Ferritin light chain OS=Homo sapiens GN=FTL PE=1 SV=2 - [FRIL_HUMAN]
P22830	63.12	129	21	423	47.8316	8.73389	498.279	Ferrochelatase, mitochondrial OS=Homo sapiens GN=FECH PE=1 SV=2 - [HEMH_HUMAN]
Q5CZC0	0.52	5	2	6907	780.119	6.7124	104.624	Fibrous sheath-interacting protein 2 OS=Homo sapiens GN=FSIP2 PE=1 SV=4 - [FSIP2_HUMAN]
O00602	32.52	7	6	326	35.0561	6.85889	28.4661	Ficolin-1 OS=Homo sapiens GN=FCN1 PE=1 SV=2 - [FCN1_HUMAN]
P20930	0.47	3	2	4061	434.922	9.24658	21.4895	Filaggrin OS=Homo sapiens GN=FLG PE=1 SV=3 - [FILA_HUMAN]
B2ZZ83	35.51	111	61	2633	281.459	5.70654	436.052	Filamin B OS=Homo sapiens GN=FLNB PE=2 SV=1 - [B2ZZ83_HUMAN]
P21333	57.39	325	102	2647	280.564	6.06201	1180.14	Filamin-A OS=Homo sapiens GN=FLNA PE=1 SV=4 - [FLNA_HUMAN]
Q14315	61.5	480	122	2725	290.841	5.97314	1711.93	Filamin-C OS=Homo sapiens GN=FLNC PE=1 SV=3 - [FLNC_HUMAN]
Q5T1M5	10.58	13	8	1219	133.547	5.19873	54.9945	FK506-binding protein 15 OS=Homo sapiens GN=FKBP15 PE=1 SV=2 - [FKB15_HUMAN]
Q9UIM3	6.59	2	2	349	38.1524	5.50342	7.50414	FK506-binding protein-like OS=Homo sapiens GN=FKBPL PE=1 SV=1 - [FKBPL_HUMAN]
P39748	46.05	44	12	380	42.5661	8.6167	161.976	Flap endonuclease 1 OS=Homo sapiens GN=FEN1 PE=1 SV=1 - [FEN1_HUMAN]
P30043	87.38	862	17	206	22.1054	7.6499	3220.85	Flavin reductase OS=Homo sapiens GN=BLVRB PE=1 SV=3 - [BLVRB_HUMAN]
O75955	65.34	48	23	427	47.3256	7.48877	168.555	Flotillin-1 OS=Homo sapiens GN=FLOT1 PE=1 SV=3 - [FLOT1_HUMAN]
Q14254	46.96	33	17	428	47.0347	5.24951	120.217	Flotillin-2 OS=Homo sapiens GN=FLOT2 PE=1 SV=2 - [FLOT2_HUMAN]
Q96CP2	22.14	6	2	140	14.5545	8.45557	19.5702	FLYWCH family member 2 OS=Homo sapiens GN=FLYWCH2 PE=1 SV=1 - [FWCH2_HUMAN]
Q96RU3	9.56	7	4	617	71.2623	5.71924	24.9703	Formin-binding protein 1 OS=Homo sapiens GN=FNBP1 PE=1 SV=2 - [FNBP1_HUMAN]
O95466	4.45	5	4	1100	121.777	5.71924	25.3068	Formin-like protein 1 OS=Homo sapiens GN=FMNL1 PE=1 SV=3 - [FMNL_HUMAN]
P51116	10.4	6	6	673	74.178	6.22705	31.0134	Fragile X mental retardation syndrome-related protein 2 OS=Homo sapiens GN=FXR2 PE=1 SV=2 - [FXR2_HUMAN]
Q16595	30	8	4	210	23.1209	8.68994	36.0087	Frataxin, mitochondrial OS=Homo sapiens GN=FXN PE=1 SV=2 - [FRDA_HUMAN]
P04075	79.4	307	27	364	39.3953	8.08936	1236.2	Fructose-bisphosphate aldolase A OS=Homo sapiens GN=ALDOA PE=1 SV=2 - [ALDOA_HUMAN]
P09972	40.11	68	11	364	39.4312	6.87354	279.004	Fructose-bisphosphate aldolase C OS=Homo sapiens GN=ALDOC PE=1 SV=2 - [ALDOC_HUMAN]
P07954	48.43	49	16	510	54.6022	8.76318	203.507	Fumarate hydratase, mitochondrial OS=Homo sapiens GN=FH PE=1 SV=3 - [FUMH_HUMAN]
P16930	60.62	59	18	419	46.3442	6.94678	210.496	Fumarylacetoacetase OS=Homo sapiens GN=FAH PE=1 SV=2 - [FAAA_HUMAN]
Q6P587	54.46	29	6	224	24.8267	7.38623	120.697	Fumarylacetoacetate hydrolase domain-containing protein 1 OS=Homo sapiens GN=FAHD1 PE=1 SV=2 - [FAHD1_HUMAN]
Q96GK7	52.87	27	10	314	34.5741	8.23584	113.845	Fumarylacetoacetate hydrolase domain-containing protein 2A OS=Homo sapiens GN=FAHD2A PE=1 SV=1 - [FAH2A_HUMAN]
Q9BWH2	32.8	7	4	189	20.6627	9.72998	27.8613	FUN14 domain-containing protein 2 OS=Homo sapiens GN=FUNDC2 PE=1 SV=2 - [FUND2_HUMAN]
E1P556	11.42	5	5	534	60.1029	6.23975	28.7165	FYN oncogene related to SRC, FGR, YES, isoform CRA_b OS=Homo sapiens GN=FYN PE=4 SV=1 - [E1P556_HUMAN]
Q9BQS8	2.77	3	3	1478	166.879	4.91943	40.4854	FYVE and coiled-coil domain-containing protein 1 OS=Homo sapiens GN=FYCO1 PE=1 SV=3 - [FYCO1_HUMAN]
Q92917	15.97	5	5	476	52.1966	6.15088	17.9805	G patch domain and KOW motifs-containing protein OS=Homo sapiens GN=GPKOW PE=1 SV=2 - [GPKOW_HUMAN]
P30281	19.52	8	4	292	32.4985	7.06396	32.1918	G1/S-specific cyclin-D3 OS=Homo sapiens GN=CCND3 PE=1 SV=2 - [CCND3_HUMAN]
Q06546	5.95	3	2	454	51.2631	4.97021	13.1954	GA-binding protein alpha chain OS=Homo sapiens GN=GABPA PE=1 SV=1 - [GABPA_HUMAN]
P54803	14.74	11	6	685	76.9847	6.63916	37.2744	Galactocerebrosidase OS=Homo sapiens GN=GALC PE=1 SV=2 - [GALC_HUMAN]
P51570	35.71	17	11	392	42.2456	6.45557	69.4687	Galactokinase OS=Homo sapiens GN=GALK1 PE=1 SV=1 - [GALK1_HUMAN]
P09382	22.96	2	2	135	14.7062	5.50342	7.4803	Galectin-1 OS=Homo sapiens GN=LGALS1 PE=1 SV=2 - [LEG1_HUMAN]
P17931	21.2	8	4	250	26.1361	8.55811	28.3286	Galectin-3 OS=Homo sapiens GN=LGALS3 PE=1 SV=5 - [LEG3_HUMAN]
Q9UEY8	20.82	28	10	706	79.1052	6.31592	100.934	Gamma-adducin OS=Homo sapiens GN=ADD3 PE=1 SV=1 - [ADDG_HUMAN]
P60520	32.48	14	5	117	13.6581	8.104	49.4219	Gamma-aminobutyric acid receptor-associated protein-like 2 OS=Homo sapiens GN=GABARAPL2 PE=1 SV=1 - [GBRL2_HUMAN]
O75899	4.25	2	2	941	105.754	8.66064	12.9176	Gamma-aminobutyric acid type B receptor subunit 2 OS=Homo sapiens GN=GABBR2 PE=1 SV=1 - [GABR2_HUMAN]
P09104	63.13	296	17	434	47.239	5.03369	1128.33	Gamma-enolase OS=Homo sapiens GN=ENO2 PE=1 SV=3 - [ENOG_HUMAN]
Q92820	34.28	20	10	318	35.9412	7.10791	69.5919	Gamma-glutamyl hydrolase OS=Homo sapiens GN=GGH PE=1 SV=2 - [GGH_HUMAN]
O75223	50	31	10	188	20.9943	5.13525	105.254	Gamma-glutamylcyclotransferase OS=Homo sapiens GN=GGCT PE=1 SV=1 - [GGCT_HUMAN]
Q16666	11.72	9	7	785	88.1994	9.27588	54.0032	Gamma-interferon-inducible protein 16 OS=Homo sapiens GN=IFI16 PE=1 SV=3 - [IF16_HUMAN]
Q9HBI0	9.06	3	3	331	37.4619	5.49072	11.7434	Gamma-parvin OS=Homo sapiens GN=PARVG PE=2 SV=1 - [PARVG_HUMAN]
Q99747	22.12	7	6	312	34.7243	5.41455	23.0836	Gamma-soluble NSF attachment protein OS=Homo sapiens GN=NAPG PE=1 SV=1 - [SNAG_HUMAN]
Q96CW5	2.76	2	2	907	103.506	8.11865	6.77526	Gamma-tubulin complex component 3 OS=Homo sapiens GN=TUBGCP3 PE=1 SV=2 - [GCP3_HUMAN]
Q9NXN4	18.51	6	5	497	56.1895	5.74463	20.7565	Ganglioside-induced differentiation-associated protein 2 OS=Homo sapiens GN=GDAP2 PE=2 SV=1 - [GDAP2_HUMAN]
Q9BYG8	8.46	2	2	508	57.6549	5.78271	7.94955	Gasdermin-C OS=Homo sapiens GN=GSDMC PE=2 SV=3 - [GSDMC_HUMAN]
B7WNQ9	9.88	2	2	334	35.2702	8.29443	7.0299	GATA binding protein 1 (Globin transcription factor 1), isoform CRA_a OS=Homo sapiens GN=GATA1 PE=4 SV=1 - [B7WNQ9_HUMAN]
Q9Y5B6	7.31	5	4	917	104.739	5.68115	25.5987	GC-rich sequence DNA-binding factor 1 OS=Homo sapiens GN=GCFC1 PE=1 SV=2 - [GCFC1_HUMAN]
O95479	6.83	5	4	791	88.8364	7.29834	17.7929	GDH/6PGL endoplasmic bifunctional protein OS=Homo sapiens GN=H6PD PE=1 SV=2 - [G6PE_HUMAN]
Q9H488	14.43	5	4	388	43.9272	8.52881	14.9026	GDP-fucose protein O-fucosyltransferase 1 OS=Homo sapiens GN=POFUT1 PE=1 SV=1 - [OFUT1_HUMAN]
Q13630	52.65	66	12	321	35.87	6.59521	241.327	GDP-L-fucose synthase OS=Homo sapiens GN=TSTA3 PE=1 SV=1 - [FCL_HUMAN]
A2A418	55.81	198	27	731	80.5905	5.84619	797.122	Gelsolin (Amyloidosis, Finnish type) OS=Homo sapiens GN=GSN PE=2 SV=1 - [A2A418_HUMAN]
Q8TEQ6	3.98	6	5	1508	168.483	6.62451	25.739	Gem-associated protein 5 OS=Homo sapiens GN=GEMIN5 PE=1 SV=3 - [GEMI5_HUMAN]
Q8WXD5	15.57	4	2	167	18.8123	5.12256	14.0763	Gem-associated protein 6 OS=Homo sapiens GN=GEMIN6 PE=1 SV=1 - [GEMI6_HUMAN]
Q12789	2.75	6	4	2109	238.725	7.29834	35.6123	General transcription factor 3C polypeptide 1 OS=Homo sapiens GN=GTF3C1 PE=1 SV=4 - [TF3C1_HUMAN]
P29083	9.34	3	3	439	49.421	4.81787	17.3324	General transcription factor IIE subunit 1 OS=Homo sapiens GN=GTF2E1 PE=1 SV=2 - [T2EA_HUMAN]
P13984	28.11	6	4	249	28.3628	9.23193	29.2423	General transcription factor IIF subunit 2 OS=Homo sapiens GN=GTF2F2 PE=1 SV=2 - [T2FB_HUMAN]
O60763	29.94	57	21	962	107.828	4.90674	211.07	General vesicular transport factor p115 OS=Homo sapiens GN=USO1 PE=1 SV=2 - [USO1_HUMAN]
Q9NQX3	17.26	24	9	736	79.698	5.42725	98.5304	Gephyrin OS=Homo sapiens GN=GPHN PE=1 SV=1 - [GEPH_HUMAN]
A8MVQ8	19.92	6	4	246	28.4054	5.80811	29.3349	Geranylgeranyl diphosphate synthase 1, isoform CRA_b OS=Homo sapiens GN=GGPS1 PE=2 SV=1 - [A8MVQ8_HUMAN]
P53609	4.77	2	2	377	42.3408	6.82959	8.04736	Geranylgeranyl transferase type-1 subunit beta OS=Homo sapiens GN=PGGT1B PE=1 SV=2 - [PGTB1_HUMAN]
Q92696	33.16	17	14	567	65.0305	5.66846	61.9641	Geranylgeranyl transferase type-2 subunit alpha OS=Homo sapiens GN=RABGGTA PE=1 SV=2 - [PGTA_HUMAN]
Q3V6T2	1.5	7	3	1871	215.909	6.21436	51.6723	Girdin OS=Homo sapiens GN=CCDC88A PE=1 SV=2 - [GRDN_HUMAN]
P60983	56.34	10	5	142	16.7025	5.2876	48.0457	Glia maturation factor beta OS=Homo sapiens GN=GMFB PE=1 SV=2 - [GMFB_HUMAN]
O60234	54.23	9	5	142	16.7904	5.26221	43.67	Glia maturation factor gamma OS=Homo sapiens GN=GMFG PE=1 SV=1 - [GMFG_HUMAN]
Q06210	21.46	22	11	699	78.7563	7.10791	102.367	Glucosamine--fructose-6-phosphate aminotransferase [isomerizing] 1 OS=Homo sapiens GN=GFPT1 PE=1 SV=3 - [GFPT1_HUMAN]
P46926	75.43	53	14	289	32.6476	6.91748	201.037	Glucosamine-6-phosphate isomerase 1 OS=Homo sapiens GN=GNPDA1 PE=1 SV=1 - [GNPI1_HUMAN]
Q8TDQ7	59.78	29	11	276	31.0646	6.94678	108.74	Glucosamine-6-phosphate isomerase 2 OS=Homo sapiens GN=GNPDA2 PE=1 SV=1 - [GNPI2_HUMAN]
Q6PCE3	23.63	17	11	622	70.3965	7.15186	62.9087	Glucose 1,6-bisphosphate synthase OS=Homo sapiens GN=PGM2L1 PE=1 SV=3 - [PGM2L_HUMAN]
P11413	79.61	283	38	515	59.219	6.84424	989.177	Glucose-6-phosphate 1-dehydrogenase OS=Homo sapiens GN=G6PD PE=1 SV=4 - [G6PD_HUMAN]
P06744	56.81	91	22	558	63.1072	8.32373	354.362	Glucose-6-phosphate isomerase OS=Homo sapiens GN=GPI PE=1 SV=4 - [G6PI_HUMAN]
O43826	5.36	5	2	429	46.3298	8.6167	17.2372	Glucose-6-phosphate translocase OS=Homo sapiens GN=SLC37A4 PE=1 SV=1 - [G6PT1_HUMAN]
Q9ULK0	3.77	2	2	1009	112.06	6.69775	11.1871	Glutamate receptor delta-1 subunit OS=Homo sapiens GN=GRID1 PE=2 SV=2 - [GRID1_HUMAN]
P48506	40.66	40	20	637	72.7193	6.0874	141.86	Glutamate--cysteine ligase catalytic subunit OS=Homo sapiens GN=GCLC PE=1 SV=2 - [GSH1_HUMAN]
P48507	39.78	55	10	274	30.7078	6.02393	184.499	Glutamate--cysteine ligase regulatory subunit OS=Homo sapiens GN=GCLM PE=1 SV=1 - [GSH0_HUMAN]
P15104	34.85	30	10	373	42.0373	6.88818	133.005	Glutamine synthetase OS=Homo sapiens GN=GLUL PE=1 SV=4 - [GLNA_HUMAN]
Q6IA69	11.33	10	6	706	79.2336	6.44287	35.7063	Glutamine-dependent NAD(+) synthetase OS=Homo sapiens GN=NADSYN1 PE=1 SV=3 - [NADE_HUMAN]
Q2TAL8	4.9	3	3	776	86.3819	5.87158	13.4116	Glutamine-rich protein 1 OS=Homo sapiens GN=QRICH1 PE=1 SV=1 - [QRIC1_HUMAN]
P47897	44.77	96	31	775	87.7429	7.15186	328.09	Glutaminyl-tRNA synthetase OS=Homo sapiens GN=QARS PE=1 SV=1 - [SYQ_HUMAN]
O76003	42.39	26	14	335	37.4082	5.38916	100.777	Glutaredoxin-3 OS=Homo sapiens GN=GLRX3 PE=1 SV=2 - [GLRX3_HUMAN]
Q92947	32.42	24	8	438	48.0964	8.06006	103.995	Glutaryl-CoA dehydrogenase, mitochondrial OS=Homo sapiens GN=GCDH PE=1 SV=1 - [GCDH_HUMAN]
P07203	85.71	79	13	203	22.0751	6.55127	250.623	Glutathione peroxidase 1 OS=Homo sapiens GN=GPX1 PE=1 SV=4 - [GPX1_HUMAN]
P00390	69.92	220	23	522	56.221	8.49951	841.88	Glutathione reductase, mitochondrial OS=Homo sapiens GN=GSR PE=1 SV=2 - [GSHR_HUMAN]
Q9Y2Q3	39.38	17	7	226	25.4803	8.41162	61.7539	Glutathione S-transferase kappa 1 OS=Homo sapiens GN=GSTK1 PE=1 SV=3 - [GSTK1_HUMAN]
P28161	51.83	40	13	218	25.728	6.3667	136.798	Glutathione S-transferase Mu 2 OS=Homo sapiens GN=GSTM2 PE=1 SV=2 - [GSTM2_HUMAN]
P21266	52.89	26	13	225	26.5421	5.5415	89.653	Glutathione S-transferase Mu 3 OS=Homo sapiens GN=GSTM3 PE=1 SV=3 - [GSTM3_HUMAN]
P78417	57.68	89	17	241	27.548	6.59521	337.131	Glutathione S-transferase omega-1 OS=Homo sapiens GN=GSTO1 PE=1 SV=2 - [GSTO1_HUMAN]
P09211	70.95	294	14	210	23.341	5.64307	1142.79	Glutathione S-transferase P OS=Homo sapiens GN=GSTP1 PE=1 SV=2 - [GSTP1_HUMAN]
P30711	27.08	9	6	240	27.3176	7.48877	41.8288	Glutathione S-transferase theta-1 OS=Homo sapiens GN=GSTT1 PE=1 SV=4 - [GSTT1_HUMAN]
P48637	37.55	26	14	474	52.3523	5.92236	101.17	Glutathione synthetase OS=Homo sapiens GN=GSS PE=1 SV=1 - [GSHB_HUMAN]
P04406	85.67	1161	26	335	36.0304	8.45557	4327.6	Glyceraldehyde-3-phosphate dehydrogenase OS=Homo sapiens GN=GAPDH PE=1 SV=3 - [G3P_HUMAN]
Q53EU6	13.13	6	4	434	48.6735	8.86572	26.1807	Glycerol-3-phosphate acyltransferase 3 OS=Homo sapiens GN=AGPAT9 PE=1 SV=2 - [GPAT3_HUMAN]
P43304	18.43	24	11	727	80.8016	7.69385	80.8842	Glycerol-3-phosphate dehydrogenase, mitochondrial OS=Homo sapiens GN=GPD2 PE=1 SV=3 - [GPDM_HUMAN]
Q9NZC3	17.52	5	4	331	37.694	6.7124	17.9779	Glycerophosphodiester phosphodiesterase 1 OS=Homo sapiens GN=GDE1 PE=1 SV=1 - [GDE1_HUMAN]
Q8N9F7	7.96	2	2	314	36.144	8.47021	15.8179	Glycerophosphodiester phosphodiesterase domain-containing protein 1 OS=Homo sapiens GN=GDPD1 PE=1 SV=2 - [GDPD1_HUMAN]
P35573	14.43	18	15	1532	174.652	6.75635	60.6954	Glycogen debranching enzyme OS=Homo sapiens GN=AGL PE=1 SV=3 - [GDE_HUMAN]
P11216	30.96	37	21	843	96.6345	6.85889	145.145	Glycogen phosphorylase, brain form OS=Homo sapiens GN=PYGB PE=1 SV=5 - [PYGB_HUMAN]
P06737	50.77	88	38	847	97.087	7.1665	318.926	Glycogen phosphorylase, liver form OS=Homo sapiens GN=PYGL PE=1 SV=4 - [PYGL_HUMAN]
P49841	13.1	3	3	420	46.7149	8.77783	15.5329	Glycogen synthase kinase-3 beta OS=Homo sapiens GN=GSK3B PE=1 SV=2 - [GSK3B_HUMAN]
P46976	11.43	3	3	350	39.3586	5.52881	23.4399	Glycogenin-1 OS=Homo sapiens GN=GYG1 PE=1 SV=4 - [GLYG_HUMAN]
B8Q185	36.75	36	3	117	12.9918	5.23682	179.084	Glycophorin A MNS blood group OS=Homo sapiens GN=GYPA PE=4 SV=1 - [B8Q185_HUMAN]
P04921	21.09	11	2	128	13.8017	4.84326	57.7117	Glycophorin-C OS=Homo sapiens GN=GYPC PE=1 SV=1 - [GLPC_HUMAN]
O75063	5.87	4	2	409	46.4028	6.87354	14.6305	Glycosaminoglycan xylosylkinase OS=Homo sapiens GN=FAM20B PE=1 SV=1 - [XYLK_HUMAN]
P41250	51.29	162	31	739	83.1126	7.03467	581.773	Glycyl-tRNA synthetase OS=Homo sapiens GN=GARS PE=1 SV=3 - [SYG_HUMAN]
P30419	43.15	28	15	496	56.7699	7.79639	113.983	Glycylpeptide N-tetradecanoyltransferase 1 OS=Homo sapiens GN=NMT1 PE=1 SV=2 - [NMT1_HUMAN]
Q9UBQ7	54.57	45	14	328	35.6457	7.38623	179.001	Glyoxylate reductase/hydroxypyruvate reductase OS=Homo sapiens GN=GRHPR PE=1 SV=1 - [GRHPR_HUMAN]
P36959	70.43	72	15	345	37.3948	7.06396	266.031	GMP reductase 1 OS=Homo sapiens GN=GMPR PE=1 SV=1 - [GMPR1_HUMAN]
Q9P2T1	37.36	29	9	348	37.85	7.2251	103.697	GMP reductase 2 OS=Homo sapiens GN=GMPR2 PE=1 SV=1 - [GMPR2_HUMAN]
P49915	52.67	41	24	693	76.667	6.87354	136.586	GMP synthase [glutamine-hydrolyzing] OS=Homo sapiens GN=GMPS PE=1 SV=1 - [GUAA_HUMAN]
Q92896	5.34	6	5	1179	134.464	6.90283	32.9226	Golgi apparatus protein 1 OS=Homo sapiens GN=GLG1 PE=1 SV=2 - [GSLG1_HUMAN]
Q86YA9	5.62	4	3	552	61.3406	5.97314	23.9038	Golgi associated, gamma adaptin ear containing, ARF binding protein 1 OS=Homo sapiens GN=GGA1 PE=2 SV=1 - [Q86YA9_HUMAN]
Q9H3P7	19.32	12	6	528	60.556	5.05908	54.3285	Golgi resident protein GCP60 OS=Homo sapiens GN=ACBD3 PE=1 SV=4 - [GCP60_HUMAN]
Q8N4B8	19.49	4	3	195	22.7106	6.94678	19.2472	Golgi SNAP receptor complex member 2 OS=Homo sapiens GN=GOSR2 PE=2 SV=1 - [Q8N4B8_HUMAN]
Q7L5D6	26.61	16	6	327	36.481	5.41455	65.3342	Golgi to ER traffic protein 4 homolog OS=Homo sapiens GN=GET4 PE=1 SV=1 - [GET4_HUMAN]
Q9H4G4	42.21	12	4	154	17.2075	9.40771	50.9057	Golgi-associated plant pathogenesis-related protein 1 OS=Homo sapiens GN=GLIPR2 PE=1 SV=3 - [GAPR1_HUMAN]
Q92538	6.83	14	12	1859	206.315	5.73193	84.3401	Golgi-specific brefeldin A-resistance guanine nucleotide exchange factor 1 OS=Homo sapiens GN=GBF1 PE=1 SV=2 - [GBF1_HUMAN]
Q08379	3.39	4	3	1002	113.017	5.021	47.8012	Golgin subfamily A member 2 OS=Homo sapiens GN=GOLGA2 PE=1 SV=3 - [GOGA2_HUMAN]
Q08378	8.21	9	7	1498	167.252	5.43994	53.0134	Golgin subfamily A member 3 OS=Homo sapiens GN=GOLGA3 PE=1 SV=2 - [GOGA3_HUMAN]
Q7Z5G4	15.33	2	2	137	15.814	7.04932	4.67776	Golgin subfamily A member 7 OS=Homo sapiens GN=GOLGA7 PE=1 SV=2 - [GOGA7_HUMAN]
P28676	47.93	26	7	217	23.9945	5.21143	102.842	Grancalcin OS=Homo sapiens GN=GCA PE=1 SV=2 - [GRAN_HUMAN]
Q8IWJ2	16.69	22	18	1684	195.789	5.13525	120.963	GRIP and coiled-coil domain-containing protein 2 OS=Homo sapiens GN=GCC2 PE=1 SV=4 - [GCC2_HUMAN]
Q4V328	30.56	33	20	841	95.9308	5.10986	139.888	GRIP1-associated protein 1 OS=Homo sapiens GN=GRIPAP1 PE=1 SV=1 - [GRAP1_HUMAN]
P62993	53.46	49	12	217	25.1904	6.31592	155.414	Growth factor receptor-bound protein 2 OS=Homo sapiens GN=GRB2 PE=1 SV=1 - [GRB2_HUMAN]
Q5VT94	16.62	9	4	325	35.2586	10.1108	46.7218	Growth hormone inducible transmembrane protein OS=Homo sapiens GN=GHITM PE=2 SV=1 - [Q5VT94_HUMAN]
Q9HAV7	32.26	10	6	217	24.2639	8.11865	43.2837	GrpE protein homolog 1, mitochondrial OS=Homo sapiens GN=GRPEL1 PE=1 SV=2 - [GRPE1_HUMAN]
P62826	52.31	128	12	216	24.4076	7.48877	463.322	GTP-binding nuclear protein Ran OS=Homo sapiens GN=RAN PE=1 SV=3 - [RAN_HUMAN]
O00178	27.06	16	11	669	72.408	8.33838	63.601	GTP-binding protein 1 OS=Homo sapiens GN=GTPBP1 PE=1 SV=3 - [GTPB1_HUMAN]
Q9BX10	11.96	8	5	602	65.7271	8.04541	30.6443	GTP-binding protein 2 OS=Homo sapiens GN=GTPBP2 PE=2 SV=1 - [GTPB2_HUMAN]
Q15382	20.11	5	3	184	20.4845	5.92236	25.5032	GTP-binding protein Rheb OS=Homo sapiens GN=RHEB PE=1 SV=1 - [RHEB_HUMAN]
Q9NR31	56.57	24	8	198	22.3525	6.68311	105.469	GTP-binding protein SAR1a OS=Homo sapiens GN=SAR1A PE=1 SV=1 - [SAR1A_HUMAN]
Q9Y6B6	41.92	19	6	198	22.3955	6.11279	69.7587	GTP-binding protein SAR1b OS=Homo sapiens GN=SAR1B PE=1 SV=1 - [SAR1B_HUMAN]
Q9UIJ7	44.93	18	9	227	25.5495	9.15869	80.9451	GTP:AMP phosphotransferase, mitochondrial OS=Homo sapiens GN=AK3 PE=1 SV=4 - [KAD3_HUMAN]
P01116	46.56	16	7	189	21.642	6.771	55.058	GTPase KRas OS=Homo sapiens GN=KRAS PE=1 SV=1 - [RASK_HUMAN]
P01111	52.91	20	9	189	21.2155	5.17334	69.9619	GTPase NRas OS=Homo sapiens GN=NRAS PE=1 SV=1 - [RASN_HUMAN]
Q14C86	24.42	57	25	1478	164.877	5.22412	228.067	GTPase-activating protein and VPS9 domain-containing protein 1 OS=Homo sapiens GN=GAPVD1 PE=1 SV=2 - [GAPD1_HUMAN]
P47224	16.26	2	2	123	13.8298	5.51611	5.09146	Guanine nucleotide exchange factor MSS4 OS=Homo sapiens GN=RABIF PE=1 SV=2 - [MSS4_HUMAN]
P04899	63.66	87	19	355	40.4251	5.5415	317.749	Guanine nucleotide-binding protein G(i) subunit alpha-2 OS=Homo sapiens GN=GNAI2 PE=1 SV=3 - [GNAI2_HUMAN]
P62873	53.24	55	12	340	37.353	5.99854	216.262	Guanine nucleotide-binding protein G(I)/G(S)/G(T) subunit beta-1 OS=Homo sapiens GN=GNB1 PE=1 SV=3 - [GBB1_HUMAN]
P62879	54.12	54	13	340	37.3071	5.99854	221.562	Guanine nucleotide-binding protein G(I)/G(S)/G(T) subunit beta-2 OS=Homo sapiens GN=GNB2 PE=1 SV=3 - [GBB2_HUMAN]
P08754	52.54	40	16	354	40.5063	5.69385	153.507	Guanine nucleotide-binding protein G(k) subunit alpha OS=Homo sapiens GN=GNAI3 PE=1 SV=3 - [GNAI3_HUMAN]
P63092	43.91	41	14	394	45.6359	5.8208	134.878	Guanine nucleotide-binding protein G(s) subunit alpha isoforms short OS=Homo sapiens GN=GNAS PE=1 SV=1 - [GNAS2_HUMAN]
P29992	7.8	4	2	359	42.0965	5.69385	24.3202	Guanine nucleotide-binding protein subunit alpha-11 OS=Homo sapiens GN=GNA11 PE=1 SV=2 - [GNA11_HUMAN]
Q14344	44.56	39	13	377	44.0217	8.00146	124.589	Guanine nucleotide-binding protein subunit alpha-13 OS=Homo sapiens GN=GNA13 PE=1 SV=2 - [GNA13_HUMAN]
P63244	76.66	60	18	317	35.0546	7.69385	235.266	Guanine nucleotide-binding protein subunit beta-2-like 1 OS=Homo sapiens GN=GNB2L1 PE=1 SV=3 - [GBLP_HUMAN]
P36915	26.19	20	12	607	68.6185	5.79541	62.1644	Guanine nucleotide-binding protein-like 1 OS=Homo sapiens GN=GNL1 PE=1 SV=2 - [GNL1_HUMAN]
Q8N4P3	36.87	14	6	179	20.3167	6.7417	51.0079	Guanosine-3',5'-bis(diphosphate) 3'-pyrophosphohydrolase MESH1 OS=Homo sapiens GN=HDDC3 PE=1 SV=3 - [MESH1_HUMAN]
Q16774	68.02	38	9	197	21.7122	6.55127	131.984	Guanylate kinase OS=Homo sapiens GN=GUK1 PE=1 SV=2 - [KGUA_HUMAN]
Q9BTT9	18.72	12	9	673	76.4348	6.53662	39.5412	GYS1 protein OS=Homo sapiens GN=GYS1 PE=2 SV=1 - [Q9BTT9_HUMAN]
Q9NY12	23.96	10	5	217	22.3342	10.9165	43.7404	H/ACA ribonucleoprotein complex subunit 1 OS=Homo sapiens GN=GAR1 PE=1 SV=1 - [GAR1_HUMAN]
Q9NX24	68.63	21	6	153	17.1899	8.22119	81.0266	H/ACA ribonucleoprotein complex subunit 2 OS=Homo sapiens GN=NHP2 PE=1 SV=1 - [NHP2_HUMAN]
Q9H0R4	33.59	14	5	259	28.5179	6.23975	54.9163	Haloacid dehalogenase-like hydrolase domain-containing protein 2 OS=Homo sapiens GN=HDHD2 PE=1 SV=1 - [HDHD2_HUMAN]
Q9BSH5	34.26	12	6	251	27.9824	6.7124	44.3251	Haloacid dehalogenase-like hydrolase domain-containing protein 3 OS=Homo sapiens GN=HDHD3 PE=1 SV=1 - [HDHD3_HUMAN]
P00738	34.73	80	14	406	45.1766	6.58057	274.701	Haptoglobin OS=Homo sapiens GN=HP PE=1 SV=1 - [HPT_HUMAN]
P00739	26.72	32	9	348	39.0047	7.09326	113.043	Haptoglobin-related protein OS=Homo sapiens GN=HPR PE=1 SV=2 - [HPTR_HUMAN]
Q9Y450	8.48	5	4	684	75.4256	6.60986	20.982	HBS1-like protein OS=Homo sapiens GN=HBS1L PE=1 SV=1 - [HBS1L_HUMAN]
B2RDM2	37.96	20	10	324	36.155	5.46533	66.9262	HCG1811539, isoform CRA_b OS=Homo sapiens GN=TXNDC5 PE=2 SV=1 - [B2RDM2_HUMAN]
Q6JUT2	21.29	15	6	404	46.1435	5.12256	55.7293	HCG37564, isoform CRA_c OS=Homo sapiens GN=TIRAP3 PE=2 SV=1 - [Q6JUT2_HUMAN]
Q53T59	18.88	11	6	392	42.7539	5.0083	40.798	HCLS1-binding protein 3 OS=Homo sapiens GN=HS1BP3 PE=1 SV=1 - [H1BP3_HUMAN]
Q7Z4H3	48.53	30	7	204	23.3757	5.49072	111.195	HD domain-containing protein 2 OS=Homo sapiens GN=HDDC2 PE=1 SV=1 - [HDDC2_HUMAN]
Q5T3Q7	1.7	3	3	2063	233.127	6.59521	42.3456	HEAT repeat containing 1 OS=Homo sapiens GN=HEATR1 PE=2 SV=1 - [Q5T3Q7_HUMAN]
Q9P2D3	4.97	7	7	2071	224.159	7.1665	45.9673	HEAT repeat-containing protein 5B OS=Homo sapiens GN=HEATR5B PE=1 SV=2 - [HTR5B_HUMAN]
Q0VDF9	19.25	8	7	509	54.7601	5.59229	42.0705	Heat shock 70 kDa protein 14 OS=Homo sapiens GN=HSPA14 PE=1 SV=1 - [HSP7E_HUMAN]
P08107	56.16	230	30	641	70.009	5.65576	780.756	Heat shock 70 kDa protein 1A/1B OS=Homo sapiens GN=HSPA1A PE=1 SV=5 - [HSP71_HUMAN]
P34932	66.79	183	46	840	94.2712	5.18604	697.696	Heat shock 70 kDa protein 4 OS=Homo sapiens GN=HSPA4 PE=1 SV=4 - [HSP74_HUMAN]
P11142	64.4	514	37	646	70.8542	5.51611	1823.6	Heat shock cognate 71 kDa protein OS=Homo sapiens GN=HSPA8 PE=1 SV=1 - [HSP7C_HUMAN]
Q92598	60.14	128	41	858	96.8037	5.38916	473.781	Heat shock protein 105 kDa OS=Homo sapiens GN=HSPH1 PE=1 SV=1 - [HS105_HUMAN]
P04792	31.71	12	5	205	22.7685	6.40479	39.1473	Heat shock protein beta-1 OS=Homo sapiens GN=HSPB1 PE=1 SV=2 - [HSPB1_HUMAN]
Q9Y547	55.56	12	5	144	16.2871	5.03369	48.3548	Heat shock protein beta-11 OS=Homo sapiens GN=HSPB11 PE=1 SV=1 - [HSB11_HUMAN]
P07900	63.93	645	53	732	84.6067	5.021	2404.24	Heat shock protein HSP 90-alpha OS=Homo sapiens GN=HSP90AA1 PE=1 SV=5 - [HS90A_HUMAN]
P08238	62.43	490	48	724	83.2121	5.03369	1768.51	Heat shock protein HSP 90-beta OS=Homo sapiens GN=HSP90AB1 PE=1 SV=4 - [HS90B_HUMAN]
Q6ZRS2	0.93	3	3	3230	343.343	5.96045	19.4793	Helicase SRCAP OS=Homo sapiens GN=SRCAP PE=1 SV=3 - [SRCAP_HUMAN]
Q9UK76	48.7	3	3	154	16.0049	5.60498	14.138	Hematological and neurological expressed 1 protein OS=Homo sapiens GN=HN1 PE=1 SV=3 - [HN1_HUMAN]
P14317	28.6	10	10	486	53.981	4.80518	38.9832	Hematopoietic lineage cell-specific protein OS=Homo sapiens GN=HCLS1 PE=1 SV=3 - [HCLS1_HUMAN]
P09601	56.94	59	16	288	32.798	8.25049	213.362	Heme oxygenase 1 OS=Homo sapiens GN=HMOX1 PE=1 SV=1 - [HMOX1_HUMAN]
P30519	27.85	7	5	316	36.0098	5.41455	27.6708	Heme oxygenase 2 OS=Homo sapiens GN=HMOX2 PE=1 SV=2 - [HMOX2_HUMAN]
Q9NRV9	53.44	36	7	189	21.0835	5.79541	116.653	Heme-binding protein 1 OS=Homo sapiens GN=HEBP1 PE=1 SV=1 - [HEBP1_HUMAN]
Q9Y5Z4	27.8	17	5	205	22.8612	4.62744	59.95	Heme-binding protein 2 OS=Homo sapiens GN=HEBP2 PE=1 SV=1 - [HEBP2_HUMAN]
Q9BXL5	33.68	18	10	484	55.3067	4.86865	69.2155	Hemogen OS=Homo sapiens GN=HEMGN PE=1 SV=1 - [HEMGN_HUMAN]
P69905	100	1194	16	142	15.2479	8.67529	4550.76	Hemoglobin subunit alpha OS=Homo sapiens GN=HBA1 PE=1 SV=2 - [HBA_HUMAN]
P02042	26.53	411	3	147	16.0453	8.04541	1072.58	Hemoglobin subunit delta OS=Homo sapiens GN=HBD PE=1 SV=2 - [HBD_HUMAN]
P02100	97.28	4721	23	147	16.1925	8.63135	16103	Hemoglobin subunit epsilon OS=Homo sapiens GN=HBE1 PE=1 SV=2 - [HBE_HUMAN]
P69891	91.16	2117	21	147	16.1303	7.1958	7530.05	Hemoglobin subunit gamma-1 OS=Homo sapiens GN=HBG1 PE=1 SV=2 - [HBG1_HUMAN]
P69892	89.8	2117	20	147	16.1163	7.1958	7561.67	Hemoglobin subunit gamma-2 OS=Homo sapiens GN=HBG2 PE=1 SV=2 - [HBG2_HUMAN]
P09105	18.31	7	2	142	15.4981	7.62061	21.4665	Hemoglobin subunit theta-1 OS=Homo sapiens GN=HBQ1 PE=1 SV=2 - [HBAT_HUMAN]
P02008	94.37	1809	20	142	15.6272	8.20654	6488.89	Hemoglobin subunit zeta OS=Homo sapiens GN=HBZ PE=1 SV=2 - [HBAZ_HUMAN]
P02790	36.58	56	11	462	51.6433	7.02002	192.593	Hemopexin OS=Homo sapiens GN=HPX PE=1 SV=2 - [HEMO_HUMAN]
Q7LGA3	9.55	2	2	356	41.8544	8.68994	17.4033	Heparan sulfate 2-O-sulfotransferase 1 OS=Homo sapiens GN=HS2ST1 PE=1 SV=1 - [HS2ST_HUMAN]
Q68CP4	3.47	3	2	663	73.2465	8.39697	8.99213	Heparan-alpha-glucosaminide N-acetyltransferase OS=Homo sapiens GN=HGSNAT PE=1 SV=2 - [HGNAT_HUMAN]
P51858	76.67	124	18	240	26.7719	4.729	492.766	Hepatoma-derived growth factor OS=Homo sapiens GN=HDGF PE=1 SV=1 - [HDGF_HUMAN]
Q7Z4V5	13.41	15	6	671	74.2722	7.48877	57.9611	Hepatoma-derived growth factor-related protein 2 OS=Homo sapiens GN=HDGFRP2 PE=1 SV=1 - [HDGR2_HUMAN]
Q9Y3E1	33	10	6	203	22.606	7.98682	38.0777	Hepatoma-derived growth factor-related protein 3 OS=Homo sapiens GN=HDGFRP3 PE=1 SV=1 - [HDGR3_HUMAN]
Q5SSJ5	42.13	77	20	553	61.1693	9.67139	276.113	Heterochromatin protein 1-binding protein 3 OS=Homo sapiens GN=HP1BP3 PE=1 SV=1 - [HP1B3_HUMAN]
Q13151	25.25	24	7	305	30.8218	9.29053	103.64	Heterogeneous nuclear ribonucleoprotein A0 OS=Homo sapiens GN=HNRNPA0 PE=1 SV=1 - [ROA0_HUMAN]
P09651	50.27	203	19	372	38.7231	9.12939	763.053	Heterogeneous nuclear ribonucleoprotein A1 OS=Homo sapiens GN=HNRNPA1 PE=1 SV=5 - [ROA1_HUMAN]
P51991	45.5	153	18	378	39.5706	9.01221	557.374	Heterogeneous nuclear ribonucleoprotein A3 OS=Homo sapiens GN=HNRNPA3 PE=1 SV=2 - [ROA3_HUMAN]
O14979	24.29	45	11	420	46.4091	9.56885	144.331	Heterogeneous nuclear ribonucleoprotein D-like OS=Homo sapiens GN=HNRPDL PE=1 SV=3 - [HNRDL_HUMAN]
Q14103	42.54	145	16	355	38.4103	7.81104	511.424	Heterogeneous nuclear ribonucleoprotein D0 OS=Homo sapiens GN=HNRNPD PE=1 SV=1 - [HNRPD_HUMAN]
P52597	44.82	119	11	415	45.6429	5.57959	484.925	Heterogeneous nuclear ribonucleoprotein F OS=Homo sapiens GN=HNRNPF PE=1 SV=3 - [HNRPF_HUMAN]
P38159	30.43	59	12	391	42.3063	10.0522	217.954	Heterogeneous nuclear ribonucleoprotein G OS=Homo sapiens GN=RBMX PE=1 SV=3 - [HNRPG_HUMAN]
P31943	44.99	159	12	449	49.1984	6.30322	593.402	Heterogeneous nuclear ribonucleoprotein H OS=Homo sapiens GN=HNRNPH1 PE=1 SV=4 - [HNRH1_HUMAN]
P55795	38.08	87	10	449	49.2323	6.30322	312.106	Heterogeneous nuclear ribonucleoprotein H2 OS=Homo sapiens GN=HNRNPH2 PE=1 SV=1 - [HNRH2_HUMAN]
P31942	54.05	61	12	346	36.9031	6.87354	218.118	Heterogeneous nuclear ribonucleoprotein H3 OS=Homo sapiens GN=HNRNPH3 PE=1 SV=2 - [HNRH3_HUMAN]
P61978	60.04	234	26	463	50.9444	5.5415	856.323	Heterogeneous nuclear ribonucleoprotein K OS=Homo sapiens GN=HNRNPK PE=1 SV=1 - [HNRPK_HUMAN]
P14866	60.61	185	25	589	64.0924	8.22119	676.619	Heterogeneous nuclear ribonucleoprotein L OS=Homo sapiens GN=HNRNPL PE=1 SV=2 - [HNRPL_HUMAN]
C9J9G0	14.71	9	6	537	59.6258	7.85498	31.9387	Heterogeneous nuclear ribonucleoprotein L-like, isoform CRA_a OS=Homo sapiens GN=HNRPLL PE=4 SV=1 - [C9J9G0_HUMAN]
P52272	48.63	191	25	730	77.4643	8.70459	604.974	Heterogeneous nuclear ribonucleoprotein M OS=Homo sapiens GN=HNRNPM PE=1 SV=3 - [HNRPM_HUMAN]
O60506	41.57	64	21	623	69.5596	8.5874	240.611	Heterogeneous nuclear ribonucleoprotein Q OS=Homo sapiens GN=SYNCRIP PE=1 SV=2 - [HNRPQ_HUMAN]
O43390	37.6	89	19	633	70.8993	8.1333	317.371	Heterogeneous nuclear ribonucleoprotein R OS=Homo sapiens GN=HNRNPR PE=1 SV=1 - [HNRPR_HUMAN]
Q00839	44.36	150	29	825	90.528	5.99854	528.715	Heterogeneous nuclear ribonucleoprotein U OS=Homo sapiens GN=HNRNPU PE=1 SV=6 - [HNRPU_HUMAN]
Q9BUJ2	26.29	48	16	856	95.6793	6.91748	171.485	Heterogeneous nuclear ribonucleoprotein U-like protein 1 OS=Homo sapiens GN=HNRNPUL1 PE=1 SV=2 - [HNRL1_HUMAN]
Q1KMD3	46.59	110	31	747	85.0522	4.90674	393.233	Heterogeneous nuclear ribonucleoprotein U-like protein 2 OS=Homo sapiens GN=HNRNPUL2 PE=1 SV=1 - [HNRL2_HUMAN]
P22626	65.16	302	22	353	37.4067	8.95361	1141.01	Heterogeneous nuclear ribonucleoproteins A2/B1 OS=Homo sapiens GN=HNRNPA2B1 PE=1 SV=2 - [ROA2_HUMAN]
P07910	45.75	104	14	306	33.6495	5.08447	402.167	Heterogeneous nuclear ribonucleoproteins C1/C2 OS=Homo sapiens GN=HNRNPC PE=1 SV=4 - [HNRPC_HUMAN]
P52790	18.63	26	12	923	98.9621	5.40186	86.5144	Hexokinase-3 OS=Homo sapiens GN=HK3 PE=1 SV=2 - [HXK3_HUMAN]
P30273	30.23	6	3	86	9.66128	7.12256	15.7585	High affinity immunoglobulin epsilon receptor subunit gamma OS=Homo sapiens GN=FCER1G PE=1 SV=1 - [FCERG_HUMAN]
P09429	50.23	212	15	215	24.8782	5.74463	796.344	High mobility group protein B1 OS=Homo sapiens GN=HMGB1 PE=1 SV=3 - [HMGB1_HUMAN]
P26583	47.85	168	14	209	24.0187	7.81104	577.754	High mobility group protein B2 OS=Homo sapiens GN=HMGB2 PE=1 SV=2 - [HMGB2_HUMAN]
P17096	28.97	28	3	107	11.6691	10.3159	108.749	High mobility group protein HMG-I/HMG-Y OS=Homo sapiens GN=HMGA1 PE=1 SV=3 - [HMGA1_HUMAN]
P49773	30.16	3	2	126	13.7931	6.94678	6.80204	Histidine triad nucleotide-binding protein 1 OS=Homo sapiens GN=HINT1 PE=1 SV=2 - [HINT1_HUMAN]
Q9BX68	57.67	21	6	163	17.1512	9.15869	79.6663	Histidine triad nucleotide-binding protein 2, mitochondrial OS=Homo sapiens GN=HINT2 PE=1 SV=1 - [HINT2_HUMAN]
O14929	28.16	15	8	419	49.4808	5.69385	50.8528	Histone acetyltransferase type B catalytic subunit OS=Homo sapiens GN=HAT1 PE=1 SV=1 - [HAT1_HUMAN]
Q9Y294	34.31	8	5	204	22.9541	4.41162	30.124	Histone chaperone ASF1A OS=Homo sapiens GN=ASF1A PE=1 SV=1 - [ASF1A_HUMAN]
Q13547	13.49	13	5	482	55.0677	5.47803	51.8116	Histone deacetylase 1 OS=Homo sapiens GN=HDAC1 PE=1 SV=1 - [HDAC1_HUMAN]
Q9UBN7	7.24	10	7	1215	131.336	5.30029	35.3443	Histone deacetylase 6 OS=Homo sapiens GN=HDAC6 PE=1 SV=2 - [HDAC6_HUMAN]
O00422	40.52	9	5	153	17.55	9.34912	47.2749	Histone deacetylase complex subunit SAP18 OS=Homo sapiens GN=SAP18 PE=1 SV=1 - [SAP18_HUMAN]
B3KRS5	18.12	18	6	458	51.9653	5.74463	58.7966	Histone deacetylase OS=Homo sapiens GN=HDAC2 PE=2 SV=1 - [B3KRS5_HUMAN]
P07305	23.2	70	6	194	20.8502	10.8433	249.148	Histone H1.0 OS=Homo sapiens GN=H1F0 PE=1 SV=3 - [H10_HUMAN]
P16402	26.7	231	11	221	22.3363	11.019	778.604	Histone H1.3 OS=Homo sapiens GN=HIST1H1D PE=1 SV=2 - [H13_HUMAN]
P16401	26.11	121	11	226	22.5665	10.9165	394.809	Histone H1.5 OS=Homo sapiens GN=HIST1H1B PE=1 SV=3 - [H15_HUMAN]
Q92522	23.47	48	7	213	22.4735	10.7554	153.088	Histone H1x OS=Homo sapiens GN=H1FX PE=1 SV=1 - [H1X_HUMAN]
Q93077	66.92	440	10	130	14.0969	11.0483	1737.35	Histone H2A type 1-C OS=Homo sapiens GN=HIST1H2AC PE=1 SV=3 - [H2A1C_HUMAN]
Q8IUE6	63.85	96	8	130	13.9868	10.8872	323.129	Histone H2A type 2-B OS=Homo sapiens GN=HIST2H2AB PE=1 SV=3 - [H2A2B_HUMAN]
Q16777	67.44	609	10	129	13.9798	10.9019	2518.84	Histone H2A type 2-C OS=Homo sapiens GN=HIST2H2AC PE=1 SV=4 - [H2A2C_HUMAN]
P16104	55.94	200	8	143	15.1354	10.7407	757.347	Histone H2A.x OS=Homo sapiens GN=H2AFX PE=1 SV=2 - [H2AX_HUMAN]
P0C0S5	53.91	166	7	128	13.5446	10.5796	612.317	Histone H2A.Z OS=Homo sapiens GN=H2AFZ PE=1 SV=2 - [H2AZ_HUMAN]
Q96A08	41.73	46	7	127	14.1587	10.3159	291.041	Histone H2B type 1-A OS=Homo sapiens GN=HIST1H2BA PE=1 SV=3 - [H2B1A_HUMAN]
P06899	55.56	527	11	126	13.8956	10.3159	1713.07	Histone H2B type 1-J OS=Homo sapiens GN=HIST1H2BJ PE=1 SV=3 - [H2B1J_HUMAN]
Q99879	55.56	581	11	126	13.9806	10.3159	1893.41	Histone H2B type 1-M OS=Homo sapiens GN=HIST1H2BM PE=1 SV=3 - [H2B1M_HUMAN]
Q5TEC6	45.59	224	9	136	15.4206	11.2681	978.144	Histone H3 OS=Homo sapiens GN=HIST2H3PS2 PE=3 SV=1 - [Q5TEC6_HUMAN]
P68431	61.76	424	12	136	15.3945	11.1216	2005.83	Histone H3.1 OS=Homo sapiens GN=HIST1H3A PE=1 SV=2 - [H31_HUMAN]
Q71DI3	61.76	407	11	136	15.3785	11.2681	2018.98	Histone H3.2 OS=Homo sapiens GN=HIST2H3A PE=1 SV=3 - [H32_HUMAN]
P62805	57.28	82	9	103	11.3604	11.356	239.026	Histone H4 OS=Homo sapiens GN=HIST1H4A PE=1 SV=2 - [H4_HUMAN]
Q86X55	6.91	3	3	608	65.8114	6.72705	9.26196	Histone-arginine methyltransferase CARM1 OS=Homo sapiens GN=CARM1 PE=1 SV=3 - [CARM1_HUMAN]
Q09028	33.65	19	9	425	47.6261	4.89404	75.0931	Histone-binding protein RBBP4 OS=Homo sapiens GN=RBBP4 PE=1 SV=3 - [RBBP4_HUMAN]
Q16576	51.76	49	12	425	47.7902	5.04639	180.412	Histone-binding protein RBBP7 OS=Homo sapiens GN=RBBP7 PE=1 SV=1 - [RBBP7_HUMAN]
O19617	21.04	10	5	366	40.6849	5.87158	38.5832	HLA class I antigen OS=Homo sapiens GN=HLA-C PE=2 SV=1 - [O19617_HUMAN]
P18463	26.52	10	7	362	40.4311	6.15088	43.4739	HLA class I histocompatibility antigen, B-37 alpha chain OS=Homo sapiens GN=HLA-B PE=2 SV=1 - [1B37_HUMAN]
B0UX83	23.18	38	16	1126	118.629	5.60498	133.034	HLA-B associated transcript 3 OS=Homo sapiens GN=BAT3 PE=4 SV=1 - [B0UX83_HUMAN]
Q86YZ3	5.09	17	3	2850	282.228	10.0376	55.9915	Hornerin OS=Homo sapiens GN=HRNR PE=1 SV=2 - [HORN_HUMAN]
P51610	8.4	28	14	2035	208.602	7.45947	125.119	Host cell factor 1 OS=Homo sapiens GN=HCFC1 PE=1 SV=2 - [HCFC1_HUMAN]
P50502	36.86	78	11	369	41.3055	5.2749	268.939	Hsc70-interacting protein OS=Homo sapiens GN=ST13 PE=1 SV=2 - [F10A1_HUMAN]
Q9NZL4	41.71	17	11	362	39.4485	5.21143	62.7827	Hsp70-binding protein 1 OS=Homo sapiens GN=HSPBP1 PE=1 SV=1 - [HPBP1_HUMAN]
Q16543	34.39	33	11	378	44.44	5.24951	119.027	Hsp90 co-chaperone Cdc37 OS=Homo sapiens GN=CDC37 PE=1 SV=1 - [CDC37_HUMAN]
Q9NX55	42.64	5	4	129	14.6564	4.93213	20.6397	Huntingtin-interacting protein K OS=Homo sapiens GN=HYPK PE=1 SV=2 - [HYPK_HUMAN]
Q4G0P3	1.13	3	3	5121	575.528	6.06201	36.8651	Hydrocephalus-inducing protein homolog OS=Homo sapiens GN=HYDIN PE=1 SV=3 - [HYDIN_HUMAN]
Q16836	33.76	9	7	314	34.2719	8.85107	28.2191	Hydroxyacyl-coenzyme A dehydrogenase, mitochondrial OS=Homo sapiens GN=HADH PE=1 SV=3 - [HCDH_HUMAN]
Q16775	49.35	41	11	308	33.7843	8.11865	149.359	Hydroxyacylglutathione hydrolase, mitochondrial OS=Homo sapiens GN=HAGH PE=1 SV=2 - [GLO2_HUMAN]
Q6YN16	21.05	8	7	418	45.3655	7.98682	26.5125	Hydroxysteroid dehydrogenase-like protein 2 OS=Homo sapiens GN=HSDL2 PE=1 SV=1 - [HSDL2_HUMAN]
P00492	71.56	83	12	218	24.5636	6.68311	280.795	Hypoxanthine-guanine phosphoribosyltransferase OS=Homo sapiens GN=HPRT1 PE=1 SV=2 - [HPRT_HUMAN]
Q9Y4L1	47.85	72	35	999	111.266	5.22412	302.603	Hypoxia up-regulated protein 1 OS=Homo sapiens GN=HYOU1 PE=1 SV=1 - [HYOU1_HUMAN]
Q9NWT6	18.91	5	4	349	40.2599	5.56689	18.6788	Hypoxia-inducible factor 1-alpha inhibitor OS=Homo sapiens GN=HIF1AN PE=1 SV=2 - [HIF1N_HUMAN]
P01876	37.11	24	8	353	37.6306	6.50732	71.5044	Ig alpha-1 chain C region OS=Homo sapiens GN=IGHA1 PE=1 SV=2 - [IGHA1_HUMAN]
P01857	55.76	100	11	330	36.0832	8.19189	370.364	Ig gamma-1 chain C region OS=Homo sapiens GN=IGHG1 PE=1 SV=1 - [IGHG1_HUMAN]
P01859	31.6	30	7	326	35.8778	7.59131	106.415	Ig gamma-2 chain C region OS=Homo sapiens GN=IGHG2 PE=1 SV=2 - [IGHG2_HUMAN]
P01860	36.6	38	9	377	41.2604	7.89893	130.48	Ig gamma-3 chain C region OS=Homo sapiens GN=IGHG3 PE=1 SV=2 - [IGHG3_HUMAN]
P01861	34.86	35	7	327	35.9179	7.35693	125.939	Ig gamma-4 chain C region OS=Homo sapiens GN=IGHG4 PE=1 SV=1 - [IGHG4_HUMAN]
P01834	80.19	98	6	106	11.6017	5.87158	394.848	Ig kappa chain C region OS=Homo sapiens GN=IGKC PE=1 SV=1 - [IGKC_HUMAN]
P01593	38.89	5	2	108	11.9849	5.98584	21.0806	Ig kappa chain V-I region AG OS=Homo sapiens PE=1 SV=1 - [KV101_HUMAN]
P01598	26.85	2	2	108	11.7808	8.44092	6.78604	Ig kappa chain V-I region EU OS=Homo sapiens PE=1 SV=1 - [KV106_HUMAN]
P01623	31.19	4	2	109	11.7389	8.90967	21.2376	Ig kappa chain V-III region WOL OS=Homo sapiens PE=1 SV=1 - [KV305_HUMAN]
P0CG06	46.23	27	3	106	11.2305	7.23975	111.884	Ig lambda-3 chain C regions OS=Homo sapiens GN=IGLC3 PE=1 SV=1 - [LAC3_HUMAN]
P01871	21.68	17	8	452	49.2755	6.771	66.6287	Ig mu chain C region OS=Homo sapiens GN=IGHM PE=1 SV=3 - [IGHM_HUMAN]
Q8WZA9	6.26	5	3	623	62.6785	4.88135	21.7744	Immunity-related GTPase family Q protein OS=Homo sapiens GN=IRGQ PE=1 SV=1 - [IRGQ_HUMAN]
Q93033	4.31	3	3	1021	115.036	6.96143	21.5016	Immunoglobulin superfamily member 2 OS=Homo sapiens GN=CD101 PE=1 SV=2 - [IGSF2_HUMAN]
P78318	40.71	17	10	339	39.1975	5.37646	62.3775	Immunoglobulin-binding protein 1 OS=Homo sapiens GN=IGBP1 PE=1 SV=1 - [IGBP1_HUMAN]
P52294	29.55	31	12	538	60.1836	5.0083	107.431	Importin subunit alpha-1 OS=Homo sapiens GN=KPNA1 PE=1 SV=3 - [IMA1_HUMAN]
O00505	19.77	10	6	521	57.7748	4.94482	39.196	Importin subunit alpha-3 OS=Homo sapiens GN=KPNA3 PE=1 SV=2 - [IMA3_HUMAN]
O00629	36.28	28	10	521	57.8506	4.95752	126.694	Importin subunit alpha-4 OS=Homo sapiens GN=KPNA4 PE=1 SV=1 - [IMA4_HUMAN]
Q14974	40.64	125	26	876	97.108	4.77979	461.367	Importin subunit beta-1 OS=Homo sapiens GN=KPNB1 PE=1 SV=2 - [IMB1_HUMAN]
Q9UI26	2.67	3	2	975	112.463	5.24951	11.4111	Importin-11 OS=Homo sapiens GN=IPO11 PE=1 SV=1 - [IPO11_HUMAN]
O00410	48.59	136	40	1097	123.55	4.94482	501.2	Importin-5 OS=Homo sapiens GN=IPO5 PE=1 SV=4 - [IPO5_HUMAN]
O95373	18.69	31	14	1038	119.44	4.81787	152.295	Importin-7 OS=Homo sapiens GN=IPO7 PE=1 SV=1 - [IPO7_HUMAN]
O15397	3.38	4	3	1037	119.861	5.16064	16.3446	Importin-8 OS=Homo sapiens GN=IPO8 PE=1 SV=2 - [IPO8_HUMAN]
Q96P70	10.37	12	8	1041	115.889	4.80518	42.8783	Importin-9 OS=Homo sapiens GN=IPO9 PE=1 SV=3 - [IPO9_HUMAN]
Q9UPR0	6.57	8	6	1127	125.785	6.90283	25.6915	Inactive phospholipase C-like protein 2 OS=Homo sapiens GN=PLCL2 PE=1 SV=2 - [PLCL2_HUMAN]
Q9H2U2	45.21	24	11	334	37.896	7.38623	91.8974	Inorganic pyrophosphatase 2, mitochondrial OS=Homo sapiens GN=PPA2 PE=1 SV=2 - [IPYR2_HUMAN]
Q15181	64.01	45	14	289	32.6392	5.85889	185.211	Inorganic pyrophosphatase OS=Homo sapiens GN=PPA1 PE=1 SV=2 - [IPYR_HUMAN]
Q9BY32	38.14	13	5	194	21.4319	5.65576	60.0103	Inosine triphosphate pyrophosphatase OS=Homo sapiens GN=ITPA PE=1 SV=2 - [ITPA_HUMAN]
P12268	39.49	34	13	514	55.7696	6.90283	121.144	Inosine-5'-monophosphate dehydrogenase 2 OS=Homo sapiens GN=IMPDH2 PE=1 SV=2 - [IMDH2_HUMAN]
P29218	30.32	11	6	277	30.1692	5.26221	34.9744	Inositol monophosphatase 1 OS=Homo sapiens GN=IMPA1 PE=1 SV=1 - [IMPA1_HUMAN]
Q9NPH2	20.61	8	7	558	61.0291	5.75732	31.1038	Inositol-3-phosphate synthase 1 OS=Homo sapiens GN=ISYNA1 PE=1 SV=1 - [INO1_HUMAN]
P14735	13.94	15	10	1019	117.893	6.60986	68.3797	Insulin-degrading enzyme OS=Homo sapiens GN=IDE PE=1 SV=4 - [IDE_HUMAN]
Q9NZI8	33.8	36	15	577	63.4412	9.20264	128.954	Insulin-like growth factor 2 mRNA-binding protein 1 OS=Homo sapiens GN=IGF2BP1 PE=1 SV=2 - [IF2B1_HUMAN]
Q9Y6M1	18.7	15	7	599	66.0806	8.45557	69.789	Insulin-like growth factor 2 mRNA-binding protein 2 OS=Homo sapiens GN=IGF2BP2 PE=1 SV=2 - [IF2B2_HUMAN]
P08514	24.45	31	18	1039	113.306	5.37646	108.836	Integrin alpha-IIb OS=Homo sapiens GN=ITGA2B PE=1 SV=3 - [ITA2B_HUMAN]
P20701	3.85	5	4	1170	128.688	5.63037	17.5046	Integrin alpha-L OS=Homo sapiens GN=ITGAL PE=1 SV=3 - [ITAL_HUMAN]
P11215	36.46	70	30	1152	127.099	7.2251	243.872	Integrin alpha-M OS=Homo sapiens GN=ITGAM PE=1 SV=2 - [ITAM_HUMAN]
P20702	7.48	11	6	1163	127.749	6.63916	40.7215	Integrin alpha-X OS=Homo sapiens GN=ITGAX PE=1 SV=3 - [ITAX_HUMAN]
B4DTY9	18.51	14	11	751	83.5316	5.05908	49.5416	Integrin beta OS=Homo sapiens PE=2 SV=1 - [B4DTY9_HUMAN]
P05556	5.01	5	3	798	88.357	5.38916	21.2185	Integrin beta-1 OS=Homo sapiens GN=ITGB1 PE=1 SV=2 - [ITB1_HUMAN]
P05107	34.98	38	22	769	84.7261	6.94678	163.091	Integrin beta-2 OS=Homo sapiens GN=ITGB2 PE=1 SV=2 - [ITB2_HUMAN]
Q9H0C8	13.27	7	5	392	42.8798	7.09326	17.9263	Integrin-linked kinase-associated serine/threonine phosphatase 2C OS=Homo sapiens GN=ILKAP PE=1 SV=1 - [ILKAP_HUMAN]
Q5T985	17.22	20	11	935	105.15	7.03467	67.0634	Inter-alpha (Globulin) inhibitor H2 OS=Homo sapiens GN=ITIH2 PE=2 SV=1 - [Q5T985_HUMAN]
P19827	17.23	19	11	911	101.326	6.78564	69.8679	Inter-alpha-trypsin inhibitor heavy chain H1 OS=Homo sapiens GN=ITIH1 PE=1 SV=3 - [ITIH1_HUMAN]
P32942	10.24	12	5	547	59.5028	5.42725	40.2257	Intercellular adhesion molecule 3 OS=Homo sapiens GN=ICAM3 PE=1 SV=2 - [ICAM3_HUMAN]
Q14773	45.39	17	9	271	29.2464	10.0962	53.7688	Intercellular adhesion molecule 4 OS=Homo sapiens GN=ICAM4 PE=2 SV=1 - [ICAM4_HUMAN]
P80217	17.48	7	4	286	31.5267	6.0874	31.1123	Interferon-induced 35 kDa protein OS=Homo sapiens GN=IFI35 PE=1 SV=5 - [IN35_HUMAN]
O75569	7.99	2	2	313	34.3825	8.41162	22.8137	Interferon-inducible double stranded RNA-dependent protein kinase activator A OS=Homo sapiens GN=PRKRA PE=1 SV=1 - [PRKRA_HUMAN]
Q96AZ6	38.67	14	5	181	20.3506	8.92432	45.1206	Interferon-stimulated gene 20 kDa protein OS=Homo sapiens GN=ISG20 PE=1 SV=2 - [ISG20_HUMAN]
Q12905	57.18	70	17	390	43.0352	5.26221	263.462	Interleukin enhancer-binding factor 2 OS=Homo sapiens GN=ILF2 PE=1 SV=2 - [ILF2_HUMAN]
Q12906	51.9	131	32	894	95.2791	8.76318	476.871	Interleukin enhancer-binding factor 3 OS=Homo sapiens GN=ILF3 PE=1 SV=3 - [ILF3_HUMAN]
A8CTY3	2.05	3	2	1660	188.265	8.39697	21.9226	Intersectin 1 long form variant 3 OS=Homo sapiens GN=ITSN1 PE=2 SV=1 - [A8CTY3_HUMAN]
Q9BW83	25.81	3	3	186	20.4673	5.41455	15.5375	Intraflagellar transport protein 27 homolog OS=Homo sapiens GN=IFT27 PE=1 SV=1 - [IFT27_HUMAN]
O60306	7.34	10	8	1485	171.186	6.3667	43.5099	Intron-binding protein aquarius OS=Homo sapiens GN=AQR PE=1 SV=4 - [AQR_HUMAN]
Q27J81	24.18	48	20	1249	135.54	5.37646	166.901	Inverted formin-2 OS=Homo sapiens GN=INF2 PE=1 SV=2 - [INF2_HUMAN]
Q6DN90	3.01	4	3	963	108.247	6.93213	18.3956	IQ motif and SEC7 domain-containing protein 1 OS=Homo sapiens GN=IQSEC1 PE=1 SV=1 - [IQEC1_HUMAN]
Q96CN7	33.22	21	7	298	32.2161	7.38623	72.5066	Isochorismatase domain-containing protein 1 OS=Homo sapiens GN=ISOC1 PE=1 SV=3 - [ISOC1_HUMAN]
Q96AB3	52.2	8	5	205	22.3228	7.76709	32.4158	Isochorismatase domain-containing protein 2, mitochondrial OS=Homo sapiens GN=ISOC2 PE=1 SV=1 - [ISOC2_HUMAN]
P50213	31.97	18	9	366	39.5661	6.91748	58.4684	Isocitrate dehydrogenase [NAD] subunit alpha, mitochondrial OS=Homo sapiens GN=IDH3A PE=1 SV=1 - [IDH3A_HUMAN]
O43837	19.74	14	6	385	42.1566	8.45557	53.0574	Isocitrate dehydrogenase [NAD] subunit beta, mitochondrial OS=Homo sapiens GN=IDH3B PE=1 SV=2 - [IDH3B_HUMAN]
P51553	28.24	11	7	393	42.7671	8.49951	42.1513	Isocitrate dehydrogenase [NAD] subunit gamma, mitochondrial OS=Homo sapiens GN=IDH3G PE=1 SV=1 - [IDH3G_HUMAN]
O75874	42.51	52	16	414	46.6295	7.00537	182.753	Isocitrate dehydrogenase [NADP] cytoplasmic OS=Homo sapiens GN=IDH1 PE=1 SV=2 - [IDHC_HUMAN]
P48735	36.5	42	15	452	50.8769	8.68994	137.983	Isocitrate dehydrogenase [NADP], mitochondrial OS=Homo sapiens GN=IDH2 PE=1 SV=2 - [IDHP_HUMAN]
P41252	45.96	157	49	1262	144.406	6.15088	592.056	Isoleucyl-tRNA synthetase, cytoplasmic OS=Homo sapiens GN=IARS PE=1 SV=2 - [SYIC_HUMAN]
Q13907	54.63	22	10	227	26.3025	6.34131	80.4982	Isopentenyl-diphosphate Delta-isomerase 1 OS=Homo sapiens GN=IDI1 PE=1 SV=2 - [IDI1_HUMAN]
P26440	7.8	3	3	423	46.2896	8.19189	13.2882	Isovaleryl-CoA dehydrogenase, mitochondrial OS=Homo sapiens GN=IVD PE=1 SV=1 - [IVD_HUMAN]
P53990	33.52	16	9	364	39.7255	5.35107	66.1743	IST1 homolog OS=Homo sapiens GN=KIAA0174 PE=1 SV=1 - [IST1_HUMAN]
Q8TAC2	13.83	3	3	188	20.743	7.41553	8.60704	Josephin-2 OS=Homo sapiens GN=JOSD2 PE=1 SV=1 - [JOS2_HUMAN]
Q9Y624	42.47	17	9	299	32.5625	7.89893	58.1337	Junctional adhesion molecule A OS=Homo sapiens GN=F11R PE=1 SV=1 - [JAM1_HUMAN]
Q9BWU0	9.92	10	7	796	88.759	5.18604	35.873	Kanadaptin OS=Homo sapiens GN=SLC4A1AP PE=1 SV=1 - [NADAP_HUMAN]
Q8TBB5	11.73	3	3	520	57.8554	5.71924	15.7054	Kelch domain-containing protein 4 OS=Homo sapiens GN=KLHDC4 PE=1 SV=1 - [KLDC4_HUMAN]
Q8NAB2	5.26	2	2	608	69.3498	5.38916	14.839	Kelch repeat and BTB domain-containing protein 3 OS=Homo sapiens GN=KBTBD3 PE=2 SV=2 - [KBTB3_HUMAN]
P23276	25.27	42	12	732	82.7709	7.89893	185.175	Kell blood group glycoprotein OS=Homo sapiens GN=KEL PE=1 SV=2 - [KELL_HUMAN]
P13645	52.91	230	29	584	58.7917	5.21143	826.355	Keratin, type I cytoskeletal 10 OS=Homo sapiens GN=KRT10 PE=1 SV=6 - [K1C10_HUMAN]
P02533	45.34	104	18	472	51.5294	5.16064	364.381	Keratin, type I cytoskeletal 14 OS=Homo sapiens GN=KRT14 PE=1 SV=4 - [K1C14_HUMAN]
P08779	57.93	98	22	473	51.2362	5.04639	350.776	Keratin, type I cytoskeletal 16 OS=Homo sapiens GN=KRT16 PE=1 SV=4 - [K1C16_HUMAN]
Q04695	36.11	49	15	432	48.076	5.021	188.564	Keratin, type I cytoskeletal 17 OS=Homo sapiens GN=KRT17 PE=1 SV=2 - [K1C17_HUMAN]
P35527	71.27	285	31	623	62.0268	5.23682	1189.71	Keratin, type I cytoskeletal 9 OS=Homo sapiens GN=KRT9 PE=1 SV=3 - [K1C9_HUMAN]
P04264	58.23	427	37	644	65.999	8.11865	1580.29	Keratin, type II cytoskeletal 1 OS=Homo sapiens GN=KRT1 PE=1 SV=6 - [K2C1_HUMAN]
P35908	63.69	217	32	639	65.3932	8.00146	762.952	Keratin, type II cytoskeletal 2 epidermal OS=Homo sapiens GN=KRT2 PE=1 SV=2 - [K22E_HUMAN]
P13647	30.51	53	19	590	62.34	7.73779	181.775	Keratin, type II cytoskeletal 5 OS=Homo sapiens GN=KRT5 PE=1 SV=3 - [K2C5_HUMAN]
P04259	46.99	91	26	564	60.0303	8.00146	298.473	Keratin, type II cytoskeletal 6B OS=Homo sapiens GN=KRT6B PE=1 SV=5 - [K2C6B_HUMAN]
Q9HA64	13.92	9	5	309	34.3902	7.32764	37.568	Ketosamine-3-kinase OS=Homo sapiens GN=FN3KRP PE=1 SV=2 - [KT3K_HUMAN]
A1A5A8	6.32	10	4	1203	133.63	6.69775	32.8554	KIAA0999 protein OS=Homo sapiens GN=KIAA0999 PE=2 SV=1 - [A1A5A8_HUMAN]
Q86UP2	32.35	72	34	1357	156.179	5.64307	288.968	Kinectin OS=Homo sapiens GN=KTN1 PE=1 SV=1 - [KTN1_HUMAN]
Q12840	15.7	20	12	1032	117.306	5.89697	90.3734	Kinesin heavy chain isoform 5A OS=Homo sapiens GN=KIF5A PE=1 SV=2 - [KIF5A_HUMAN]
P33176	27.93	36	19	963	109.617	6.50732	131.289	Kinesin-1 heavy chain OS=Homo sapiens GN=KIF5B PE=1 SV=1 - [KINH_HUMAN]
Q9NQT8	2.85	5	4	1826	202.54	5.78271	21.4972	Kinesin-like protein KIF13B OS=Homo sapiens GN=KIF13B PE=1 SV=1 - [KI13B_HUMAN]
Q6ZMI0	11.67	8	6	780	88.2595	6.84424	42.4983	KLRAQ motif-containing protein 1 OS=Homo sapiens GN=KLRAQ1 PE=1 SV=1 - [KLRAQ_HUMAN]
Q13601	24.67	8	6	381	43.6377	9.77393	31.7736	KRR1 small subunit processome component homolog OS=Homo sapiens GN=KRR1 PE=1 SV=4 - [KRR1_HUMAN]
Q16773	6.16	2	2	422	47.8441	6.46826	5.64423	Kynurenine--oxoglutarate transaminase 1 OS=Homo sapiens GN=CCBL1 PE=1 SV=1 - [KAT1_HUMAN]
Q9NRN7	13.92	9	4	309	35.7531	6.80029	40.9878	L-aminoadipate-semialdehyde dehydrogenase-phosphopantetheinyl transferase OS=Homo sapiens GN=AASDHPPT PE=1 SV=2 - [ADPPT_HUMAN]
Q7L266	24.68	5	4	308	32.0342	6.23975	26.9095	L-asparaginase OS=Homo sapiens GN=ASRGL1 PE=1 SV=2 - [ASGL1_HUMAN]
P00338	60.84	79	20	332	36.6654	8.26514	264.246	L-lactate dehydrogenase A chain OS=Homo sapiens GN=LDHA PE=1 SV=2 - [LDHA_HUMAN]
P07195	63.77	181	21	334	36.6151	6.04932	629.739	L-lactate dehydrogenase B chain OS=Homo sapiens GN=LDHB PE=1 SV=2 - [LDHB_HUMAN]
Q7Z4W1	47.54	31	8	244	25.8966	8.104	103.887	L-xylulose reductase OS=Homo sapiens GN=DCXR PE=1 SV=2 - [DCXR_HUMAN]
Q6PKG0	15.97	33	14	1096	123.434	8.82178	139.675	La-related protein 1 OS=Homo sapiens GN=LARP1 PE=1 SV=2 - [LARP1_HUMAN]
Q4G0J3	18.38	16	8	582	66.8574	9.5542	54.349	La-related protein 7 OS=Homo sapiens GN=LARP7 PE=1 SV=1 - [LARP7_HUMAN]
P02788	67.32	167	43	710	78.1319	8.11865	646.294	Lactotransferrin OS=Homo sapiens GN=LTF PE=1 SV=6 - [TRFL_HUMAN]
Q04760	59.78	52	12	184	20.7642	5.31299	173.26	Lactoylglutathione lyase OS=Homo sapiens GN=GLO1 PE=1 SV=4 - [LGUL_HUMAN]
Q96G23	13.68	10	3	380	44.8473	8.98291	41.0488	LAG1 longevity assurance homolog 2 OS=Homo sapiens GN=LASS2 PE=1 SV=1 - [LASS2_HUMAN]
Q14739	23.9	42	15	615	70.658	9.36377	148.884	Lamin-B receptor OS=Homo sapiens GN=LBR PE=1 SV=2 - [LBR_HUMAN]
P20700	61.95	302	39	586	66.3676	5.16064	1092.08	Lamin-B1 OS=Homo sapiens GN=LMNB1 PE=1 SV=2 - [LMNB1_HUMAN]
Q03252	55.17	108	34	600	67.6475	5.35107	371.419	Lamin-B2 OS=Homo sapiens GN=LMNB2 PE=1 SV=3 - [LMNB2_HUMAN]
P42166	23.2	76	12	694	75.4456	7.66455	262.418	Lamina-associated polypeptide 2, isoform alpha OS=Homo sapiens GN=TMPO PE=1 SV=2 - [LAP2A_HUMAN]
P42167	51.76	112	17	454	50.6395	9.37842	400.228	Lamina-associated polypeptide 2, isoforms beta/gamma OS=Homo sapiens GN=TMPO PE=1 SV=2 - [LAP2B_HUMAN]
P24043	1.6	9	3	3122	343.684	6.40479	47.4438	Laminin subunit alpha-2 OS=Homo sapiens GN=LAMA2 PE=1 SV=4 - [LAMA2_HUMAN]
O43813	45.11	22	12	399	45.2536	7.75244	95.6027	LanC-like protein 1 OS=Homo sapiens GN=LANCL1 PE=1 SV=1 - [LANC1_HUMAN]
Q9NS86	20.44	13	6	450	50.8214	7.43018	43.4192	LanC-like protein 2 OS=Homo sapiens GN=LANCL2 PE=1 SV=1 - [LANC2_HUMAN]
Q01650	9.47	17	3	507	54.9743	7.72314	65.5841	Large neutral amino acids transporter small subunit 1 OS=Homo sapiens GN=SLC7A5 PE=1 SV=2 - [LAT1_HUMAN]
Q9UK59	5.7	2	2	544	61.5163	5.46533	14.3112	Lariat debranching enzyme OS=Homo sapiens GN=DBR1 PE=1 SV=2 - [DBR1_HUMAN]
Q9BS40	39.19	61	8	222	25.7339	5.78271	214.014	Latexin OS=Homo sapiens GN=LXN PE=1 SV=2 - [LXN_HUMAN]
Q14696	19.23	7	3	234	26.0603	7.78174	18.6578	LDLR chaperone MESD OS=Homo sapiens GN=MESDC2 PE=1 SV=2 - [MESD_HUMAN]
Q8NC56	11.13	4	4	503	56.9395	8.99756	19.8099	LEM domain-containing protein 2 OS=Homo sapiens GN=LEMD2 PE=1 SV=1 - [LEMD2_HUMAN]
O95202	27.47	28	17	739	83.302	6.69775	106.88	LETM1 and EF-hand domain-containing protein 1, mitochondrial OS=Homo sapiens GN=LETM1 PE=1 SV=1 - [LETM1_HUMAN]
Q9UIC8	15.87	6	6	334	38.354	6.03662	24.5648	Leucine carboxyl methyltransferase 1 OS=Homo sapiens GN=LCMT1 PE=1 SV=2 - [LCMT1_HUMAN]
B3KSI9	18.09	4	4	282	32.5792	5.45264	19.263	Leucine zipper transcription factor-like 1, isoform CRA_b OS=Homo sapiens GN=LZTFL1 PE=2 SV=1 - [B3KSI9_HUMAN]
P42704	16.43	33	20	1394	157.805	6.12549	124.486	Leucine-rich PPR motif-containing protein, mitochondrial OS=Homo sapiens GN=LRPPRC PE=1 SV=3 - [LPPRC_HUMAN]
Q32MZ4	16.09	13	9	808	89.1987	4.65283	54.0706	Leucine-rich repeat flightless-interacting protein 1 OS=Homo sapiens GN=LRRFIP1 PE=1 SV=2 - [LRRF1_HUMAN]
Q9UQ13	4.47	2	2	582	64.8475	8.45557	12.8651	Leucine-rich repeat protein SHOC-2 OS=Homo sapiens GN=SHOC2 PE=1 SV=2 - [SHOC2_HUMAN]
A6NHZ5	8.75	2	2	514	56.7218	7.1665	11.4716	Leucine-rich repeat-containing protein 14B OS=Homo sapiens GN=LRRC14B PE=3 SV=3 - [LR14B_HUMAN]
Q9H9A6	6.81	3	3	602	68.2071	6.43018	23.0697	Leucine-rich repeat-containing protein 40 OS=Homo sapiens GN=LRRC40 PE=1 SV=1 - [LRC40_HUMAN]
Q96CN5	7.16	4	4	670	75.9045	6.22705	23.0171	Leucine-rich repeat-containing protein 45 OS=Homo sapiens GN=LRRC45 PE=2 SV=1 - [LRC45_HUMAN]
Q8N1G4	36.54	31	15	583	63.4337	8.27979	104.992	Leucine-rich repeat-containing protein 47 OS=Homo sapiens GN=LRRC47 PE=1 SV=1 - [LRC47_HUMAN]
Q8N9N7	41.84	10	8	239	26.7373	8.42627	33.0559	Leucine-rich repeat-containing protein 57 OS=Homo sapiens GN=LRRC57 PE=1 SV=1 - [LRC57_HUMAN]
Q96AG4	47.56	47	12	307	34.9089	9.56885	189.605	Leucine-rich repeat-containing protein 59 OS=Homo sapiens GN=LRRC59 PE=1 SV=1 - [LRC59_HUMAN]
Q7L1W4	4.78	3	3	858	98.1382	7.72314	12.0898	Leucine-rich repeat-containing protein 8D OS=Homo sapiens GN=LRRC8D PE=1 SV=1 - [LRC8D_HUMAN]
Q96JA1	4.57	3	3	1093	119.038	7.09326	22.9252	Leucine-rich repeats and immunoglobulin-like domains protein 1 OS=Homo sapiens GN=LRIG1 PE=1 SV=2 - [LRIG1_HUMAN]
Q9UIQ6	6.44	5	5	1025	117.274	5.73193	29.5433	Leucyl-cystinyl aminopeptidase OS=Homo sapiens GN=LNPEP PE=1 SV=3 - [LCAP_HUMAN]
Q9P2J5	46	136	43	1176	134.379	7.29834	513.458	Leucyl-tRNA synthetase, cytoplasmic OS=Homo sapiens GN=LARS PE=1 SV=2 - [SYLC_HUMAN]
Q8N6C8	11.16	4	3	439	47.4419	8.08936	11.6076	Leukocyte immunoglobulin-like receptor subfamily A member 3 OS=Homo sapiens GN=LILRA3 PE=1 SV=3 - [LIRA3_HUMAN]
P16150	4.5	4	2	400	40.2973	5.09717	15.3111	Leukosialin OS=Homo sapiens GN=SPN PE=1 SV=1 - [LEUK_HUMAN]
P09960	54.99	112	28	611	69.2412	6.17627	408.058	Leukotriene A-4 hydrolase OS=Homo sapiens GN=LTA4H PE=1 SV=2 - [LKHA4_HUMAN]
P48059	9.23	4	2	325	37.2258	8.04541	11.5477	LIM and senescent cell antigen-like-containing domain protein 1 OS=Homo sapiens GN=LIMS1 PE=1 SV=4 - [LIMS1_HUMAN]
Q14847	50.19	49	12	261	29.6982	7.04932	167.779	LIM and SH3 domain protein 1 OS=Homo sapiens GN=LASP1 PE=1 SV=2 - [LASP1_HUMAN]
Q9UGP4	5.33	2	2	676	72.1439	6.65381	14.2439	LIM domain-containing protein 1 OS=Homo sapiens GN=LIMD1 PE=1 SV=1 - [LIMD1_HUMAN]
O95573	31.25	33	17	720	80.3683	8.38232	128.194	Long-chain-fatty-acid--CoA ligase 3 OS=Homo sapiens GN=ACSL3 PE=1 SV=3 - [ACSL3_HUMAN]
Q969J3	50	16	8	196	22.2084	6.354	55.6243	Loss of heterozygosity 12 chromosomal region 1 protein OS=Homo sapiens GN=LOH12CR1 PE=1 SV=1 - [L12R1_HUMAN]
O75015	11.59	4	2	233	26.1992	6.7124	12.6251	Low affinity immunoglobulin gamma Fc region receptor III-B OS=Homo sapiens GN=FCGR3B PE=1 SV=2 - [FCG3B_HUMAN]
P24666	76.58	55	12	158	18.0308	6.7417	203.228	Low molecular weight phosphotyrosine protein phosphatase OS=Homo sapiens GN=ACP1 PE=1 SV=3 - [PPAC_HUMAN]
Q1W6G4	23.69	19	6	325	38.3818	10.0376	57.4677	LUC7-like (S. cerevisiae) OS=Homo sapiens GN=LUC7L PE=2 SV=1 - [Q1W6G4_HUMAN]
P05455	60.78	102	31	408	46.8082	7.12256	356.036	Lupus La protein OS=Homo sapiens GN=SSB PE=1 SV=2 - [LA_HUMAN]
P33241	40.12	23	8	339	37.169	4.7417	115.043	Lymphocyte-specific protein 1 OS=Homo sapiens GN=LSP1 PE=1 SV=1 - [LSP1_HUMAN]
P46736	33.86	22	9	316	36.0491	5.92236	81.2047	Lys-63-specific deubiquitinase BRCC36 OS=Homo sapiens GN=BRCC3 PE=1 SV=2 - [BRCC3_HUMAN]
O60341	14.2	11	9	852	92.8447	6.52197	38.2279	Lysine-specific histone demethylase 1A OS=Homo sapiens GN=KDM1A PE=1 SV=2 - [KDM1A_HUMAN]
A6H8Z7	5.85	2	2	376	44.5321	8.5874	6.41406	Lysocardiolipin acyltransferase 1 OS=Homo sapiens GN=LCLAT1 PE=2 SV=1 - [A6H8Z7_HUMAN]
Q7L5N7	6.99	4	3	544	60.1694	6.55127	20.8979	Lysophosphatidylcholine acyltransferase 2 OS=Homo sapiens GN=LPCAT2 PE=1 SV=1 - [PCAT2_HUMAN]
Q5VWZ2	43.04	25	8	237	26.2994	7.84033	89.7166	Lysophospholipase-like protein 1 OS=Homo sapiens GN=LYPLAL1 PE=1 SV=3 - [LYPL1_HUMAN]
Q96N66	12.29	11	5	472	52.7303	8.96826	45.2636	Lysophospholipid acyltransferase 7 OS=Homo sapiens GN=MBOAT7 PE=1 SV=2 - [MBOA7_HUMAN]
P10253	7.35	7	4	952	105.257	5.99854	36.0687	Lysosomal alpha-glucosidase OS=Homo sapiens GN=GAA PE=1 SV=4 - [LYAG_HUMAN]
P42785	15.12	10	6	496	55.7639	7.21045	36.8545	Lysosomal Pro-X carboxypeptidase OS=Homo sapiens GN=PRCP PE=1 SV=1 - [PCP_HUMAN]
P10619	18.75	26	7	480	54.4311	6.60986	92.6259	Lysosomal protective protein OS=Homo sapiens GN=CTSA PE=1 SV=2 - [PPGB_HUMAN]
P11279	10.55	25	4	417	44.8538	8.74854	90.9406	Lysosome-associated membrane glycoprotein 1 OS=Homo sapiens GN=LAMP1 PE=1 SV=3 - [LAMP1_HUMAN]
P61626	40.54	41	4	148	16.5263	9.15869	177.156	Lysozyme C OS=Homo sapiens GN=LYZ PE=1 SV=1 - [LYSC_HUMAN]
Q15046	45.56	75	25	597	68.0046	6.354	273.896	Lysyl-tRNA synthetase OS=Homo sapiens GN=KARS PE=1 SV=3 - [SYK_HUMAN]
Q99547	33.13	4	4	160	19.0116	5.19873	10.9321	M-phase phosphoprotein 6 OS=Homo sapiens GN=MPHOSPH6 PE=1 SV=2 - [MPH6_HUMAN]
P40121	44.54	66	11	348	38.4745	6.18896	225.079	Macrophage-capping protein OS=Homo sapiens GN=CAPG PE=1 SV=2 - [CAPG_HUMAN]
P34810	15.25	10	2	354	37.3849	8.86572	45.203	Macrosialin OS=Homo sapiens GN=CD68 PE=1 SV=2 - [CD68_HUMAN]
Q9H0U3	5.67	5	2	335	38.0114	9.62744	21.233	Magnesium transporter protein 1 OS=Homo sapiens GN=MAGT1 PE=1 SV=1 - [MAGT1_HUMAN]
Q14764	41.21	50	25	893	99.2659	5.47803	175.633	Major vault protein OS=Homo sapiens GN=MVP PE=1 SV=4 - [MVP_HUMAN]
P40925	50.9	80	13	334	36.403	7.35693	298.543	Malate dehydrogenase, cytoplasmic OS=Homo sapiens GN=MDH1 PE=1 SV=4 - [MDHC_HUMAN]
P40926	61.83	145	17	338	35.4807	8.67529	479.9	Malate dehydrogenase, mitochondrial OS=Homo sapiens GN=MDH2 PE=1 SV=3 - [MDHM_HUMAN]
Q14165	38.01	9	8	292	32.2136	5.41455	40.8854	Malectin OS=Homo sapiens GN=MLEC PE=1 SV=1 - [MLEC_HUMAN]
Q9ULC4	72.38	45	10	181	20.5418	8.82178	151.002	Malignant T cell-amplified sequence 1 OS=Homo sapiens GN=MCTS1 PE=1 SV=1 - [MCTS1_HUMAN]
O95822	7.3	3	3	493	54.9688	8.95361	33.6833	Malonyl-CoA decarboxylase, mitochondrial OS=Homo sapiens GN=MLYCD PE=1 SV=3 - [DCMC_HUMAN]
Q96IJ6	35	12	9	420	46.2621	7.21045	42.6708	Mannose-1-phosphate guanyltransferase alpha OS=Homo sapiens GN=GMPPA PE=1 SV=1 - [GMPPA_HUMAN]
Q9Y5P6	31.39	12	8	360	39.8086	6.60986	44.8191	Mannose-1-phosphate guanyltransferase beta OS=Homo sapiens GN=GMPPB PE=1 SV=2 - [GMPPB_HUMAN]
P34949	32.62	12	10	423	46.6258	5.94775	46.4779	Mannose-6-phosphate isomerase OS=Homo sapiens GN=MPI PE=1 SV=2 - [MPI_HUMAN]
O75352	31.98	13	5	247	26.6205	8.93896	43.0703	Mannose-P-dolichol utilization defect 1 protein OS=Homo sapiens GN=MPDU1 PE=1 SV=2 - [MPU1_HUMAN]
Q16644	6.28	8	3	382	42.9595	7.28369	30.9563	MAP kinase-activated protein kinase 3 OS=Homo sapiens GN=MAPKAPK3 PE=1 SV=1 - [MAPK3_HUMAN]
P27448	21.78	23	12	753	84.4361	9.56885	80.7461	MAP/microtubule affinity-regulating kinase 3 OS=Homo sapiens GN=MARK3 PE=1 SV=4 - [MARK3_HUMAN]
Q9NZD8	32.47	8	6	308	34.9376	6.27783	32.5381	Maspardin OS=Homo sapiens GN=SPG21 PE=1 SV=1 - [SPG21_HUMAN]
Q8IX19	11.76	3	2	187	21.215	8.86572	11.7211	Mast cell-expressed membrane protein 1 OS=Homo sapiens GN=MCEMP1 PE=1 SV=1 - [MCEM1_HUMAN]
Q96JK9	5.82	2	2	1134	121.704	7.51807	17.2314	Mastermind-like protein 3 OS=Homo sapiens GN=MAML3 PE=1 SV=3 - [MAML3_HUMAN]
C9JIM0	20.36	3	3	280	31.3892	6.99072	20.4378	MAWD binding protein, isoform CRA_a OS=Homo sapiens GN=PBLD PE=4 SV=1 - [C9JIM0_HUMAN]
P11310	36.82	31	13	421	46.5586	8.36768	120.119	Medium-chain specific acyl-CoA dehydrogenase, mitochondrial OS=Homo sapiens GN=ACADM PE=1 SV=1 - [ACADM_HUMAN]
Q5JRA6	2.73	7	4	1907	213.57	4.84326	44.2549	Melanoma inhibitory activity protein 3 OS=Homo sapiens GN=MIA3 PE=1 SV=1 - [MIA3_HUMAN]
Q9UNF1	34.49	30	12	606	64.9144	9.31982	122.654	Melanoma-associated antigen D2 OS=Homo sapiens GN=MAGED2 PE=1 SV=2 - [MAGD2_HUMAN]
P15529	6.38	3	2	392	43.7187	6.7417	8.22697	Membrane cofactor protein OS=Homo sapiens GN=CD46 PE=1 SV=3 - [MCP_HUMAN]
B8ZZG1	4.21	3	2	428	48.7275	8.76318	15.5824	Membrane protein, palmitoylated 6 (MAGUK p55 subfamily member 6), isoform CRA_a OS=Homo sapiens GN=MPP6 PE=4 SV=1 - [B8ZZG1_HUMAN]
P51811	6.76	6	3	444	50.8686	8.25049	22.0201	Membrane transport protein XK OS=Homo sapiens GN=XK PE=1 SV=5 - [XK_HUMAN]
O00264	30.26	11	5	195	21.6578	4.70361	37.8035	Membrane-associated progesterone receptor component 1 OS=Homo sapiens GN=PGRMC1 PE=1 SV=3 - [PGRC1_HUMAN]
O15173	33.18	31	8	223	23.8037	4.88135	120.801	Membrane-associated progesterone receptor component 2 OS=Homo sapiens GN=PGRMC2 PE=1 SV=1 - [PGRC2_HUMAN]
P55145	31.87	6	5	182	20.6868	8.68994	17.4683	Mesencephalic astrocyte-derived neurotrophic factor OS=Homo sapiens GN=MANF PE=1 SV=3 - [MANF_HUMAN]
Q68D91	30.82	7	6	279	31.352	6.91748	24.1812	Metallo-beta-lactamase domain-containing protein 2 OS=Homo sapiens GN=MBLAC2 PE=1 SV=3 - [MBLC2_HUMAN]
O43312	3.44	3	2	755	82.1999	6.91748	22.7651	Metastasis suppressor protein 1 OS=Homo sapiens GN=MTSS1 PE=1 SV=2 - [MTSS1_HUMAN]
Q6ZN28	3.87	2	2	852	96.5778	6.90283	10.4296	Metastasis-associated in colon cancer protein 1 OS=Homo sapiens GN=MACC1 PE=1 SV=2 - [MACC1_HUMAN]
O94776	8.98	10	4	668	74.9757	9.65674	53.8509	Metastasis-associated protein MTA2 OS=Homo sapiens GN=MTA2 PE=1 SV=1 - [MTA2_HUMAN]
Q13505	18.24	17	8	466	51.4446	9.78857	52.1205	Metaxin-1 OS=Homo sapiens GN=MTX1 PE=1 SV=2 - [MTX1_HUMAN]
Q9NZL9	56.59	28	16	334	37.5282	7.35693	105.938	Methionine adenosyltransferase 2 subunit beta OS=Homo sapiens GN=MAT2B PE=1 SV=1 - [MAT2B_HUMAN]
P53582	27.2	16	7	386	43.1873	7.1665	54.0902	Methionine aminopeptidase 1 OS=Homo sapiens GN=METAP1 PE=1 SV=2 - [AMPM1_HUMAN]
P50579	28.66	17	10	478	52.8581	5.8208	56.6453	Methionine aminopeptidase 2 OS=Homo sapiens GN=METAP2 PE=1 SV=1 - [AMPM2_HUMAN]
P56192	46.56	139	30	900	101.052	6.16357	528.587	Methionyl-tRNA synthetase, cytoplasmic OS=Homo sapiens GN=MARS PE=1 SV=2 - [SYMC_HUMAN]
P51608	38.27	41	15	486	52.4087	9.94971	139.049	Methyl-CpG-binding protein 2 OS=Homo sapiens GN=MECP2 PE=1 SV=1 - [MECP2_HUMAN]
P16455	17.39	3	2	207	21.6322	8.104	12.4439	Methylated-DNA--protein-cysteine methyltransferase OS=Homo sapiens GN=MGMT PE=1 SV=1 - [MGMT_HUMAN]
Q9HCC0	14.56	5	5	563	61.2944	7.6792	28.3547	Methylcrotonoyl-CoA carboxylase beta chain, mitochondrial OS=Homo sapiens GN=MCCC2 PE=1 SV=1 - [MCCB_HUMAN]
P42898	5.18	2	2	656	74.5494	5.33838	8.33706	Methylenetetrahydrofolate reductase OS=Homo sapiens GN=MTHFR PE=1 SV=3 - [MTHR_HUMAN]
Q13825	8.55	3	2	339	35.5862	9.48096	8.41876	Methylglutaconyl-CoA hydratase, mitochondrial OS=Homo sapiens GN=AUH PE=1 SV=1 - [AUHM_HUMAN]
Q02252	5.61	3	3	535	57.8027	8.49951	7.478	Methylmalonate-semialdehyde dehydrogenase [acylating], mitochondrial OS=Homo sapiens GN=ALDH6A1 PE=1 SV=2 - [MMSA_HUMAN]
P22033	3.2	3	2	750	83.0818	6.93213	19.3582	Methylmalonyl-CoA mutase, mitochondrial OS=Homo sapiens GN=MUT PE=1 SV=4 - [MUTA_HUMAN]
Q9BQA1	35.09	25	8	342	36.7011	5.17334	96.1788	Methylosome protein 50 OS=Homo sapiens GN=WDR77 PE=1 SV=1 - [MEP50_HUMAN]
Q9BV20	11.65	3	3	369	39.1254	6.30322	8.13477	Methylthioribose-1-phosphate isomerase OS=Homo sapiens GN=MRI1 PE=1 SV=1 - [MTNA_HUMAN]
Q9H8H3	25.82	22	5	244	28.3006	8.38232	69.154	Methyltransferase-like protein 7A OS=Homo sapiens GN=METTL7A PE=1 SV=1 - [MET7A_HUMAN]
P22670	5.31	3	3	979	104.693	6.29053	9.52586	MHC class II regulatory factor RFX1 OS=Homo sapiens GN=RFX1 PE=1 SV=2 - [RFX1_HUMAN]
P55081	7.52	4	2	439	51.9266	4.98291	16.7497	Microfibrillar-associated protein 1 OS=Homo sapiens GN=MFAP1 PE=1 SV=2 - [MFAP1_HUMAN]
P10620	27.1	5	3	155	17.5872	9.39307	20.7145	Microsomal glutathione S-transferase 1 OS=Homo sapiens GN=MGST1 PE=1 SV=1 - [MGST1_HUMAN]
O14880	50	53	5	152	16.5056	9.37842	215.464	Microsomal glutathione S-transferase 3 OS=Homo sapiens GN=MGST3 PE=1 SV=1 - [MGST3_HUMAN]
Q9UPN3	5.35	45	30	7388	837.787	5.38916	196.645	Microtubule-actin cross-linking factor 1, isoforms 1/2/3/5 OS=Homo sapiens GN=MACF1 PE=1 SV=4 - [MACF1_HUMAN]
P78559	28.29	83	48	2803	305.298	4.91943	298.145	Microtubule-associated protein 1A OS=Homo sapiens GN=MAP1A PE=1 SV=6 - [MAP1A_HUMAN]
P46821	37.56	109	58	2468	270.468	4.80518	415.514	Microtubule-associated protein 1B OS=Homo sapiens GN=MAP1B PE=1 SV=2 - [MAP1B_HUMAN]
E7EVA0	7.53	31	13	2297	245.292	6.22705	125.768	Microtubule-associated protein OS=Homo sapiens GN=MAP4 PE=4 SV=1 - [E7EVA0_HUMAN]
Q15691	63.81	32	14	268	29.9802	5.13525	119.629	Microtubule-associated protein RP/EB family member 1 OS=Homo sapiens GN=MAPRE1 PE=1 SV=3 - [MARE1_HUMAN]
Q9UPY8	37.37	16	9	281	31.962	5.5415	58.9412	Microtubule-associated protein RP/EB family member 3 OS=Homo sapiens GN=MAPRE3 PE=1 SV=1 - [MARE3_HUMAN]
A6NCE7	48.8	8	4	125	14.6187	8.67529	23.8234	Microtubule-associated proteins 1A/1B light chain 3 beta 2 OS=Homo sapiens GN=MAP1LC3B2 PE=2 SV=1 - [MP3B2_HUMAN]
Q8N183	31.36	5	4	169	19.8441	8.96826	17.5766	Mimitin, mitochondrial OS=Homo sapiens GN=NDUFAF2 PE=1 SV=1 - [MIMIT_HUMAN]
Q8TCT9	12.2	5	3	377	41.4616	6.43018	13.8019	Minor histocompatibility antigen H13 OS=Homo sapiens GN=HM13 PE=1 SV=1 - [HM13_HUMAN]
Q9H5X1	31.87	7	5	160	18.3435	4.88135	53.2032	MIP18 family protein FAM96A OS=Homo sapiens GN=FAM96A PE=1 SV=1 - [FA96A_HUMAN]
Q9BQT8	17.06	7	4	299	33.2816	9.51025	22.4121	Mitochondrial 2-oxodicarboxylate carrier OS=Homo sapiens GN=SLC25A21 PE=1 SV=1 - [ODC_HUMAN]
Q02978	41.4	28	10	314	34.0399	9.90576	96.2309	Mitochondrial 2-oxoglutarate/malate carrier protein OS=Homo sapiens GN=SLC25A11 PE=1 SV=3 - [M2OM_HUMAN]
Q7Z434	27.04	19	7	540	56.4931	5.51611	72.1817	Mitochondrial antiviral-signaling protein OS=Homo sapiens GN=MAVS PE=1 SV=2 - [MAVS_HUMAN]
Q9Y6C9	35.31	25	7	303	33.3089	7.97217	95.475	Mitochondrial carrier homolog 2 OS=Homo sapiens GN=MTCH2 PE=1 SV=1 - [MTCH2_HUMAN]
Q9Y276	13.6	6	4	419	47.5045	8.49951	26.2774	Mitochondrial chaperone BCS1 OS=Homo sapiens GN=BCS1L PE=1 SV=1 - [BCS1_HUMAN]
Q9Y3D6	34.21	12	5	152	16.927	8.79248	42.4896	Mitochondrial fission 1 protein OS=Homo sapiens GN=FIS1 PE=1 SV=2 - [FIS1_HUMAN]
Q9GZY8	17.25	3	2	342	38.4408	8.95361	11.1574	Mitochondrial fission factor OS=Homo sapiens GN=MFF PE=1 SV=1 - [MFF_HUMAN]
Q9UDX5	13.86	2	2	166	17.9986	9.30518	7.67303	Mitochondrial fission process protein 1 OS=Homo sapiens GN=MTFP1 PE=1 SV=1 - [MTFP1_HUMAN]
O60830	34.88	5	3	172	18.2613	9.02686	24.9039	Mitochondrial import inner membrane translocase subunit Tim17-B OS=Homo sapiens GN=TIMM17B PE=1 SV=1 - [TI17B_HUMAN]
O14925	12.92	5	2	209	21.929	8.60205	17.0099	Mitochondrial import inner membrane translocase subunit Tim23 OS=Homo sapiens GN=TIMM23 PE=1 SV=1 - [TIM23_HUMAN]
O43615	31.19	20	14	452	51.3235	8.32373	80.3753	Mitochondrial import inner membrane translocase subunit TIM44 OS=Homo sapiens GN=TIMM44 PE=1 SV=2 - [TIM44_HUMAN]
Q3ZCQ8	26.63	9	7	353	39.6215	8.36768	32.7963	Mitochondrial import inner membrane translocase subunit TIM50 OS=Homo sapiens GN=TIMM50 PE=1 SV=2 - [TIM50_HUMAN]
Q15388	17.24	3	2	145	16.2877	8.60205	10.2004	Mitochondrial import receptor subunit TOM20 homolog OS=Homo sapiens GN=TOMM20 PE=1 SV=1 - [TOM20_HUMAN]
Q9NS69	62.68	14	6	142	15.5118	4.33545	53.364	Mitochondrial import receptor subunit TOM22 homolog OS=Homo sapiens GN=TOMM22 PE=1 SV=3 - [TOM22_HUMAN]
Q15785	28.48	8	6	309	34.5378	8.98291	31.0227	Mitochondrial import receptor subunit TOM34 OS=Homo sapiens GN=TOMM34 PE=1 SV=2 - [TOM34_HUMAN]
O96008	50.97	25	10	361	37.8691	7.25439	108.257	Mitochondrial import receptor subunit TOM40 homolog OS=Homo sapiens GN=TOMM40 PE=1 SV=1 - [TOM40_HUMAN]
Q16891	48.42	85	29	758	83.6264	6.48096	317.259	Mitochondrial inner membrane protein OS=Homo sapiens GN=IMMT PE=1 SV=1 - [IMMT_HUMAN]
Q8N4Q1	29.58	5	2	142	15.9861	4.31006	18.6094	Mitochondrial intermembrane space import and assembly protein 40 OS=Homo sapiens GN=CHCHD4 PE=1 SV=1 - [MIA40_HUMAN]
A5YVE9	54.67	48	18	428	47.5489	8.54346	172.359	Mitochondrial PDHA1 OS=Homo sapiens GN=PDHA1 PE=2 SV=1 - [A5YVE9_HUMAN]
Q9UJ68	40.43	7	6	235	26.1157	8.08936	32.9118	Mitochondrial peptide methionine sulfoxide reductase OS=Homo sapiens GN=MSRA PE=1 SV=1 - [MSRA_HUMAN]
Q8IXI2	14.08	9	7	618	70.7389	6.26514	33.2983	Mitochondrial Rho GTPase 1 OS=Homo sapiens GN=RHOT1 PE=1 SV=2 - [MIRO1_HUMAN]
Q7L0Y3	9.93	3	3	403	47.3166	9.36377	9.10486	Mitochondrial ribonuclease P protein 1 OS=Homo sapiens GN=RG9MTD1 PE=1 SV=2 - [MRRP1_HUMAN]
O75439	7.16	2	2	489	54.3315	6.82959	8.20669	Mitochondrial-processing peptidase subunit beta OS=Homo sapiens GN=PMPCB PE=1 SV=2 - [MPPB_HUMAN]
Q9NYZ2	16.86	5	3	338	37.2985	9.27588	18.5052	Mitoferrin-1 OS=Homo sapiens GN=SLC25A37 PE=1 SV=2 - [MFRN1_HUMAN]
Q16539	61.94	27	15	360	41.267	5.78271	99.3482	Mitogen-activated protein kinase 14 OS=Homo sapiens GN=MAPK14 PE=1 SV=3 - [MK14_HUMAN]
P27361	39.31	25	11	379	43.1081	6.7417	85.632	Mitogen-activated protein kinase 3 OS=Homo sapiens GN=MAPK3 PE=1 SV=4 - [MK03_HUMAN]
A1L4K2	7.03	15	3	427	48.0573	6.7417	54.7667	Mitogen-activated protein kinase 8 OS=Homo sapiens GN=MAPK8 PE=2 SV=1 - [A1L4K2_HUMAN]
P45984	13.68	8	5	424	48.1081	5.63037	33.055	Mitogen-activated protein kinase 9 OS=Homo sapiens GN=MAPK9 PE=1 SV=2 - [MK09_HUMAN]
Q8IZW2	10.17	4	4	462	49.8863	5.60498	18.2287	Mitogen-activated protein kinase kinase kinase 7 interacting protein 1 OS=Homo sapiens GN=MAP3K7IP1 PE=2 SV=1 - [Q8IZW2_HUMAN]
O43684	53.66	40	12	328	37.1312	6.84424	157.401	Mitotic checkpoint protein BUB3 OS=Homo sapiens GN=BUB3 PE=1 SV=1 - [BUB3_HUMAN]
Q9Y6D9	20.47	15	11	718	83.0156	5.92236	57.7678	Mitotic spindle assembly checkpoint protein MAD1 OS=Homo sapiens GN=MAD1L1 PE=1 SV=2 - [MD1L1_HUMAN]
Q9Y3D0	51.53	9	4	163	17.6521	5.18604	37.3497	Mitotic spindle-associated MMXD complex subunit MIP18 OS=Homo sapiens GN=FAM96B PE=1 SV=1 - [MIP18_HUMAN]
Q6NZ67	17.09	3	2	158	16.2156	10.1548	11.9668	Mitotic-spindle organizing protein 2B OS=Homo sapiens GN=MZT2B PE=1 SV=1 - [MZT2B_HUMAN]
Q9BYG3	32.42	8	7	293	34.201	9.87646	28.9074	MKI67 FHA domain-interacting nucleolar phosphoprotein OS=Homo sapiens GN=MKI67IP PE=1 SV=1 - [MK67I_HUMAN]
Q96BW9	11.08	2	2	316	35.8847	8.74854	6.54274	MMP37-like protein, mitochondrial OS=Homo sapiens GN=C3orf31 PE=2 SV=1 - [MMP37_HUMAN]
Q96T76	7.96	6	5	1030	113.217	6.354	29.8868	MMS19 nucleotide excision repair protein homolog OS=Homo sapiens GN=MMS19 PE=1 SV=2 - [MMS19_HUMAN]
P26038	63.26	170	40	577	67.7778	6.40479	638.428	Moesin OS=Homo sapiens GN=MSN PE=1 SV=3 - [MOES_HUMAN]
Q8N2K0	8.54	2	2	398	45.0682	8.646	6.63208	Monoacylglycerol lipase ABHD12 OS=Homo sapiens GN=ABHD12 PE=2 SV=2 - [ABD12_HUMAN]
P53985	10.8	21	4	500	53.9089	8.66064	75.726	Monocarboxylate transporter 1 OS=Homo sapiens GN=SLC16A1 PE=1 SV=3 - [MOT1_HUMAN]
Q6UB35	10.53	21	8	978	105.724	8.06006	77.5543	Monofunctional C1-tetrahydrofolate synthase, mitochondrial OS=Homo sapiens GN=MTHFD1L PE=1 SV=1 - [C1TM_HUMAN]
Q15796	18.2	8	6	467	52.2728	6.58057	29.0048	Mothers against decapentaplegic homolog 2 OS=Homo sapiens GN=SMAD2 PE=1 SV=1 - [SMAD2_HUMAN]
Q8NHP6	8.3	5	4	518	59.7084	5.96045	13.4685	Motile sperm domain-containing protein 2 OS=Homo sapiens GN=MOSPD2 PE=1 SV=1 - [MSPD2_HUMAN]
Q5JR04	4.01	3	3	947	107.142	8.79248	9.93171	Mov10, Moloney leukemia virus 10, homolog (Mouse) OS=Homo sapiens GN=MOV10 PE=2 SV=1 - [Q5JR04_HUMAN]
Q7L9L4	38.43	21	7	216	25.0746	6.72705	67.8396	Mps one binder kinase activator-like 1A OS=Homo sapiens GN=MOBKL1A PE=1 SV=3 - [MOL1A_HUMAN]
Q96BX8	11.52	2	2	217	25.4479	8.63135	15.2335	Mps one binder kinase activator-like 2A OS=Homo sapiens GN=MOBKL2A PE=1 SV=1 - [MOL2A_HUMAN]
Q9Y3A3	36.44	8	5	225	26.0156	5.78271	32.2937	Mps one binder kinase activator-like 3 OS=Homo sapiens GN=MOBKL3 PE=1 SV=1 - [MOBL3_HUMAN]
O43148	20.17	8	7	476	54.8093	6.60986	30.9277	mRNA cap guanine-N7 methyltransferase OS=Homo sapiens GN=RNMT PE=1 SV=1 - [MCES_HUMAN]
P78406	50.27	22	10	368	40.9419	7.82568	74.242	mRNA export factor OS=Homo sapiens GN=RAE1 PE=1 SV=1 - [RAE1L_HUMAN]
Q9UKD2	44.77	13	8	239	27.5429	8.29443	46.7612	mRNA turnover protein 4 homolog OS=Homo sapiens GN=MRTO4 PE=1 SV=2 - [MRT4_HUMAN]
Q14894	58.92	71	12	314	33.7544	5.13525	271.43	Mu-crystallin homolog OS=Homo sapiens GN=CRYM PE=1 SV=1 - [CRYM_HUMAN]
Q7Z5P9	0.56	3	2	6254	597.78	4.99561	14.5954	Mucin-19 OS=Homo sapiens GN=MUC19 PE=1 SV=2 - [MUC19_HUMAN]
P33527	10.97	12	11	1531	171.481	7.10791	43.5825	Multidrug resistance-associated protein 1 OS=Homo sapiens GN=ABCC1 PE=1 SV=3 - [MRP1_HUMAN]
O15439	6.42	6	6	1325	149.432	8.19189	23.7558	Multidrug resistance-associated protein 4 OS=Homo sapiens GN=ABCC4 PE=1 SV=3 - [MRP4_HUMAN]
P22234	50.82	102	21	425	47.0491	7.2251	374.675	Multifunctional protein ADE2 OS=Homo sapiens GN=PAICS PE=1 SV=3 - [PUR6_HUMAN]
Q9UNW1	8.83	3	3	487	55.0161	7.81104	17.9914	Multiple inositol polyphosphate phosphatase 1 OS=Homo sapiens GN=MINPP1 PE=1 SV=1 - [MINP1_HUMAN]
Q9BQG0	6.1	8	6	1328	148.762	9.27588	32.7718	Myb-binding protein 1A OS=Homo sapiens GN=MYBBP1A PE=1 SV=2 - [MBB1A_HUMAN]
P41218	52.58	101	17	407	45.8072	9.75928	403.826	Myeloid cell nuclear differentiation antigen OS=Homo sapiens GN=MNDA PE=1 SV=1 - [MNDA_HUMAN]
Q99836	18.92	5	4	296	33.212	6.15088	17.3472	Myeloid differentiation primary response protein MyD88 OS=Homo sapiens GN=MYD88 PE=1 SV=1 - [MYD88_HUMAN]
P05164	55.03	667	40	745	83.8148	8.96826	2415.83	Myeloperoxidase OS=Homo sapiens GN=MPO PE=1 SV=1 - [PERM_HUMAN]
P12829	83.76	47	13	197	21.5509	5.03369	181.65	Myosin light chain 4 OS=Homo sapiens GN=MYL4 PE=1 SV=3 - [MYL4_HUMAN]
P60660	76.16	68	10	151	16.9191	4.65283	234.24	Myosin light polypeptide 6 OS=Homo sapiens GN=MYL6 PE=1 SV=2 - [MYL6_HUMAN]
P19105	63.16	74	10	171	19.7815	4.80518	263.905	Myosin regulatory light chain 12A OS=Homo sapiens GN=MYL12A PE=1 SV=2 - [ML12A_HUMAN]
P35580	54.4	317	99	1976	228.858	5.5415	1225.94	Myosin-10 OS=Homo sapiens GN=MYH10 PE=1 SV=3 - [MYH10_HUMAN]
P35749	12.17	72	21	1972	227.199	5.50342	304.666	Myosin-11 OS=Homo sapiens GN=MYH11 PE=1 SV=3 - [MYH11_HUMAN]
Q9Y2K3	3.7	7	5	1946	224.479	5.84619	89.7968	Myosin-15 OS=Homo sapiens GN=MYH15 PE=1 SV=5 - [MYH15_HUMAN]
P35579	57.7	478	115	1960	226.392	5.60498	1829.16	Myosin-9 OS=Homo sapiens GN=MYH9 PE=1 SV=4 - [MYH9_HUMAN]
O94832	30.91	32	23	1006	116.129	9.39307	128.369	Myosin-Id OS=Homo sapiens GN=MYO1D PE=1 SV=2 - [MYO1D_HUMAN]
O00160	10.93	14	9	1098	124.766	9.11475	64.9583	Myosin-If OS=Homo sapiens GN=MYO1F PE=1 SV=3 - [MYO1F_HUMAN]
B0I1T2	11.69	11	8	1018	116.369	8.73389	60.5621	Myosin-Ig OS=Homo sapiens GN=MYO1G PE=1 SV=2 - [MYO1G_HUMAN]
Q13459	2.92	6	4	2157	243.249	8.74854	33.9974	Myosin-IXb OS=Homo sapiens GN=MYO9B PE=1 SV=3 - [MYO9B_HUMAN]
Q92614	27.12	51	37	2054	232.971	6.30322	206.851	Myosin-XVIIIa OS=Homo sapiens GN=MYO18A PE=1 SV=3 - [MY18A_HUMAN]
Q9Y217	5.96	3	3	621	71.9222	7.66455	22.8133	Myotubularin-related protein 6 OS=Homo sapiens GN=MTMR6 PE=1 SV=3 - [MTMR6_HUMAN]
P29966	19.88	6	4	332	31.5359	4.44971	20.0019	Myristoylated alanine-rich C-kinase substrate OS=Homo sapiens GN=MARCKS PE=1 SV=4 - [MARCS_HUMAN]
B4DLZ5	73.85	41	20	390	42.0112	6.68311	149.528	N-acetylglucosamine kinase OS=Homo sapiens GN=NAGK PE=2 SV=1 - [B4DLZ5_HUMAN]
P15586	32.07	27	12	552	62.042	8.30908	90.777	N-acetylglucosamine-6-sulfatase OS=Homo sapiens GN=GNS PE=1 SV=3 - [GNS_HUMAN]
Q9BXD5	36.56	18	10	320	35.1404	5.56689	62.429	N-acetylneuraminate lyase OS=Homo sapiens GN=NPL PE=2 SV=1 - [NPL_HUMAN]
O95671	23.51	16	8	621	68.813	6.07471	54.552	N-acetylserotonin O-methyltransferase-like protein OS=Homo sapiens GN=ASMTL PE=1 SV=3 - [ASML_HUMAN]
Q9H0A0	8.98	9	7	1025	115.657	8.26514	39.8391	N-acetyltransferase 10 OS=Homo sapiens GN=NAT10 PE=1 SV=2 - [NAT10_HUMAN]
A6NHA3	25.23	2	2	111	12.7382	4.66553	7.62102	N-acetyltransferase 5 OS=Homo sapiens GN=NAT5 PE=4 SV=1 - [A6NHA3_HUMAN]
Q8NFW8	55.76	95	21	434	48.3487	7.92822	354.484	N-acylneuraminate cytidylyltransferase OS=Homo sapiens GN=CMAS PE=1 SV=2 - [NEUA_HUMAN]
P41227	52.77	17	9	235	26.4419	5.64307	62.298	N-alpha-acetyltransferase 10, NatA catalytic subunit OS=Homo sapiens GN=NAA10 PE=1 SV=1 - [NAA10_HUMAN]
Q9BXJ9	18.59	24	13	866	101.208	7.41553	108.044	N-alpha-acetyltransferase 15, NatA auxiliary subunit OS=Homo sapiens GN=NAA15 PE=1 SV=1 - [NAA15_HUMAN]
Q6N069	6.6	7	5	864	101.397	7.86963	46.2688	N-alpha-acetyltransferase 16, NatA auxiliary subunit OS=Homo sapiens GN=NAA16 PE=1 SV=2 - [NAA16_HUMAN]
Q14CX7	4.42	4	4	972	112.221	6.63916	22.7221	N-alpha-acetyltransferase 25, NatB auxiliary subunit OS=Homo sapiens GN=NAA25 PE=1 SV=1 - [NAA25_HUMAN]
O95777	71.88	15	4	96	10.3963	4.4751	57.1269	N-alpha-acetyltransferase 38, NatC auxiliary subunit OS=Homo sapiens GN=NAA38 PE=1 SV=3 - [NAA38_HUMAN]
Q13287	33.55	15	8	307	35.0349	5.33838	50.2773	N-myc-interactor OS=Homo sapiens GN=NMI PE=1 SV=2 - [NMI_HUMAN]
P51688	5.18	3	2	502	56.6595	6.94678	12.8021	N-sulphoglucosamine sulphohydrolase OS=Homo sapiens GN=SGSH PE=1 SV=1 - [SPHM_HUMAN]
Q9NXH9	4.86	2	2	659	72.1884	7.63525	5.68421	N(2),N(2)-dimethylguanosine tRNA methyltransferase OS=Homo sapiens GN=TRMT1 PE=1 SV=1 - [TRM1_HUMAN]
P20933	21.68	8	4	346	37.1843	6.27783	34.3205	N(4)-(beta-N-acetylglucosaminyl)-L-asparaginase OS=Homo sapiens GN=AGA PE=1 SV=2 - [ASPG_HUMAN]
O95865	21.4	7	4	285	29.6255	6.01123	27.1665	N(G),N(G)-dimethylarginine dimethylaminohydrolase 2 OS=Homo sapiens GN=DDAH2 PE=1 SV=1 - [DDAH2_HUMAN]
Q86U44	21.72	8	8	580	64.4335	6.41748	28.9204	N6-adenosine-methyltransferase 70 kDa subunit OS=Homo sapiens GN=METTL3 PE=1 SV=2 - [MTA70_HUMAN]
O14745	29.33	13	8	358	38.8446	5.77002	44.2033	Na(+)/H(+) exchange regulatory cofactor NHE-RF1 OS=Homo sapiens GN=SLC9A3R1 PE=1 SV=4 - [NHRF1_HUMAN]
Q8IXJ6	24.68	11	7	389	43.1544	5.36377	39.0862	NAD-dependent deacetylase sirtuin-2 OS=Homo sapiens GN=SIRT2 PE=1 SV=2 - [SIRT2_HUMAN]
Q9NTG7	11.03	3	3	399	43.5457	8.70459	12.7568	NAD-dependent deacetylase sirtuin-3, mitochondrial OS=Homo sapiens GN=SIRT3 PE=1 SV=2 - [SIRT3_HUMAN]
P23368	28.25	22	13	584	65.4018	7.60596	78.5079	NAD-dependent malic enzyme, mitochondrial OS=Homo sapiens GN=ME2 PE=1 SV=1 - [MAOM_HUMAN]
Q13423	15.84	18	11	1086	113.823	8.08936	84.002	NAD(P) transhydrogenase, mitochondrial OS=Homo sapiens GN=NNT PE=1 SV=3 - [NNTM_HUMAN]
B7ZAD1	36.25	10	7	240	27.2782	8.71924	37.5643	NAD(P)H dehydrogenase, quinone 1, isoform CRA_b OS=Homo sapiens GN=NQO1 PE=2 SV=1 - [B7ZAD1_HUMAN]
Q5TD07	64.77	28	10	193	21.5238	6.52197	104.747	NAD(P)H dehydrogenase, quinone 2 OS=Homo sapiens GN=NQO2 PE=2 SV=1 - [Q5TD07_HUMAN]
Q5W145	30.32	6	4	155	18.4666	5.5415	24.0729	NADH dehydrogenase (Ubiquinone) 1 beta subcomplex, 8, 19kDa OS=Homo sapiens GN=NDUFB8 PE=2 SV=1 - [Q5W145_HUMAN]
Q9BU61	30.43	4	4	184	20.3374	8.22119	12.9882	NADH dehydrogenase [ubiquinone] 1 alpha subcomplex assembly factor 3 OS=Homo sapiens GN=NDUFAF3 PE=1 SV=1 - [NDUF3_HUMAN]
Q9P032	13.71	3	2	175	20.2538	8.82178	13.4402	NADH dehydrogenase [ubiquinone] 1 alpha subcomplex assembly factor 4 OS=Homo sapiens GN=NDUFAF4 PE=1 SV=1 - [NDUF4_HUMAN]
Q9UI09	20	3	2	145	17.1036	9.62744	13.6578	NADH dehydrogenase [ubiquinone] 1 alpha subcomplex subunit 12 OS=Homo sapiens GN=NDUFA12 PE=1 SV=1 - [NDUAC_HUMAN]
Q9P0J0	44.44	6	5	144	16.6876	8.42627	29.3484	NADH dehydrogenase [ubiquinone] 1 alpha subcomplex subunit 13 OS=Homo sapiens GN=NDUFA13 PE=1 SV=3 - [NDUAD_HUMAN]
Q16795	38.2	17	13	377	42.4826	9.80322	57.9155	NADH dehydrogenase [ubiquinone] 1 alpha subcomplex subunit 9, mitochondrial OS=Homo sapiens GN=NDUFA9 PE=1 SV=2 - [NDUA9_HUMAN]
O96000	43.6	26	8	172	20.7632	8.48486	72.4672	NADH dehydrogenase [ubiquinone] 1 beta subcomplex subunit 10 OS=Homo sapiens GN=NDUFB10 PE=1 SV=3 - [NDUBA_HUMAN]
Q9NX14	26.14	4	2	153	17.3057	5.22412	18.4841	NADH dehydrogenase [ubiquinone] 1 beta subcomplex subunit 11, mitochondrial OS=Homo sapiens GN=NDUFB11 PE=1 SV=1 - [NDUBB_HUMAN]
O43674	16.93	2	2	189	21.7366	9.62744	23.4719	NADH dehydrogenase [ubiquinone] 1 beta subcomplex subunit 5, mitochondrial OS=Homo sapiens GN=NDUFB5 PE=1 SV=1 - [NDUB5_HUMAN]
P17568	12.41	4	2	137	16.3913	8.92432	17.2394	NADH dehydrogenase [ubiquinone] 1 beta subcomplex subunit 7 OS=Homo sapiens GN=NDUFB7 PE=1 SV=4 - [NDUB7_HUMAN]
P49821	40.95	15	12	464	50.7848	8.20654	60.6481	NADH dehydrogenase [ubiquinone] flavoprotein 1, mitochondrial OS=Homo sapiens GN=NDUFV1 PE=1 SV=4 - [NDUV1_HUMAN]
O75306	22.68	13	8	463	52.5117	7.54736	45.9954	NADH dehydrogenase [ubiquinone] iron-sulfur protein 2, mitochondrial OS=Homo sapiens GN=NDUFS2 PE=1 SV=2 - [NDUS2_HUMAN]
O75489	30.3	16	6	264	30.2227	7.50342	58.0994	NADH dehydrogenase [ubiquinone] iron-sulfur protein 3, mitochondrial OS=Homo sapiens GN=NDUFS3 PE=1 SV=1 - [NDUS3_HUMAN]
O43181	14.29	4	2	175	20.0954	10.3013	17.7395	NADH dehydrogenase [ubiquinone] iron-sulfur protein 4, mitochondrial OS=Homo sapiens GN=NDUFS4 PE=1 SV=1 - [NDUS4_HUMAN]
O75251	15.49	4	3	213	23.5481	9.99365	18.2134	NADH dehydrogenase [ubiquinone] iron-sulfur protein 7, mitochondrial OS=Homo sapiens GN=NDUFS7 PE=1 SV=3 - [NDUS7_HUMAN]
O00217	34.76	13	5	210	23.6896	6.34131	45.2741	NADH dehydrogenase [ubiquinone] iron-sulfur protein 8, mitochondrial OS=Homo sapiens GN=NDUFS8 PE=1 SV=1 - [NDUS8_HUMAN]
Q9UHQ9	63.61	48	15	305	34.0732	9.37842	178.713	NADH-cytochrome b5 reductase 1 OS=Homo sapiens GN=CYB5R1 PE=1 SV=1 - [NB5R1_HUMAN]
P28331	42.92	37	22	727	79.4165	6.22705	123.581	NADH-ubiquinone oxidoreductase 75 kDa subunit, mitochondrial OS=Homo sapiens GN=NDUFS1 PE=1 SV=3 - [NDUS1_HUMAN]
P48163	6.82	4	3	572	64.1091	6.12549	25.4635	NADP-dependent malic enzyme OS=Homo sapiens GN=ME1 PE=1 SV=1 - [MAOX_HUMAN]
P16435	52.58	94	30	677	76.6413	5.57959	338.206	NADPH--cytochrome P450 reductase OS=Homo sapiens GN=POR PE=1 SV=2 - [NCPR_HUMAN]
P22570	59.88	82	25	491	53.803	8.44092	281.042	NADPH:adrenodoxin oxidoreductase, mitochondrial OS=Homo sapiens GN=FDXR PE=1 SV=3 - [ADRO_HUMAN]
B1AKJ5	16.82	23	17	1219	139.325	4.99561	98.8661	Nardilysin (N-arginine dibasic convertase) OS=Homo sapiens GN=NRD1 PE=3 SV=1 - [B1AKJ5_HUMAN]
Q86VF7	2.25	2	2	1730	196.95	9.20264	24.6887	Nebulin-related-anchoring protein OS=Homo sapiens GN=NRAP PE=2 SV=2 - [NRAP_HUMAN]
Q15843	50.62	25	4	81	9.06595	8.42627	91.3937	NEDD8 OS=Homo sapiens GN=NEDD8 PE=1 SV=1 - [NEDD8_HUMAN]
Q9Y5A7	12.52	7	7	615	70.4941	5.96045	31.5005	NEDD8 ultimate buster 1 OS=Homo sapiens GN=NUB1 PE=1 SV=2 - [NUB1_HUMAN]
Q8TBC4	26.78	17	9	463	51.8193	5.45264	64.6452	NEDD8-activating enzyme E1 catalytic subunit OS=Homo sapiens GN=UBA3 PE=1 SV=2 - [UBA3_HUMAN]
P61081	42.08	38	8	183	20.8866	7.69385	124.941	NEDD8-conjugating enzyme Ubc12 OS=Homo sapiens GN=UBE2M PE=1 SV=1 - [UBC12_HUMAN]
Q8TDZ2	5.9	7	6	1067	117.801	6.40479	32.9598	NEDD9-interacting protein with calponin homology and LIM domains OS=Homo sapiens GN=MICAL1 PE=1 SV=2 - [MICA1_HUMAN]
Q9H3P2	17.23	7	7	528	57.2408	9.02686	22.7275	Negative elongation factor A OS=Homo sapiens GN=WHSC2 PE=1 SV=3 - [NELFA_HUMAN]
Q8WX92	7.24	6	3	580	65.6554	6.12549	29.0877	Negative elongation factor B OS=Homo sapiens GN=COBRA1 PE=1 SV=1 - [NELFB_HUMAN]
Q8IXH7	6.44	7	3	590	66.2043	5.09717	26.7052	Negative elongation factor C/D OS=Homo sapiens GN=TH1L PE=1 SV=2 - [NELFD_HUMAN]
O43402	12.38	2	2	210	23.7577	6.40479	10.2234	Neighbor of COX4 OS=Homo sapiens GN=COX4NB PE=1 SV=1 - [CX4NB_HUMAN]
O95185	4.94	2	2	931	103.08	6.1001	6.61277	Netrin receptor UNC5C OS=Homo sapiens GN=UNC5C PE=1 SV=2 - [UNC5C_HUMAN]
Q6ZNJ1	4.1	6	6	2754	302.326	6.37939	30.6945	Neurobeachin-like protein 2 OS=Homo sapiens GN=NBEAL2 PE=1 SV=2 - [NBEL2_HUMAN]
Q09666	12.28	28	20	5890	628.699	6.15088	164.148	Neuroblast differentiation-associated protein AHNAK OS=Homo sapiens GN=AHNAK PE=1 SV=2 - [AHNK_HUMAN]
A2RRP1	8.73	20	15	2371	268.401	5.96045	76.5901	Neuroblastoma-amplified sequence OS=Homo sapiens GN=NBAS PE=1 SV=2 - [NBAS_HUMAN]
Q9UBB6	5.62	5	3	729	78.8136	5.47803	16.0182	Neurochondrin OS=Homo sapiens GN=NCDN PE=1 SV=1 - [NCDN_HUMAN]
Q9BYT8	3.69	3	2	704	80.5997	6.63916	34.919	Neurolysin, mitochondrial OS=Homo sapiens GN=NLN PE=1 SV=1 - [NEUL_HUMAN]
P62166	19.47	3	3	190	21.8649	4.83057	12.96	Neuronal calcium sensor 1 OS=Homo sapiens GN=NCS1 PE=1 SV=2 - [NCS1_HUMAN]
B2RAL7	12.41	3	2	282	31.2719	6.87354	8.09339	Neuroplastin OS=Homo sapiens GN=NPTN PE=2 SV=1 - [B2RAL7_HUMAN]
Q14697	51.59	159	38	944	106.807	6.13818	577.74	Neutral alpha-glucosidase AB OS=Homo sapiens GN=GANAB PE=1 SV=3 - [GANAB_HUMAN]
Q15758	12.94	13	6	541	56.5623	5.47803	49.8003	Neutral amino acid transporter B(0) OS=Homo sapiens GN=SLC1A5 PE=1 SV=2 - [AAAT_HUMAN]
Q6PIU2	20.83	8	7	408	45.7787	7.2251	31.5585	Neutral cholesterol ester hydrolase 1 OS=Homo sapiens GN=NCEH1 PE=1 SV=3 - [NCEH1_HUMAN]
P19878	33.46	38	14	526	59.7235	6.16357	149.867	Neutrophil cytosol factor 2 OS=Homo sapiens GN=NCF2 PE=1 SV=2 - [NCF2_HUMAN]
Q15080	32.45	13	7	339	39.0073	6.82959	57.6964	Neutrophil cytosol factor 4 OS=Homo sapiens GN=NCF4 PE=1 SV=2 - [NCF4_HUMAN]
P08246	35.58	13	5	267	28.4998	9.34912	58.8389	Neutrophil elastase OS=Homo sapiens GN=ELANE PE=1 SV=1 - [ELNE_HUMAN]
Q5QP19	23.43	10	8	397	43.9894	7.10791	33.9659	NFS1 nitrogen fixation 1 (S. cerevisiae), isoform CRA_b OS=Homo sapiens GN=NFS1 PE=2 SV=1 - [Q5QP19_HUMAN]
Q9UMS0	19.69	8	4	254	28.4444	5.07178	32.0017	NFU1 iron-sulfur cluster scaffold homolog, mitochondrial OS=Homo sapiens GN=NFU1 PE=1 SV=2 - [NFU1_HUMAN]
Q8NBF2	9.78	6	5	726	79.3935	5.5542	20.397	NHL repeat-containing protein 2 OS=Homo sapiens GN=NHLRC2 PE=1 SV=1 - [NHLC2_HUMAN]
Q5JS37	8.65	2	2	347	38.2585	6.43018	8.42949	NHL repeat-containing protein 3 OS=Homo sapiens GN=NHLRC3 PE=2 SV=1 - [NHLC3_HUMAN]
B1AHD1	26.52	12	3	132	14.6179	8.45557	52.6842	NHP2 non-histone chromosome protein 2-like 1 (S. cerevisiae) OS=Homo sapiens GN=NHP2L1 PE=4 SV=1 - [B1AHD1_HUMAN]
Q969V3	15.45	8	6	563	62.9346	6.88818	33.563	Nicalin OS=Homo sapiens GN=NCLN PE=1 SV=2 - [NCLN_HUMAN]
Q9HAN9	21.51	4	4	279	31.9126	8.86572	14.452	Nicotinamide mononucleotide adenylyltransferase 1 OS=Homo sapiens GN=NMNAT1 PE=1 SV=1 - [NMNA1_HUMAN]
P43490	48.07	33	16	491	55.4866	7.15186	139.688	Nicotinamide phosphoribosyltransferase OS=Homo sapiens GN=NAMPT PE=1 SV=1 - [NAMPT_HUMAN]
Q6XQN6	46.1	35	16	538	57.542	5.68115	130.312	Nicotinate phosphoribosyltransferase OS=Homo sapiens GN=NAPRT1 PE=1 SV=2 - [PNCB_HUMAN]
Q15274	35.69	41	8	297	30.8261	6.21436	138.518	Nicotinate-nucleotide pyrophosphorylase [carboxylating] OS=Homo sapiens GN=QPRT PE=1 SV=3 - [NADC_HUMAN]
O15118	7.75	9	6	1278	142.074	5.36377	37.9127	Niemann-Pick C1 protein OS=Homo sapiens GN=NPC1 PE=1 SV=2 - [NPC1_HUMAN]
Q9GZT8	28.91	9	7	377	41.9415	6.65381	42.2369	NIF3-like protein 1 OS=Homo sapiens GN=NIF3L1 PE=1 SV=2 - [NIF3L_HUMAN]
Q6KC79	3	6	6	2804	315.854	7.91357	37.5953	Nipped-B-like protein OS=Homo sapiens GN=NIPBL PE=1 SV=2 - [NIPBL_HUMAN]
Q9Y314	44.52	23	9	301	33.151	8.82178	77.9966	Nitric oxide synthase-interacting protein OS=Homo sapiens GN=NOSIP PE=1 SV=1 - [NOSIP_HUMAN]
Q86X76	43.73	22	10	327	35.8732	7.73779	95.8782	Nitrilase homolog 1 OS=Homo sapiens GN=NIT1 PE=1 SV=2 - [NIT1_HUMAN]
P69849	17.68	16	15	1222	134.049	5.66846	55.9823	Nodal modulator 3 OS=Homo sapiens GN=NOMO3 PE=2 SV=2 - [NOMO3_HUMAN]
P05114	37	6	3	100	10.6526	9.59814	24.5591	Non-histone chromosomal protein HMG-14 OS=Homo sapiens GN=HMGN1 PE=1 SV=3 - [HMGN1_HUMAN]
Q9H9Q4	38.13	16	6	299	33.3159	5.97314	66.8255	Non-homologous end-joining factor 1 OS=Homo sapiens GN=NHEJ1 PE=1 SV=1 - [NHEJ1_HUMAN]
Q15233	45.01	115	15	471	54.1973	8.95361	289.153	Non-POU domain-containing octamer-binding protein OS=Homo sapiens GN=NONO PE=1 SV=4 - [NONO_HUMAN]
P10153	19.25	8	2	161	18.3421	8.73389	29.0609	Non-secretory ribonuclease OS=Homo sapiens GN=RNASE2 PE=1 SV=2 - [RNAS2_HUMAN]
Q9UNZ2	55.14	69	18	370	40.5483	5.09717	262.868	NSFL1 cofactor p47 OS=Homo sapiens GN=NSFL1C PE=1 SV=2 - [NSF1C_HUMAN]
P49321	28.93	28	13	788	85.1861	4.29736	122.399	Nuclear autoantigenic sperm protein OS=Homo sapiens GN=NASP PE=1 SV=2 - [NASP_HUMAN]
Q09161	19.49	19	11	790	91.7805	6.43018	62.3866	Nuclear cap-binding protein subunit 1 OS=Homo sapiens GN=NCBP1 PE=1 SV=1 - [NCBP1_HUMAN]
P52298	20.51	3	3	156	17.9898	8.20654	14.528	Nuclear cap-binding protein subunit 2 OS=Homo sapiens GN=NCBP2 PE=1 SV=1 - [NCBP2_HUMAN]
O60524	2.79	3	3	1076	122.878	6.354	22.9671	Nuclear export mediator factor NEMF OS=Homo sapiens GN=NEMF PE=1 SV=4 - [NEMF_HUMAN]
Q12972	35.9	16	10	351	38.4548	7.37158	59.8232	Nuclear inhibitor of protein phosphatase 1 OS=Homo sapiens GN=PPP1R8 PE=1 SV=2 - [PP1R8_HUMAN]
Q9Y266	52.27	47	21	331	38.2191	5.37646	157.631	Nuclear migration protein nudC OS=Homo sapiens GN=NUDC PE=1 SV=1 - [NUDC_HUMAN]
Q14980	20.9	47	33	2115	238.115	5.78271	193.616	Nuclear mitotic apparatus protein 1 OS=Homo sapiens GN=NUMA1 PE=1 SV=2 - [NUMA1_HUMAN]
P57740	14.38	17	9	925	106.307	5.42725	68.6929	Nuclear pore complex protein Nup107 OS=Homo sapiens GN=NUP107 PE=1 SV=1 - [NU107_HUMAN]
Q92621	15.41	35	24	2012	227.776	6.18896	123.095	Nuclear pore complex protein Nup205 OS=Homo sapiens GN=NUP205 PE=1 SV=3 - [NU205_HUMAN]
P35658	15.02	31	20	2090	213.488	7.47412	114.792	Nuclear pore complex protein Nup214 OS=Homo sapiens GN=NUP214 PE=1 SV=2 - [NU214_HUMAN]
Q9UKX7	13.03	6	4	468	50.1132	7.06396	35.1412	Nuclear pore complex protein Nup50 OS=Homo sapiens GN=NUP50 PE=1 SV=2 - [NUP50_HUMAN]
Q99567	13.36	19	7	741	83.4888	5.69385	71.2947	Nuclear pore complex protein Nup88 OS=Homo sapiens GN=NUP88 PE=1 SV=2 - [NUP88_HUMAN]
Q8N1F7	40.66	58	23	819	93.4296	5.71924	202.759	Nuclear pore complex protein Nup93 OS=Homo sapiens GN=NUP93 PE=1 SV=2 - [NUP93_HUMAN]
P52948	11.12	21	14	1817	197.457	6.40479	84.3298	Nuclear pore complex protein Nup98-Nup96 OS=Homo sapiens GN=NUP98 PE=1 SV=4 - [NUP98_HUMAN]
P37198	11.69	13	5	522	53.2225	5.31299	40.7436	Nuclear pore glycoprotein p62 OS=Homo sapiens GN=NUP62 PE=1 SV=3 - [NUP62_HUMAN]
Q8TEM1	13.51	20	18	1887	204.983	6.81494	88.6249	Nuclear pore membrane glycoprotein 210 OS=Homo sapiens GN=NUP210 PE=1 SV=3 - [PO210_HUMAN]
Q8TAT6	38.65	33	16	608	68.0769	6.37939	140.846	Nuclear protein localization protein 4 homolog OS=Homo sapiens GN=NPLOC4 PE=1 SV=3 - [NPL4_HUMAN]
O75376	1.72	4	3	2440	270.044	7.10791	47.205	Nuclear receptor corepressor 1 OS=Homo sapiens GN=NCOR1 PE=1 SV=2 - [NCOR1_HUMAN]
Q9UBU9	15.99	11	8	619	70.1387	8.51416	51.317	Nuclear RNA export factor 1 OS=Homo sapiens GN=NXF1 PE=1 SV=1 - [NXF1_HUMAN]
P23511	12.1	5	2	347	36.8539	8.93896	21.0199	Nuclear transcription factor Y subunit alpha OS=Homo sapiens GN=NFYA PE=1 SV=2 - [NFYA_HUMAN]
Q9H1E3	19.75	4	4	243	27.28	5.08447	13.603	Nuclear ubiquitous casein and cyclin-dependent kinases substrate OS=Homo sapiens GN=NUCKS1 PE=1 SV=1 - [NUCKS_HUMAN]
P67809	50	91	12	324	35.9027	9.87646	370.996	Nuclease-sensitive element-binding protein 1 OS=Homo sapiens GN=YBX1 PE=1 SV=3 - [YBOX1_HUMAN]
Q02818	22.78	10	8	461	53.8463	5.24951	35.3783	Nucleobindin-1 OS=Homo sapiens GN=NUCB1 PE=1 SV=4 - [NUCB1_HUMAN]
Q14978	7.3	6	4	699	73.5596	9.46631	24.623	Nucleolar and coiled-body phosphoprotein 1 OS=Homo sapiens GN=NOLC1 PE=1 SV=2 - [NOLC1_HUMAN]
Q9BZE4	21.14	16	9	634	73.9178	9.49561	59.8944	Nucleolar GTP-binding protein 1 OS=Homo sapiens GN=GTPBP4 PE=1 SV=3 - [NOG1_HUMAN]
O00567	63.97	79	26	594	66.0087	9.18799	277.046	Nucleolar protein 56 OS=Homo sapiens GN=NOP56 PE=1 SV=4 - [NOP56_HUMAN]
Q9Y2X3	45.18	71	18	529	59.5405	8.92432	250.798	Nucleolar protein 58 OS=Homo sapiens GN=NOP58 PE=1 SV=1 - [NOP58_HUMAN]
Q9H6R4	5.06	4	4	1146	127.513	7.63525	15.5318	Nucleolar protein 6 OS=Homo sapiens GN=NOL6 PE=1 SV=2 - [NOL6_HUMAN]
Q9NR30	32.82	53	21	783	87.2904	9.27588	181.811	Nucleolar RNA helicase 2 OS=Homo sapiens GN=DDX21 PE=1 SV=5 - [DDX21_HUMAN]
P17480	20.42	38	13	764	89.3502	5.80811	130.141	Nucleolar transcription factor 1 OS=Homo sapiens GN=UBTF PE=1 SV=1 - [UBF1_HUMAN]
P19338	31.13	110	24	710	76.5684	4.70361	415.118	Nucleolin OS=Homo sapiens GN=NCL PE=1 SV=3 - [NUCL_HUMAN]
P31483	18.39	9	5	386	42.9356	7.73779	33.3413	Nucleolysin TIA-1 isoform p40 OS=Homo sapiens GN=TIA1 PE=1 SV=3 - [TIA1_HUMAN]
Q01085	30.4	18	7	375	41.5641	7.73779	74.0793	Nucleolysin TIAR OS=Homo sapiens GN=TIAL1 PE=1 SV=1 - [TIAR_HUMAN]
P06748	43.54	99	8	294	32.5548	4.77979	443.62	Nucleophosmin OS=Homo sapiens GN=NPM1 PE=1 SV=2 - [NPM_HUMAN]
Q5JRG1	20.3	8	6	463	49.065	7.78174	34.8338	Nucleoporin like 1 (Fragment) OS=Homo sapiens GN=NUPL1 PE=2 SV=1 - [Q5JRG1_HUMAN]
Q5SRE5	6.52	8	7	1749	195.917	6.72705	56.0199	Nucleoporin NUP188 homolog OS=Homo sapiens GN=NUP188 PE=1 SV=1 - [NU188_HUMAN]
Q8NFH4	30.06	14	7	326	36.684	5.92236	48.6808	Nucleoporin Nup37 OS=Homo sapiens GN=NUP37 PE=1 SV=1 - [NUP37_HUMAN]
Q8NFH3	14.74	5	4	380	42.1245	5.63037	17.5369	Nucleoporin Nup43 OS=Homo sapiens GN=NUP43 PE=1 SV=1 - [NUP43_HUMAN]
Q96EE3	45.83	23	11	360	39.6234	8.08936	84.069	Nucleoporin SEH1 OS=Homo sapiens GN=SEH1L PE=1 SV=3 - [SEH1_HUMAN]
P12270	32.08	128	62	2363	267.131	5.021	485.776	Nucleoprotein TPR OS=Homo sapiens GN=TPR PE=1 SV=3 - [TPR_HUMAN]
Q32Q12	70.21	170	18	292	32.6209	8.48486	551.923	Nucleoside diphosphate kinase OS=Homo sapiens GN=NME1-NME2 PE=2 SV=1 - [Q32Q12_HUMAN]
Q5JSL0	46.62	17	5	148	16.486	4.71631	67.2275	Nucleosomal binding protein 1 (Fragment) OS=Homo sapiens GN=NSBP1 PE=2 SV=1 - [Q5JSL0_HUMAN]
Q99733	56	38	15	375	42.7969	4.69092	137.52	Nucleosome assembly protein 1-like 4 OS=Homo sapiens GN=NAP1L4 PE=1 SV=1 - [NP1L4_HUMAN]
Q96RS6	21.61	10	8	583	66.7133	5.10986	36.0071	NudC domain-containing protein 1 OS=Homo sapiens GN=NUDCD1 PE=1 SV=2 - [NUDC1_HUMAN]
Q8WVJ2	38.22	14	6	157	17.6647	5.07178	48.9198	NudC domain-containing protein 2 OS=Homo sapiens GN=NUDCD2 PE=1 SV=1 - [NUDC2_HUMAN]
Q8IVD9	14.68	5	3	361	40.7967	5.24951	20.3977	NudC domain-containing protein 3 OS=Homo sapiens GN=NUDCD3 PE=1 SV=3 - [NUDC3_HUMAN]
Q7Z7N6	33.33	7	4	156	17.94	5.08447	18.5172	NUDT1 protein OS=Homo sapiens GN=NUDT1 PE=2 SV=2 - [Q7Z7N6_HUMAN]
Q9HD40	16.97	6	5	501	55.6905	8.04541	25.4417	O-phosphoseryl-tRNA(Sec) selenium transferase OS=Homo sapiens GN=SEPSECS PE=1 SV=2 - [SPCS_HUMAN]
Q9NTK5	47.47	36	16	396	44.7153	7.81104	141.843	Obg-like ATPase 1 OS=Homo sapiens GN=OLA1 PE=1 SV=2 - [OLA1_HUMAN]
Q5VST9	0.45	2	2	7968	867.94	5.98584	51.99	Obscurin OS=Homo sapiens GN=OBSCN PE=1 SV=3 - [OBSCN_HUMAN]
Q9NX40	22.45	9	6	245	27.6088	7.48877	27.1588	OCIA domain-containing protein 1 OS=Homo sapiens GN=OCIAD1 PE=1 SV=1 - [OCAD1_HUMAN]
Q6UX06	34.12	23	13	510	57.2438	5.69385	91.0405	Olfactomedin-4 OS=Homo sapiens GN=OLFM4 PE=1 SV=1 - [OLFM4_HUMAN]
Q9NRP0	13.42	4	2	149	16.8178	9.12939	14.8713	Oligosaccharyltransferase complex subunit OSTC OS=Homo sapiens GN=OSTC PE=1 SV=1 - [OSTC_HUMAN]
Q9NQR4	68.12	33	16	276	30.5886	7.21045	117.997	Omega-amidase NIT2 OS=Homo sapiens GN=NIT2 PE=1 SV=1 - [NIT2_HUMAN]
Q99650	5.92	2	2	979	110.438	5.8208	7.30779	Oncostatin-M-specific receptor subunit beta OS=Homo sapiens GN=OSMR PE=1 SV=1 - [OSMR_HUMAN]
Q9NZT2	21.42	13	8	677	73.2801	4.84326	41.9177	Opioid growth factor receptor OS=Homo sapiens GN=OGFR PE=1 SV=3 - [OGFR_HUMAN]
Q96CV9	22.7	24	12	577	65.8802	5.23682	104.774	Optineurin OS=Homo sapiens GN=OPTN PE=1 SV=2 - [OPTN_HUMAN]
Q53FV1	18.95	4	2	153	17.3523	9.64209	20.626	ORM1-like protein 2 OS=Homo sapiens GN=ORMDL2 PE=2 SV=2 - [ORML2_HUMAN]
P04181	21.87	9	6	439	48.5042	7.03467	33.4361	Ornithine aminotransferase, mitochondrial OS=Homo sapiens GN=OAT PE=1 SV=1 - [OAT_HUMAN]
Q92882	43.46	24	7	214	23.7719	5.68115	89.6975	Osteoclast-stimulating factor 1 OS=Homo sapiens GN=OSTF1 PE=1 SV=2 - [OSTF1_HUMAN]
D3HIS6	5.15	3	3	873	97.8554	5.42725	24.4681	Oxidation resistance 1 OS=Homo sapiens GN=OXR1 PE=2 SV=1 - [D3HIS6_HUMAN]
Q9BUP3	30.58	12	6	242	27.032	8.38232	51.8875	Oxidoreductase HTATIP2 OS=Homo sapiens GN=HTATIP2 PE=1 SV=2 - [HTAI2_HUMAN]
P22059	25.4	36	15	807	89.3646	7.29834	125.094	Oxysterol-binding protein 1 OS=Homo sapiens GN=OSBP PE=1 SV=1 - [OSBP1_HUMAN]
Q6ZN50	15.48	15	8	743	83.7114	6.63916	54.1275	Oxysterol-binding protein OS=Homo sapiens GN=OSBP2 PE=2 SV=1 - [Q6ZN50_HUMAN]
Q9BZF1	16.65	12	10	889	101.132	6.96143	49.6994	Oxysterol-binding protein-related protein 8 OS=Homo sapiens GN=OSBPL8 PE=1 SV=3 - [OSBL8_HUMAN]
Q9NWT1	6.89	3	2	392	43.9359	8.90967	13.6245	p21-activated protein kinase-interacting protein 1 OS=Homo sapiens GN=PAK1IP1 PE=1 SV=2 - [PK1IP_HUMAN]
Q99571	8.76	2	2	388	43.3409	7.98682	8.93	P2X purinoceptor 4 OS=Homo sapiens GN=P2RX4 PE=1 SV=2 - [P2RX4_HUMAN]
Q6FIA3	29.21	16	11	445	51.321	5.38916	61.5426	PACSIN2 protein OS=Homo sapiens GN=PACSIN2 PE=2 SV=1 - [Q6FIA3_HUMAN]
Q5VU21	42.12	42	12	387	42.4013	8.44092	158.403	PAI-1 mRNA-binding protein variant OS=Homo sapiens GN=SERBP1 PE=2 SV=1 - [Q5VU21_HUMAN]
Q96ST3	7.78	11	8	1273	145.085	7.25439	60.242	Paired amphipathic helix protein Sin3a OS=Homo sapiens GN=SIN3A PE=1 SV=2 - [SIN3A_HUMAN]
P50897	33.01	17	7	306	34.1713	6.52197	67.2986	Palmitoyl-protein thioesterase 1 OS=Homo sapiens GN=PPT1 PE=1 SV=1 - [PPT1_HUMAN]
B0UYY6	13.56	5	2	236	26.7806	6.44287	22.3715	Palmitoyl-protein thioesterase 2 (Fragment) OS=Homo sapiens GN=PPT2 PE=4 SV=1 - [B0UYY6_HUMAN]
Q9BZ23	15.61	9	7	570	62.6412	9.27588	39.4048	Pantothenate kinase 2, mitochondrial OS=Homo sapiens GN=PANK2 PE=1 SV=3 - [PANK2_HUMAN]
Q9NVE7	7.12	7	4	773	85.937	6.27783	36.0643	Pantothenate kinase 4 OS=Homo sapiens GN=PANK4 PE=1 SV=1 - [PANK4_HUMAN]
Q6P1J9	13.75	7	6	531	60.5391	9.61279	27.3488	Parafibromin OS=Homo sapiens GN=CDC73 PE=1 SV=1 - [CDC73_HUMAN]
Q8NB37	30.45	12	4	220	23.2826	6.60986	44.6816	Parkinson disease 7 domain-containing protein 1 OS=Homo sapiens GN=PDDC1 PE=1 SV=1 - [PDDC1_HUMAN]
Q9BRP8	56.86	14	8	204	22.642	9.45166	52.5706	Partner of Y14 and mago OS=Homo sapiens GN=WIBG PE=1 SV=1 - [WIBG_HUMAN]
O75475	23.58	30	11	530	60.0667	9.12939	128.586	PC4 and SFRS1-interacting protein OS=Homo sapiens GN=PSIP1 PE=1 SV=1 - [PSIP1_HUMAN]
Q32Q82	46.27	108	11	335	35.3242	8.00146	414.063	PCBP2 protein OS=Homo sapiens GN=PCBP2 PE=2 SV=1 - [Q32Q82_HUMAN]
Q5JVF3	7.02	5	2	399	45.9998	8.52881	28.518	PCI domain-containing protein 2 OS=Homo sapiens GN=PCID2 PE=1 SV=2 - [PCID2_HUMAN]
O00151	44.07	11	8	329	36.049	7.02002	39.9406	PDZ and LIM domain protein 1 OS=Homo sapiens GN=PDLIM1 PE=1 SV=4 - [PDLI1_HUMAN]
O14908	18.92	7	5	333	36.0267	6.27783	21.1645	PDZ domain-containing protein GIPC1 OS=Homo sapiens GN=GIPC1 PE=1 SV=2 - [GIPC1_HUMAN]
Q9UBV8	21.83	17	6	284	30.3613	6.53662	63.7475	Peflin OS=Homo sapiens GN=PEF1 PE=1 SV=1 - [PEF1_HUMAN]
O75594	27.55	6	3	196	21.7167	8.5874	26.1729	Peptidoglycan recognition protein 1 OS=Homo sapiens GN=PGLYRP1 PE=1 SV=1 - [PGRP1_HUMAN]
P62937	75.15	173	13	165	18.0009	7.81104	643.751	Peptidyl-prolyl cis-trans isomerase A OS=Homo sapiens GN=PPIA PE=1 SV=2 - [PPIA_HUMAN]
P23284	59.26	53	14	216	23.7275	9.40771	188.87	Peptidyl-prolyl cis-trans isomerase B OS=Homo sapiens GN=PPIB PE=1 SV=2 - [PPIB_HUMAN]
Q08752	11.62	4	4	370	40.7379	7.21045	16.8058	Peptidyl-prolyl cis-trans isomerase D OS=Homo sapiens GN=PPID PE=1 SV=3 - [PPID_HUMAN]
Q9UNP9	28.57	6	6	301	33.4096	5.60498	21.3699	Peptidyl-prolyl cis-trans isomerase E OS=Homo sapiens GN=PPIE PE=1 SV=1 - [PPIE_HUMAN]
P26885	28.87	3	3	142	15.6393	9.12939	15.9943	Peptidyl-prolyl cis-trans isomerase FKBP2 OS=Homo sapiens GN=FKBP2 PE=1 SV=2 - [FKBP2_HUMAN]
Q00688	45.98	46	11	224	25.1613	9.27588	178.709	Peptidyl-prolyl cis-trans isomerase FKBP3 OS=Homo sapiens GN=FKBP3 PE=1 SV=1 - [FKBP3_HUMAN]
Q02790	74.29	110	29	459	51.7721	5.42725	430.186	Peptidyl-prolyl cis-trans isomerase FKBP4 OS=Homo sapiens GN=FKBP4 PE=1 SV=3 - [FKBP4_HUMAN]
Q13451	45.3	26	16	457	51.1796	5.89697	92.4344	Peptidyl-prolyl cis-trans isomerase FKBP5 OS=Homo sapiens GN=FKBP5 PE=1 SV=2 - [FKBP5_HUMAN]
Q14318	18.93	15	5	412	44.5337	4.84326	60.8497	Peptidyl-prolyl cis-trans isomerase FKBP8 OS=Homo sapiens GN=FKBP8 PE=1 SV=2 - [FKBP8_HUMAN]
O43447	60.45	29	10	177	19.1956	8.07471	105.721	Peptidyl-prolyl cis-trans isomerase H OS=Homo sapiens GN=PPIH PE=1 SV=1 - [PPIH_HUMAN]
Q13526	49.69	28	7	163	18.232	8.82178	112.517	Peptidyl-prolyl cis-trans isomerase NIMA-interacting 1 OS=Homo sapiens GN=PIN1 PE=1 SV=1 - [PIN1_HUMAN]
Q9Y237	49.62	18	5	131	13.801	9.77393	63.0596	Peptidyl-prolyl cis-trans isomerase NIMA-interacting 4 OS=Homo sapiens GN=PIN4 PE=1 SV=1 - [PIN4_HUMAN]
Q9Y3C6	33.13	28	5	166	18.2251	7.98682	110.818	Peptidyl-prolyl cis-trans isomerase-like 1 OS=Homo sapiens GN=PPIL1 PE=1 SV=1 - [PPIL1_HUMAN]
Q9H2H8	68.32	11	7	161	18.1429	6.78564	44.6215	Peptidyl-prolyl cis-trans isomerase-like 3 OS=Homo sapiens GN=PPIL3 PE=1 SV=1 - [PPIL3_HUMAN]
Q8WUA2	14.23	8	5	492	57.1895	5.92236	27.9795	Peptidyl-prolyl cis-trans isomerase-like 4 OS=Homo sapiens GN=PPIL4 PE=1 SV=1 - [PPIL4_HUMAN]
Q9Y3E5	50.84	14	5	179	19.181	8.73389	58.1274	Peptidyl-tRNA hydrolase 2, mitochondrial OS=Homo sapiens GN=PTRH2 PE=1 SV=1 - [PTH2_HUMAN]
Q14197	23.79	4	4	206	23.6154	10.0669	13.6102	Peptidyl-tRNA hydrolase ICT1, mitochondrial OS=Homo sapiens GN=ICT1 PE=1 SV=1 - [ICT1_HUMAN]
O95613	0.99	3	3	3336	377.806	5.5542	37.2352	Pericentrin OS=Homo sapiens GN=PCNT PE=1 SV=4 - [PCNT_HUMAN]
Q99541	50.34	26	14	437	48.0454	6.80029	87.4616	Perilipin-2 OS=Homo sapiens GN=PLIN2 PE=1 SV=2 - [PLIN2_HUMAN]
O60664	41.71	14	10	434	47.0459	5.43994	51.3974	Perilipin-3 OS=Homo sapiens GN=PLIN3 PE=1 SV=3 - [PLIN3_HUMAN]
Q06830	72.36	242	19	199	22.0963	8.1333	844.34	Peroxiredoxin-1 OS=Homo sapiens GN=PRDX1 PE=1 SV=1 - [PRDX1_HUMAN]
P32119	73.23	496	17	198	21.8782	5.97314	1838.39	Peroxiredoxin-2 OS=Homo sapiens GN=PRDX2 PE=1 SV=5 - [PRDX2_HUMAN]
Q13162	45.76	67	10	271	30.5208	6.29053	238.703	Peroxiredoxin-4 OS=Homo sapiens GN=PRDX4 PE=1 SV=1 - [PRDX4_HUMAN]
P30044	66.82	171	14	214	22.0725	8.70459	597.43	Peroxiredoxin-5, mitochondrial OS=Homo sapiens GN=PRDX5 PE=1 SV=4 - [PRDX5_HUMAN]
P30041	69.2	193	19	224	25.0192	6.37939	674.566	Peroxiredoxin-6 OS=Homo sapiens GN=PRDX6 PE=1 SV=3 - [PRDX6_HUMAN]
Q15067	15.76	8	6	660	74.3762	8.1626	38.5135	Peroxisomal acyl-coenzyme A oxidase 1 OS=Homo sapiens GN=ACOX1 PE=1 SV=3 - [ACOX1_HUMAN]
Q5QNY5	23.83	7	3	235	26.1204	4.43701	33.0175	Peroxisomal biogenesis factor 19 (Fragment) OS=Homo sapiens GN=PEX19 PE=2 SV=1 - [Q5QNY5_HUMAN]
O96011	19.31	4	4	259	28.4132	9.84717	16.4105	Peroxisomal membrane protein 11B OS=Homo sapiens GN=PEX11B PE=1 SV=1 - [PX11B_HUMAN]
P51659	40.22	44	20	736	79.6363	8.83643	172.497	Peroxisomal multifunctional enzyme type 2 OS=Homo sapiens GN=HSD17B4 PE=1 SV=3 - [DHB4_HUMAN]
Q8WW12	43.26	21	6	178	18.9134	7.48877	74.9547	PEST proteolytic signal-containing nuclear protein OS=Homo sapiens GN=PCNP PE=1 SV=2 - [PCNP_HUMAN]
Q92576	1.96	3	3	2039	229.339	6.96143	32.319	PHD finger protein 3 OS=Homo sapiens GN=PHF3 PE=1 SV=3 - [PHF3_HUMAN]
Q9Y285	47.24	60	20	508	57.5275	7.79639	237.219	Phenylalanyl-tRNA synthetase alpha chain OS=Homo sapiens GN=FARSA PE=1 SV=3 - [SYFA_HUMAN]
Q9NSD9	42.44	87	20	589	66.0735	6.84424	303.322	Phenylalanyl-tRNA synthetase beta chain OS=Homo sapiens GN=FARSB PE=1 SV=3 - [SYFB_HUMAN]
Q9H2J4	37.66	13	7	239	27.5971	4.84326	47.0399	Phosducin-like protein 3 OS=Homo sapiens GN=PDCL3 PE=1 SV=1 - [PDCL3_HUMAN]
Q13371	7.31	3	2	301	34.2597	4.729	7.03089	Phosducin-like protein OS=Homo sapiens GN=PDCL PE=1 SV=3 - [PHLP_HUMAN]
Q00325	27.9	53	10	362	40.0687	9.37842	203.047	Phosphate carrier protein, mitochondrial OS=Homo sapiens GN=SLC25A3 PE=1 SV=2 - [MPCP_HUMAN]
O95674	8.54	3	2	445	51.3841	7.09326	11.6324	Phosphatidate cytidylyltransferase 2 OS=Homo sapiens GN=CDS2 PE=1 SV=1 - [CDS2_HUMAN]
Q9UKL6	8.41	4	2	214	24.8273	5.78271	8.83702	Phosphatidylcholine transfer protein OS=Homo sapiens GN=PCTP PE=1 SV=1 - [PPCT_HUMAN]
P30086	80.75	57	14	187	21.0437	7.53271	211.473	Phosphatidylethanolamine-binding protein 1 OS=Homo sapiens GN=PEBP1 PE=1 SV=3 - [PEBP1_HUMAN]
Q9NTJ5	29.64	21	15	587	66.924	7.12256	63.169	Phosphatidylinositide phosphatase SAC1 OS=Homo sapiens GN=SACM1L PE=1 SV=2 - [SAC1_HUMAN]
P27986	7.32	6	4	724	83.5465	6.16357	19.0993	Phosphatidylinositol 3-kinase regulatory subunit alpha OS=Homo sapiens GN=PIK3R1 PE=1 SV=2 - [P85A_HUMAN]
Q9BTU6	42.8	27	16	479	53.9886	8.29443	105.271	Phosphatidylinositol 4-kinase type 2-alpha OS=Homo sapiens GN=PI4K2A PE=1 SV=1 - [P4K2A_HUMAN]
Q00169	61.85	32	14	270	31.786	6.55127	104.13	Phosphatidylinositol transfer protein alpha isoform OS=Homo sapiens GN=PITPNA PE=1 SV=2 - [PIPNA_HUMAN]
P48739	56.83	41	11	271	31.5199	6.87354	152.487	Phosphatidylinositol transfer protein beta isoform OS=Homo sapiens GN=PITPNB PE=1 SV=2 - [PIPNB_HUMAN]
Q92835	5.63	7	3	1189	133.209	7.59131	53.9715	Phosphatidylinositol-3,4,5-trisphosphate 5-phosphatase 1 OS=Homo sapiens GN=INPP5D PE=1 SV=2 - [SHIP1_HUMAN]
Q8TBX8	19	8	6	421	47.2701	6.84424	29.0532	Phosphatidylinositol-5-phosphate 4-kinase type-2 gamma OS=Homo sapiens GN=PIP4K2C PE=1 SV=3 - [PI42C_HUMAN]
Q13492	23.93	32	14	652	70.71	7.89893	105.274	Phosphatidylinositol-binding clathrin assembly protein OS=Homo sapiens GN=PICALM PE=1 SV=2 - [PICAL_HUMAN]
O95394	16.24	10	8	542	59.8143	6.25244	36.7978	Phosphoacetylglucosamine mutase OS=Homo sapiens GN=PGM3 PE=1 SV=1 - [AGM1_HUMAN]
Q16822	44.84	51	21	640	70.6846	7.62061	185.625	Phosphoenolpyruvate carboxykinase [GTP], mitochondrial OS=Homo sapiens GN=PCK2 PE=1 SV=3 - [PCKGM_HUMAN]
Q86VP3	5.51	2	2	889	97.6414	6.59521	11.6143	Phosphofurin acidic cluster sorting protein 2 OS=Homo sapiens GN=PACS2 PE=1 SV=3 - [PACS2_HUMAN]
P36871	25.98	12	10	562	61.4105	6.75635	49.6796	Phosphoglucomutase-1 OS=Homo sapiens GN=PGM1 PE=1 SV=3 - [PGM1_HUMAN]
Q96G03	32.03	39	15	612	68.2404	6.72705	142.177	Phosphoglucomutase-2 OS=Homo sapiens GN=PGM2 PE=1 SV=4 - [PGM2_HUMAN]
P00558	80.34	361	31	417	44.5861	8.104	1317.97	Phosphoglycerate kinase 1 OS=Homo sapiens GN=PGK1 PE=1 SV=3 - [PGK1_HUMAN]
F2Z2J9	66.93	87	15	254	28.8318	7.1665	298.96	Phosphoglycerate mutase OS=Homo sapiens PE=3 SV=1 - [F2Z2J9_HUMAN]
A6NDG6	35.2	10	8	321	33.9845	6.13818	40.7222	Phosphoglycolate phosphatase OS=Homo sapiens GN=PGP PE=1 SV=1 - [PGP_HUMAN]
Q99570	5.08	7	5	1358	153.007	7.1665	29.5828	Phosphoinositide 3-kinase regulatory subunit 4 OS=Homo sapiens GN=PIK3R4 PE=1 SV=3 - [PI3R4_HUMAN]
Q9Y263	35.97	39	21	795	87.1014	6.3667	148.101	Phospholipase A-2-activating protein OS=Homo sapiens GN=PLAA PE=1 SV=2 - [PLAP_HUMAN]
Q6P4A8	16.09	11	6	553	63.2142	9.05615	37.2309	Phospholipase B-like 1 OS=Homo sapiens GN=PLBD1 PE=1 SV=2 - [PLBL1_HUMAN]
Q5JYS9	3.32	2	2	1023	117.09	7.03467	6.52365	Phospholipase C, beta 4 (Fragment) OS=Homo sapiens GN=PLCB4 PE=2 SV=1 - [Q5JYS9_HUMAN]
Q8IV08	17.14	8	6	490	54.6705	6.46826	23.9233	Phospholipase D3 OS=Homo sapiens GN=PLD3 PE=1 SV=1 - [PLD3_HUMAN]
P36969	44.16	21	9	197	22.161	8.36768	71.7876	Phospholipid hydroperoxide glutathione peroxidase, mitochondrial OS=Homo sapiens GN=GPX4 PE=1 SV=3 - [GPX4_HUMAN]
Q9H008	32.22	13	6	270	29.1469	6.15088	40.8765	Phospholysine phosphohistidine inorganic pyrophosphate phosphatase OS=Homo sapiens GN=LHPP PE=1 SV=2 - [LHPP_HUMAN]
Q15126	38.54	9	6	192	21.9812	5.73193	36.4058	Phosphomevalonate kinase OS=Homo sapiens GN=PMVK PE=1 SV=3 - [PMVK_HUMAN]
Q9HAB8	36.33	18	11	311	33.9838	6.7124	75.8686	Phosphopantothenate--cysteine ligase OS=Homo sapiens GN=PPCS PE=1 SV=2 - [PPCS_HUMAN]
Q14558	53.93	53	14	356	39.3686	7.1958	176.422	Phosphoribosyl pyrophosphate synthase-associated protein 1 OS=Homo sapiens GN=PRPSAP1 PE=1 SV=2 - [KPRA_HUMAN]
O60256	62.06	54	18	369	40.8994	7.44482	192.557	Phosphoribosyl pyrophosphate synthase-associated protein 2 OS=Homo sapiens GN=PRPSAP2 PE=1 SV=1 - [KPRB_HUMAN]
O15067	34.23	50	27	1338	144.643	5.75732	200.819	Phosphoribosylformylglycinamidine synthase OS=Homo sapiens GN=PFAS PE=1 SV=4 - [PUR4_HUMAN]
P46019	3.48	6	4	1235	138.32	6.44287	37.8427	Phosphorylase b kinase regulatory subunit alpha, liver isoform OS=Homo sapiens GN=PHKA2 PE=1 SV=1 - [KPB2_HUMAN]
Q93100	5.76	6	4	1093	124.805	6.94678	20.347	Phosphorylase b kinase regulatory subunit beta OS=Homo sapiens GN=PHKB PE=1 SV=3 - [KPBB_HUMAN]
Q9H4Z3	6.68	5	3	704	80.6184	7.41553	22.0543	Phosphorylated CTD-interacting factor 1 OS=Homo sapiens GN=PCIF1 PE=1 SV=1 - [PCIF1_HUMAN]
Q9Y617	56.22	70	18	370	40.3968	7.66455	250.236	Phosphoserine aminotransferase OS=Homo sapiens GN=PSAT1 PE=1 SV=2 - [SERC_HUMAN]
Q9H307	21.06	21	12	717	81.565	7.13721	83.5326	Pinin OS=Homo sapiens GN=PNN PE=1 SV=4 - [PININ_HUMAN]
O00625	14.48	6	3	290	32.0933	6.91748	24.7138	Pirin OS=Homo sapiens GN=PIR PE=1 SV=1 - [PIR_HUMAN]
Q9GZP4	54.03	54	9	211	24.1627	5.74463	213.864	PITH domain-containing protein 1 OS=Homo sapiens GN=PITHD1 PE=1 SV=1 - [PITH1_HUMAN]
Q9BTY2	11.78	6	4	467	54.0321	6.25244	18.6484	Plasma alpha-L-fucosidase OS=Homo sapiens GN=FUCA2 PE=1 SV=2 - [FUCO2_HUMAN]
Q9Y646	31.57	16	10	472	51.8545	6.17627	57.7423	Plasma glutamate carboxypeptidase OS=Homo sapiens GN=PGCP PE=1 SV=1 - [PGCP_HUMAN]
P20020	15.42	31	14	1258	138.668	6.03662	127.932	Plasma membrane calcium-transporting ATPase 1 OS=Homo sapiens GN=ATP2B1 PE=1 SV=3 - [AT2B1_HUMAN]
Q8NC51	35.29	40	13	408	44.9385	8.646	150.489	Plasminogen activator inhibitor 1 RNA-binding protein OS=Homo sapiens GN=SERBP1 PE=1 SV=2 - [PAIRB_HUMAN]
P05120	4.58	2	2	415	46.5661	5.63037	6.01597	Plasminogen activator inhibitor 2 OS=Homo sapiens GN=SERPINB2 PE=1 SV=2 - [PAI2_HUMAN]
P00747	25.68	30	12	810	90.5102	7.23975	102.147	Plasminogen OS=Homo sapiens GN=PLG PE=1 SV=2 - [PLMN_HUMAN]
Q14651	18.92	25	9	629	70.2093	5.41455	93.1082	Plastin-1 OS=Homo sapiens GN=PLS1 PE=1 SV=2 - [PLSI_HUMAN]
P13796	72.57	238	43	627	70.2439	5.42725	863.26	Plastin-2 OS=Homo sapiens GN=LCP1 PE=1 SV=6 - [PLSL_HUMAN]
P13797	48.89	68	26	630	70.7662	5.60498	261.281	Plastin-3 OS=Homo sapiens GN=PLS3 PE=1 SV=4 - [PLST_HUMAN]
P16284	10.7	6	6	738	82.4838	6.99072	22.4321	Platelet endothelial cell adhesion molecule OS=Homo sapiens GN=PECAM1 PE=1 SV=1 - [PECA1_HUMAN]
P14770	11.86	2	2	177	19.0337	6.34131	4.79534	Platelet glycoprotein IX OS=Homo sapiens GN=GP9 PE=1 SV=3 - [GPIX_HUMAN]
P43034	57.56	78	19	410	46.6082	7.37158	294.497	Platelet-activating factor acetylhydrolase IB subunit alpha OS=Homo sapiens GN=PAFAH1B1 PE=1 SV=2 - [LIS1_HUMAN]
P68402	53.28	34	7	229	25.5531	5.92236	126.202	Platelet-activating factor acetylhydrolase IB subunit beta OS=Homo sapiens GN=PAFAH1B2 PE=1 SV=1 - [PA1B2_HUMAN]
Q15102	44.16	14	7	231	25.7182	6.84424	43.8383	Platelet-activating factor acetylhydrolase IB subunit gamma OS=Homo sapiens GN=PAFAH1B3 PE=1 SV=1 - [PA1B3_HUMAN]
Q9Y2H5	4.77	2	2	1048	117.056	9.1001	9.63233	Pleckstrin homology domain-containing family A member 6 OS=Homo sapiens GN=PLEKHA6 PE=1 SV=4 - [PKHA6_HUMAN]
Q9H8W4	16.47	2	2	249	27.7798	8.20654	8.81382	Pleckstrin homology domain-containing family F member 2 OS=Homo sapiens GN=PLEKHF2 PE=1 SV=1 - [PKHF2_HUMAN]
Q8TD55	5.31	2	2	490	53.3171	5.42725	8.32599	Pleckstrin homology domain-containing family O member 2 OS=Homo sapiens GN=PLEKHO2 PE=1 SV=1 - [PKHO2_HUMAN]
P08567	18.29	5	3	350	40.0994	8.27979	18.2852	Pleckstrin OS=Homo sapiens GN=PLEK PE=1 SV=3 - [PLEK_HUMAN]
Q15149	8.73	38	32	4684	531.466	5.96045	187.71	Plectin OS=Homo sapiens GN=PLEC PE=1 SV=3 - [PLEC_HUMAN]
Q96QH2	17.83	5	4	718	79.1959	9.62744	22.5893	PML-RARA-regulated adapter molecule 1 OS=Homo sapiens GN=PRAM1 PE=1 SV=2 - [PRAM_HUMAN]
P09874	26.73	50	20	1014	113.012	8.88037	182.491	Poly [ADP-ribose] polymerase 1 OS=Homo sapiens GN=PARP1 PE=1 SV=4 - [PARP1_HUMAN]
B1ANR0	39.35	65	21	615	67.9279	9.45166	247.253	Poly(A) binding protein, cytoplasmic 4 (Inducible form) OS=Homo sapiens GN=PABPC4 PE=4 SV=1 - [B1ANR0_HUMAN]
Q9NX46	27	15	8	363	38.9222	5.07178	64.5811	Poly(ADP-ribose) glycohydrolase ARH3 OS=Homo sapiens GN=ADPRHL2 PE=1 SV=1 - [ARHL2_HUMAN]
Q15365	80.06	170	17	356	37.4739	7.09326	597.941	Poly(rC)-binding protein 1 OS=Homo sapiens GN=PCBP1 PE=1 SV=2 - [PCBP1_HUMAN]
Q9UHX1	36.67	32	14	559	59.8376	5.2876	111.314	Poly(U)-binding-splicing factor PUF60 OS=Homo sapiens GN=PUF60 PE=1 SV=1 - [PUF60_HUMAN]
P11940	47.8	110	26	636	70.6259	9.49561	377.715	Polyadenylate-binding protein 1 OS=Homo sapiens GN=PABPC1 PE=1 SV=2 - [PABP1_HUMAN]
Q86U42	23.2	13	5	306	32.729	5.05908	49.1875	Polyadenylate-binding protein 2 OS=Homo sapiens GN=PABPN1 PE=1 SV=3 - [PABP2_HUMAN]
Q8TDX9	1.83	3	3	2849	315.233	7.06396	8.75825	Polycystic kidney disease protein 1-like 1 OS=Homo sapiens GN=PKD1L1 PE=2 SV=1 - [PK1L1_HUMAN]
O60828	33.96	8	5	265	30.454	6.32861	36.766	Polyglutamine-binding protein 1 OS=Homo sapiens GN=PQBP1 PE=1 SV=1 - [PQBP1_HUMAN]
Q9Y2S7	40.22	17	10	368	42.0072	8.63135	61.2028	Polymerase delta-interacting protein 2 OS=Homo sapiens GN=POLDIP2 PE=1 SV=1 - [PDIP2_HUMAN]
Q9BY77	27.55	10	7	421	46.0605	9.99365	39.5931	Polymerase delta-interacting protein 3 OS=Homo sapiens GN=POLDIP3 PE=1 SV=2 - [PDIP3_HUMAN]
Q5SY16	5.98	3	3	702	79.2722	9.12939	13.7802	Polynucleotide 5'-hydroxyl-kinase NOL9 OS=Homo sapiens GN=NOL9 PE=1 SV=1 - [NOL9_HUMAN]
Q10471	9.63	6	4	571	64.6915	8.35303	19.4548	Polypeptide N-acetylgalactosaminyltransferase 2 OS=Homo sapiens GN=GALNT2 PE=1 SV=1 - [GALT2_HUMAN]
P26599	62.9	151	21	531	57.1856	9.17334	566.618	Polypyrimidine tract-binding protein 1 OS=Homo sapiens GN=PTBP1 PE=1 SV=1 - [PTBP1_HUMAN]
P08397	54.57	63	16	361	39.3056	7.18115	244.709	Porphobilinogen deaminase OS=Homo sapiens GN=HMBS PE=1 SV=2 - [HEM3_HUMAN]
Q6S8J3	15.91	1037	13	1075	121.286	6.20166	4302	POTE ankyrin domain family member E OS=Homo sapiens GN=POTEE PE=1 SV=3 - [POTEE_HUMAN]
A5A3E0	13.95	510	11	1075	121.367	6.20166	1683.55	POTE ankyrin domain family member F OS=Homo sapiens GN=POTEF PE=1 SV=2 - [POTEF_HUMAN]
Q9Y3B4	20.8	2	2	125	14.5756	9.37842	7.99514	Pre-mRNA branch site protein p14 OS=Homo sapiens GN=SF3B14 PE=1 SV=1 - [PM14_HUMAN]
Q9UMS4	56.35	50	15	504	55.1463	6.60986	196.734	Pre-mRNA-processing factor 19 OS=Homo sapiens GN=PRPF19 PE=1 SV=1 - [PRP19_HUMAN]
Q86UA1	8.52	5	4	669	78.3805	5.40186	16.0775	Pre-mRNA-processing factor 39 OS=Homo sapiens GN=PRPF39 PE=1 SV=3 - [PRP39_HUMAN]
O94906	23.27	33	18	941	106.858	8.25049	128.845	Pre-mRNA-processing factor 6 OS=Homo sapiens GN=PRPF6 PE=1 SV=1 - [PRP6_HUMAN]
Q6P2Q9	39.49	153	74	2335	273.427	8.83643	593.552	Pre-mRNA-processing-splicing factor 8 OS=Homo sapiens GN=PRPF8 PE=1 SV=2 - [PRP8_HUMAN]
Q8NAV1	14.74	5	4	312	37.4534	9.96436	13.458	Pre-mRNA-splicing factor 38A OS=Homo sapiens GN=PRPF38A PE=1 SV=1 - [PR38A_HUMAN]
Q92620	2.93	5	3	1227	140.415	6.53662	29.4749	Pre-mRNA-splicing factor ATP-dependent RNA helicase PRP16 OS=Homo sapiens GN=DHX38 PE=1 SV=2 - [PRP16_HUMAN]
Q9ULR0	23.51	6	5	285	32.9719	5.17334	23.534	Pre-mRNA-splicing factor ISY1 homolog OS=Homo sapiens GN=ISY1 PE=1 SV=3 - [ISY1_HUMAN]
O75934	28.44	6	5	225	26.115	5.65576	20.9206	Pre-mRNA-splicing factor SPF27 OS=Homo sapiens GN=BCAS2 PE=1 SV=1 - [SPF27_HUMAN]
Q15007	12.88	8	4	396	44.2167	5.18604	24.2908	Pre-mRNA-splicing regulator WTAP OS=Homo sapiens GN=WTAP PE=1 SV=2 - [FL2D_HUMAN]
Q2NL82	16.17	13	10	804	91.7519	7.41553	58.4082	Pre-rRNA-processing protein TSR1 homolog OS=Homo sapiens GN=TSR1 PE=1 SV=1 - [TSR1_HUMAN]
Q9UHV9	55.84	32	8	154	16.6376	6.58057	121.084	Prefoldin subunit 2 OS=Homo sapiens GN=PFDN2 PE=1 SV=1 - [PFD2_HUMAN]
P61758	37.56	28	9	197	22.6434	7.10791	107.038	Prefoldin subunit 3 OS=Homo sapiens GN=VBP1 PE=1 SV=3 - [PFD3_HUMAN]
Q9NQP4	38.81	18	6	134	15.3046	4.52588	66.4556	Prefoldin subunit 4 OS=Homo sapiens GN=PFDN4 PE=1 SV=1 - [PFD4_HUMAN]
Q99471	60.39	18	8	154	17.317	6.32861	80.2354	Prefoldin subunit 5 OS=Homo sapiens GN=PFDN5 PE=1 SV=2 - [PFD5_HUMAN]
P02545	67.62	345	50	664	74.0947	7.02002	1158.97	Prelamin-A/C OS=Homo sapiens GN=LMNA PE=1 SV=1 - [LMNA_HUMAN]
Q9UI14	15.68	3	2	185	20.6347	7.34229	10.0783	Prenylated Rab acceptor protein 1 OS=Homo sapiens GN=RABAC1 PE=1 SV=1 - [PRAF1_HUMAN]
Q8NBM8	10.53	5	3	494	54.6119	7.31299	20.7986	Prenylcysteine oxidase-like OS=Homo sapiens GN=PCYOX1L PE=1 SV=2 - [PCYXL_HUMAN]
Q9BUB1	31.41	17	8	382	43.0397	5.08447	62.8896	PRKAR2A protein OS=Homo sapiens GN=PRKAR2A PE=2 SV=1 - [Q9BUB1_HUMAN]
Q14005	2.93	3	3	1332	141.665	8.06006	28.6338	Pro-interleukin-16 OS=Homo sapiens GN=IL16 PE=1 SV=4 - [IL16_HUMAN]
P07602	20.42	11	8	524	58.0739	5.17334	38.4005	Proactivator polypeptide OS=Homo sapiens GN=PSAP PE=1 SV=2 - [SAP_HUMAN]
Q9BUQ8	19.51	21	13	820	95.5239	9.5542	76.013	Probable ATP-dependent RNA helicase DDX23 OS=Homo sapiens GN=DDX23 PE=1 SV=3 - [DDX23_HUMAN]
Q96GQ7	4.52	4	3	796	89.7792	9.27588	17.3165	Probable ATP-dependent RNA helicase DDX27 OS=Homo sapiens GN=DDX27 PE=1 SV=2 - [DDX27_HUMAN]
Q9UJV9	4.02	2	2	622	69.793	6.84424	22.9414	Probable ATP-dependent RNA helicase DDX41 OS=Homo sapiens GN=DDX41 PE=1 SV=2 - [DDX41_HUMAN]
Q7L014	22.02	36	20	1031	117.29	9.29053	119.291	Probable ATP-dependent RNA helicase DDX46 OS=Homo sapiens GN=DDX46 PE=1 SV=2 - [DDX46_HUMAN]
Q9H0S4	4.62	2	2	455	50.6147	9.1001	23.1408	Probable ATP-dependent RNA helicase DDX47 OS=Homo sapiens GN=DDX47 PE=1 SV=1 - [DDX47_HUMAN]
P26196	50.1	36	16	483	54.3823	8.66064	137.725	Probable ATP-dependent RNA helicase DDX6 OS=Homo sapiens GN=DDX6 PE=1 SV=2 - [DDX6_HUMAN]
Q9HD20	3.07	3	3	1204	132.87	8.1333	50.2433	Probable cation-transporting ATPase 13A1 OS=Homo sapiens GN=ATP13A1 PE=1 SV=2 - [AT131_HUMAN]
O76071	31.86	13	8	339	37.8158	4.97021	50.2934	Probable cytosolic iron-sulfur protein assembly protein CIAO1 OS=Homo sapiens GN=CIAO1 PE=1 SV=1 - [CIAO1_HUMAN]
Q9NRW3	58.42	21	8	190	22.811	7.59131	78.2359	Probable DNA dC->dU-editing enzyme APOBEC-3C OS=Homo sapiens GN=APOBEC3C PE=1 SV=2 - [ABC3C_HUMAN]
Q9Y4D8	1.65	7	5	3996	439.065	6.18896	42.4505	Probable E3 ubiquitin-protein ligase C12orf51 OS=Homo sapiens GN=C12orf51 PE=1 SV=5 - [K0614_HUMAN]
Q5GLZ8	3.03	4	2	1057	118.487	6.18896	15.9492	Probable E3 ubiquitin-protein ligase HERC4 OS=Homo sapiens GN=HERC4 PE=1 SV=1 - [HERC4_HUMAN]
Q9NR48	1.89	3	3	2969	332.582	9.39307	39.9547	Probable histone-lysine N-methyltransferase ASH1L OS=Homo sapiens GN=ASH1L PE=1 SV=2 - [ASH1L_HUMAN]
Q96EM0	9.32	2	2	354	38.1134	6.68311	10.5218	Probable proline racemase OS=Homo sapiens GN=C14orf149 PE=1 SV=2 - [PRCM_HUMAN]
Q9UHA3	16.56	2	2	163	19.6083	9.979	6.85281	Probable ribosome biogenesis protein RLP24 OS=Homo sapiens GN=RSL24D1 PE=1 SV=1 - [RLP24_HUMAN]
Q99848	23.53	7	5	306	34.8304	10.0962	31.6416	Probable rRNA-processing protein EBP2 OS=Homo sapiens GN=EBNA1BP2 PE=1 SV=2 - [EBP2_HUMAN]
Q8NBX0	16.55	5	4	429	47.1215	9.14404	29.2059	Probable saccharopine dehydrogenase OS=Homo sapiens GN=SCCPDH PE=1 SV=1 - [SCPDH_HUMAN]
Q9H3G5	11.97	7	5	476	54.1291	5.61768	23.1537	Probable serine carboxypeptidase CPVL OS=Homo sapiens GN=CPVL PE=1 SV=2 - [CPVL_HUMAN]
A2RTX5	10.47	23	8	802	92.5865	6.04932	87.2527	Probable threonyl-tRNA synthetase 2, cytoplasmic OS=Homo sapiens GN=TARSL2 PE=1 SV=1 - [SYTC2_HUMAN]
Q9NPF4	43.58	14	9	335	36.4033	6.354	58.5995	Probable tRNA threonylcarbamoyladenosine biosynthesis protein OSGEP OS=Homo sapiens GN=OSGEP PE=1 SV=1 - [OSGEP_HUMAN]
Q3SXZ7	7.74	2	2	439	51.4391	8.76318	11.6229	Probable tubulin polyglutamylase TTLL9 OS=Homo sapiens GN=TTLL9 PE=2 SV=3 - [TTLL9_HUMAN]
Q93008	32.02	103	61	2570	292.094	5.79541	402.047	Probable ubiquitin carboxyl-terminal hydrolase FAF-X OS=Homo sapiens GN=USP9X PE=1 SV=3 - [USP9X_HUMAN]
P07737	70	67	10	140	15.0446	8.26514	233.568	Profilin-1 OS=Homo sapiens GN=PFN1 PE=1 SV=2 - [PROF1_HUMAN]
Q8WUM4	42.4	87	27	868	95.9631	6.52197	360.039	Programmed cell death 6-interacting protein OS=Homo sapiens GN=PDCD6IP PE=1 SV=1 - [PDC6I_HUMAN]
Q9BUL8	43.4	28	8	212	24.6858	8.19189	106.284	Programmed cell death protein 10 OS=Homo sapiens GN=PDCD10 PE=1 SV=1 - [PDC10_HUMAN]
O14737	37.6	20	4	125	14.2763	6.03662	72.6133	Programmed cell death protein 5 OS=Homo sapiens GN=PDCD5 PE=1 SV=3 - [PDCD5_HUMAN]
O75340	52.88	18	7	191	21.8548	5.40186	71.4913	Programmed cell death protein 6 OS=Homo sapiens GN=PDCD6 PE=1 SV=1 - [PDCD6_HUMAN]
P35232	78.68	63	16	272	29.7859	5.75732	244.691	Prohibitin OS=Homo sapiens GN=PHB PE=1 SV=1 - [PHB_HUMAN]
Q99623	61.87	82	16	299	33.2759	9.83252	285.818	Prohibitin-2 OS=Homo sapiens GN=PHB2 PE=1 SV=2 - [PHB2_HUMAN]
Q9HCU5	15.11	6	4	417	45.4397	7.88428	24.8672	Prolactin regulatory element-binding protein OS=Homo sapiens GN=PREB PE=1 SV=2 - [PREB_HUMAN]
P12273	56.85	26	6	146	16.5618	8.04541	82.4301	Prolactin-inducible protein OS=Homo sapiens GN=PIP PE=1 SV=1 - [PIP_HUMAN]
P12004	61.3	25	10	261	28.7503	4.69092	98.9087	Proliferating cell nuclear antigen OS=Homo sapiens GN=PCNA PE=1 SV=1 - [PCNA_HUMAN]
Q9UQ80	74.37	204	27	394	43.7592	6.55127	632.997	Proliferation-associated protein 2G4 OS=Homo sapiens GN=PA2G4 PE=1 SV=3 - [PA2G4_HUMAN]
O94903	48	26	11	275	30.3246	7.50342	89.8854	Proline synthase co-transcribed bacterial homolog protein OS=Homo sapiens GN=PROSC PE=1 SV=1 - [PROSC_HUMAN]
Q8IZL8	13.72	23	11	1130	119.624	4.33545	88.8741	Proline-, glutamic acid- and leucine-rich protein 1 OS=Homo sapiens GN=PELP1 PE=1 SV=2 - [PELP1_HUMAN]
Q9H939	15.87	6	4	334	38.8336	8.48486	27.8309	Proline-serine-threonine phosphatase-interacting protein 2 OS=Homo sapiens GN=PSTPIP2 PE=1 SV=4 - [PPIP2_HUMAN]
P48147	51.55	47	24	710	80.648	5.85889	168.494	Prolyl endopeptidase OS=Homo sapiens GN=PREP PE=1 SV=2 - [PPCE_HUMAN]
P27918	12.58	8	4	469	51.242	7.89893	31.4573	Properdin OS=Homo sapiens GN=CFP PE=1 SV=2 - [PROP_HUMAN]
P05165	9.89	5	5	728	80.0081	7.51807	30.2392	Propionyl-CoA carboxylase alpha chain, mitochondrial OS=Homo sapiens GN=PCCA PE=1 SV=4 - [PCCA_HUMAN]
Q9H7Z7	20.95	5	5	377	41.9167	9.15869	17.3984	Prostaglandin E synthase 2 OS=Homo sapiens GN=PTGES2 PE=1 SV=1 - [PGES2_HUMAN]
Q8N8N7	7.41	4	2	351	38.4743	5.41455	19.3557	Prostaglandin reductase 2 OS=Homo sapiens GN=PTGR2 PE=1 SV=1 - [PTGR2_HUMAN]
P15309	15.03	6	4	386	44.5375	6.23975	20.214	Prostatic acid phosphatase OS=Homo sapiens GN=ACPP PE=1 SV=3 - [PPAP_HUMAN]
Q9BRP4	15.56	10	5	392	42.163	6.31592	38.1733	Proteasomal ATPase-associated factor 1 OS=Homo sapiens GN=PAAF1 PE=1 SV=2 - [PAAF1_HUMAN]
A8K3Z3	64.57	149	26	398	44.7557	8.17725	562.574	Proteasome (Prosome, macropain) 26S subunit, ATPase, 5, isoform CRA_b OS=Homo sapiens GN=PSMC5 PE=2 SV=1 - [A8K3Z3_HUMAN]
Q5QPM7	21.67	15	7	263	28.9387	6.44287	59.8719	Proteasome (Prosome, macropain) inhibitor subunit 1 (PI31) OS=Homo sapiens GN=PSMF1 PE=2 SV=2 - [Q5QPM7_HUMAN]
Q06323	64.66	135	19	249	28.705	6.02393	462.033	Proteasome activator complex subunit 1 OS=Homo sapiens GN=PSME1 PE=1 SV=1 - [PSME1_HUMAN]
Q9UL46	55.65	76	11	239	27.3843	5.73193	274.756	Proteasome activator complex subunit 2 OS=Homo sapiens GN=PSME2 PE=1 SV=4 - [PSME2_HUMAN]
P61289	35.04	14	8	254	29.4876	5.94775	51.274	Proteasome activator complex subunit 3 OS=Homo sapiens GN=PSME3 PE=1 SV=1 - [PSME3_HUMAN]
Q14997	5.37	8	8	1843	211.199	6.90283	39.379	Proteasome activator complex subunit 4 OS=Homo sapiens GN=PSME4 PE=1 SV=2 - [PSME4_HUMAN]
O95456	30.56	7	6	288	32.8325	7.1665	24.1693	Proteasome assembly chaperone 1 OS=Homo sapiens GN=PSMG1 PE=1 SV=1 - [PSMG1_HUMAN]
P25786	69.2	75	17	263	29.5369	6.60986	258.396	Proteasome subunit alpha type-1 OS=Homo sapiens GN=PSMA1 PE=1 SV=1 - [PSA1_HUMAN]
P25787	57.26	63	12	234	25.8823	7.43018	258.702	Proteasome subunit alpha type-2 OS=Homo sapiens GN=PSMA2 PE=1 SV=2 - [PSA2_HUMAN]
P25788	46.27	55	12	255	28.4151	5.32568	183.84	Proteasome subunit alpha type-3 OS=Homo sapiens GN=PSMA3 PE=1 SV=2 - [PSA3_HUMAN]
P25789	72.8	54	15	261	29.4652	7.72314	225.041	Proteasome subunit alpha type-4 OS=Homo sapiens GN=PSMA4 PE=1 SV=1 - [PSA4_HUMAN]
P28066	63.49	81	12	241	26.3942	4.79248	289.114	Proteasome subunit alpha type-5 OS=Homo sapiens GN=PSMA5 PE=1 SV=3 - [PSA5_HUMAN]
P60900	65.04	113	16	246	27.3818	6.75635	370.527	Proteasome subunit alpha type-6 OS=Homo sapiens GN=PSMA6 PE=1 SV=1 - [PSA6_HUMAN]
O14818	61.69	106	16	248	27.8696	8.45557	416.309	Proteasome subunit alpha type-7 OS=Homo sapiens GN=PSMA7 PE=1 SV=1 - [PSA7_HUMAN]
P20618	61.41	73	12	241	26.4724	8.1333	285.489	Proteasome subunit beta type-1 OS=Homo sapiens GN=PSMB1 PE=1 SV=2 - [PSB1_HUMAN]
P49721	81.09	55	14	201	22.8217	7.02002	237.971	Proteasome subunit beta type-2 OS=Homo sapiens GN=PSMB2 PE=1 SV=1 - [PSB2_HUMAN]
P49720	52.68	74	12	205	22.9335	6.55127	261.724	Proteasome subunit beta type-3 OS=Homo sapiens GN=PSMB3 PE=1 SV=2 - [PSB3_HUMAN]
P28070	50.38	48	11	264	29.1855	5.97314	191.157	Proteasome subunit beta type-4 OS=Homo sapiens GN=PSMB4 PE=1 SV=4 - [PSB4_HUMAN]
P28074	60.46	100	14	263	28.4622	6.91748	358.686	Proteasome subunit beta type-5 OS=Homo sapiens GN=PSMB5 PE=1 SV=3 - [PSB5_HUMAN]
P28072	65.27	57	9	239	25.3414	4.91943	201.412	Proteasome subunit beta type-6 OS=Homo sapiens GN=PSMB6 PE=1 SV=4 - [PSB6_HUMAN]
Q99436	64.62	80	11	277	29.9462	7.6792	285.882	Proteasome subunit beta type-7 OS=Homo sapiens GN=PSMB7 PE=1 SV=1 - [PSB7_HUMAN]
P28062	17.39	8	4	276	30.3346	7.43018	28.3475	Proteasome subunit beta type-8 OS=Homo sapiens GN=PSMB8 PE=1 SV=3 - [PSB8_HUMAN]
Q5VYK3	24.07	52	33	1845	204.16	7.12256	182.819	Proteasome-associated protein ECM29 homolog OS=Homo sapiens GN=ECM29 PE=1 SV=2 - [ECM29_HUMAN]
P11171	47.45	155	33	864	96.9573	5.57959	620.423	Protein 4.1 OS=Homo sapiens GN=EPB41 PE=1 SV=4 - [41_HUMAN]
P02760	19.6	5	5	352	38.974	6.25244	15.6911	Protein AMBP OS=Homo sapiens GN=AMBP PE=1 SV=1 - [AMBP_HUMAN]
O14744	32.03	36	14	637	72.6376	6.29053	134.808	Protein arginine N-methyltransferase 5 OS=Homo sapiens GN=PRMT5 PE=1 SV=4 - [ANM5_HUMAN]
Q9UKV8	39.93	55	23	859	97.1459	9.18799	198.391	Protein argonaute-2 OS=Homo sapiens GN=EIF2C2 PE=1 SV=3 - [AGO2_HUMAN]
P41223	40.97	12	5	144	16.9886	8.82178	37.6733	Protein BUD31 homolog OS=Homo sapiens GN=BUD31 PE=1 SV=2 - [BUD31_HUMAN]
Q9NWU2	12.72	2	2	228	26.7317	4.97021	9.39589	Protein C20orf11 OS=Homo sapiens GN=C20orf11 PE=1 SV=1 - [CT011_HUMAN]
Q9Y2B0	46.15	19	7	182	20.6392	4.91943	62.9135	Protein canopy homolog 2 OS=Homo sapiens GN=CNPY2 PE=1 SV=1 - [CNPY2_HUMAN]
Q9BT09	17.63	7	3	278	30.7287	5.49072	35.2945	Protein canopy homolog 3 OS=Homo sapiens GN=CNPY3 PE=1 SV=1 - [CNPY3_HUMAN]
Q9UKY7	34.5	12	3	258	27.3184	6.40479	64.196	Protein CDV3 homolog OS=Homo sapiens GN=CDV3 PE=1 SV=1 - [CDV3_HUMAN]
O75629	37.27	46	6	220	24.0593	7.59131	178.523	Protein CREG1 OS=Homo sapiens GN=CREG1 PE=1 SV=1 - [CREG1_HUMAN]
O60888	40.78	35	5	179	19.1041	5.50342	109.969	Protein CutA OS=Homo sapiens GN=CUTA PE=1 SV=2 - [CUTA_HUMAN]
Q5TDH0	40.85	14	8	399	44.4945	5.04639	55.7119	Protein DDI1 homolog 2 OS=Homo sapiens GN=DDI2 PE=1 SV=1 - [DDI2_HUMAN]
P35659	33.87	64	13	375	42.6479	8.55811	218.431	Protein DEK OS=Homo sapiens GN=DEK PE=1 SV=1 - [DEK_HUMAN]
P13667	44.65	34	24	645	72.887	5.07178	144.245	Protein disulfide-isomerase A4 OS=Homo sapiens GN=PDIA4 PE=1 SV=2 - [PDIA4_HUMAN]
P07237	60.83	117	27	508	57.0807	4.86865	423.32	Protein disulfide-isomerase OS=Homo sapiens GN=P4HB PE=1 SV=3 - [PDIA1_HUMAN]
Q96JJ7	18.06	11	7	454	51.8389	4.90674	35.259	Protein disulfide-isomerase TMX3 OS=Homo sapiens GN=TMX3 PE=1 SV=2 - [TMX3_HUMAN]
Q99497	88.89	172	19	189	19.8785	6.78564	526.452	Protein DJ-1 OS=Homo sapiens GN=PARK7 PE=1 SV=2 - [PARK7_HUMAN]
Q8WYP5	2.34	6	4	2266	252.342	6.59521	47.8606	Protein ELYS OS=Homo sapiens GN=AHCTF1 PE=1 SV=3 - [ELYS_HUMAN]
P49257	34.31	30	9	510	57.513	6.771	115.99	Protein ERGIC-53 OS=Homo sapiens GN=LMAN1 PE=1 SV=2 - [LMAN1_HUMAN]
O95571	43.31	8	6	254	27.8551	6.82959	27.8815	Protein ETHE1, mitochondrial OS=Homo sapiens GN=ETHE1 PE=1 SV=2 - [ETHE1_HUMAN]
P34910	8.48	3	3	448	48.6362	4.83057	11.6213	Protein EVI2B OS=Homo sapiens GN=EVI2B PE=1 SV=2 - [EVI2B_HUMAN]
Q13158	24.04	2	2	208	23.2648	5.69385	12.3745	Protein FADD OS=Homo sapiens GN=FADD PE=1 SV=1 - [FADD_HUMAN]
Q9NRY5	33.66	20	12	505	55.4342	4.88135	80.22	Protein FAM114A2 OS=Homo sapiens GN=FAM114A2 PE=1 SV=4 - [F1142_HUMAN]
Q86VR2	10.3	8	3	466	51.3637	4.97021	33.0615	Protein FAM134C OS=Homo sapiens GN=FAM134C PE=1 SV=1 - [F134C_HUMAN]
Q5RI15	22.03	4	2	118	13.2828	8.76318	15.079	Protein FAM36A OS=Homo sapiens GN=FAM36A PE=1 SV=2 - [FA36A_HUMAN]
Q92520	16.74	5	3	227	24.6646	8.29443	22.4846	Protein FAM3C OS=Homo sapiens GN=FAM3C PE=1 SV=1 - [FAM3C_HUMAN]
Q6NSW5	14.01	4	4	357	40.4879	6.53662	12.1652	Protein FAM45B OS=Homo sapiens GN=FAM45B PE=2 SV=1 - [FA45B_HUMAN]
Q9H0Q0	28.48	22	6	323	37.2887	6.01123	65.4852	Protein FAM49A OS=Homo sapiens GN=FAM49A PE=1 SV=1 - [FA49A_HUMAN]
Q9NUQ9	73.46	60	18	324	36.7246	6.06201	205.604	Protein FAM49B OS=Homo sapiens GN=FAM49B PE=1 SV=1 - [FA49B_HUMAN]
Q14320	40.41	23	11	339	40.2165	6.82959	89.7697	Protein FAM50A OS=Homo sapiens GN=FAM50A PE=1 SV=2 - [FA50A_HUMAN]
Q17RN3	9.46	5	2	349	37.3053	7.18115	19.1812	Protein FAM98C OS=Homo sapiens GN=FAM98C PE=2 SV=1 - [FA98C_HUMAN]
P49354	19.79	7	5	379	44.3811	5.08447	24.4305	Protein farnesyltransferase/geranylgeranyltransferase type-1 subunit alpha OS=Homo sapiens GN=FNTA PE=1 SV=1 - [FNTA_HUMAN]
Q13045	14.11	20	14	1269	144.66	6.04932	79.7212	Protein flightless-1 homolog OS=Homo sapiens GN=FLII PE=1 SV=2 - [FLII_HUMAN]
O94992	8.64	3	2	359	40.5985	4.89404	16.7803	Protein HEXIM1 OS=Homo sapiens GN=HEXIM1 PE=1 SV=1 - [HEXI1_HUMAN]
Q86VS8	4.32	2	2	718	83.0744	5.17334	13.6198	Protein Hook homolog 3 OS=Homo sapiens GN=HOOK3 PE=1 SV=2 - [HOOK3_HUMAN]
Q8N163	38.79	52	25	923	102.838	5.22412	172.696	Protein KIAA1967 OS=Homo sapiens GN=KIAA1967 PE=1 SV=2 - [K1967_HUMAN]
P05771	4.02	2	2	671	76.8191	7.00537	13.0805	Protein kinase C beta type OS=Homo sapiens GN=PRKCB PE=1 SV=4 - [KPCB_HUMAN]
Q05655	20.12	15	10	676	77.4549	7.75244	74.0194	Protein kinase C delta type OS=Homo sapiens GN=PRKCD PE=1 SV=2 - [KPCD_HUMAN]
P41743	5.37	2	2	596	68.2183	5.84619	7.06596	Protein kinase C iota type OS=Homo sapiens GN=PRKCI PE=1 SV=2 - [KPCI_HUMAN]
Q9Y4W2	21.39	13	11	734	83.0128	4.729	47.7804	Protein LAS1 homolog OS=Homo sapiens GN=LAS1L PE=1 SV=2 - [LAS1L_HUMAN]
Q9NUP9	17.26	4	3	197	21.8205	8.42627	13.8237	Protein lin-7 homolog C OS=Homo sapiens GN=LIN7C PE=1 SV=1 - [LIN7C_HUMAN]
Q3MHD2	18.97	4	2	195	21.6871	7.73779	16.1644	Protein LSM12 homolog OS=Homo sapiens GN=LSM12 PE=1 SV=2 - [LSM12_HUMAN]
Q86UE4	12.37	10	5	582	63.7988	9.31982	39.9967	Protein LYRIC OS=Homo sapiens GN=MTDH PE=1 SV=2 - [LYRIC_HUMAN]
Q8WZA0	29.47	12	6	190	21.4811	4.94482	45.0216	Protein LZIC OS=Homo sapiens GN=LZIC PE=1 SV=1 - [LZIC_HUMAN]
Q96A72	75	31	10	148	17.2649	6.39209	118.55	Protein mago nashi homolog 2 OS=Homo sapiens GN=MAGOHB PE=1 SV=1 - [MGN2_HUMAN]
Q96FH0	26.89	4	2	119	13.3946	5.79541	19.0832	Protein MEF2BNB OS=Homo sapiens GN=MEF2BNB PE=1 SV=1 - [MF2NB_HUMAN]
O94851	7.74	11	6	1124	126.609	8.646	42.0682	Protein MICAL-2 OS=Homo sapiens GN=MICAL2 PE=1 SV=1 - [MICA2_HUMAN]
Q7RTP6	1.55	4	3	2002	224.156	5.5542	23.0259	Protein MICAL-3 OS=Homo sapiens GN=MICAL3 PE=1 SV=2 - [MICA3_HUMAN]
Q8TDH9	31.55	5	5	187	21.5958	7.59131	24.5928	Protein Muted homolog OS=Homo sapiens GN=MUTED PE=1 SV=1 - [MUTED_HUMAN]
Q92597	40.1	21	9	394	42.8077	5.8208	75.8545	Protein NDRG1 OS=Homo sapiens GN=NDRG1 PE=1 SV=1 - [NDRG1_HUMAN]
Q9BZQ8	26.19	41	18	928	103.07	4.77979	148.951	Protein Niban OS=Homo sapiens GN=FAM129A PE=1 SV=1 - [NIBAN_HUMAN]
Q9BPW8	50.7	32	10	284	33.2888	9.30518	127.62	Protein NipSnap homolog 1 OS=Homo sapiens GN=NIPSNAP1 PE=1 SV=1 - [NIPS1_HUMAN]
O75323	22.73	11	5	286	33.7212	9.36377	42.1611	Protein NipSnap homolog 2 OS=Homo sapiens GN=GBAS PE=1 SV=1 - [NIPS2_HUMAN]
Q9UFN0	65.59	29	12	247	28.4485	9.15869	104.233	Protein NipSnap homolog 3A OS=Homo sapiens GN=NIPSNAP3A PE=1 SV=2 - [NPS3A_HUMAN]
Q8NBL1	6.63	3	2	392	46.1593	8.71924	8.99378	Protein O-glucosyltransferase 1 OS=Homo sapiens GN=POGLUT1 PE=1 SV=1 - [PGLT1_HUMAN]
Q9BRX2	10.65	5	4	385	43.332	6.34131	16.6376	Protein pelota homolog OS=Homo sapiens GN=PELO PE=1 SV=2 - [PELO_HUMAN]
O60927	33.33	5	3	126	13.9437	7.00537	15.5134	Protein phosphatase 1 regulatory subunit 11 OS=Homo sapiens GN=PPP1R11 PE=1 SV=1 - [PP1RB_HUMAN]
Q8TAE6	23.03	2	2	165	17.8319	5.16064	9.38791	Protein phosphatase 1 regulatory subunit 14C OS=Homo sapiens GN=PPP1R14C PE=1 SV=3 - [PP14C_HUMAN]
Q15435	56.39	48	17	360	41.5385	4.90674	183.724	Protein phosphatase 1 regulatory subunit 7 OS=Homo sapiens GN=PPP1R7 PE=1 SV=1 - [PP1R7_HUMAN]
P35813	36.39	31	10	382	42.4207	5.36377	113.115	Protein phosphatase 1A OS=Homo sapiens GN=PPM1A PE=1 SV=1 - [PPM1A_HUMAN]
O75688	31.32	26	10	479	52.6094	5.04639	97.6885	Protein phosphatase 1B OS=Homo sapiens GN=PPM1B PE=1 SV=1 - [PPM1B_HUMAN]
B5MCT7	26.57	15	5	286	31.2437	5.77002	56.7925	Protein phosphatase 1F (PP2C domain containing), isoform CRA_a OS=Homo sapiens GN=PPM1F PE=3 SV=1 - [B5MCT7_HUMAN]
P41236	12.2	4	2	205	23.0009	4.7417	17.254	Protein phosphatase inhibitor 2 OS=Homo sapiens GN=PPP1R2 PE=1 SV=2 - [IPP2_HUMAN]
Q9Y570	25.65	16	8	386	42.2882	5.97314	59.6986	Protein phosphatase methylesterase 1 OS=Homo sapiens GN=PPME1 PE=1 SV=3 - [PPME1_HUMAN]
P29590	6.46	7	5	882	97.4889	6.21436	21.8654	Protein PML OS=Homo sapiens GN=PML PE=1 SV=3 - [PML_HUMAN]
Q96M27	9.44	3	3	445	46.6718	5.8335	11.0474	Protein PRRC1 OS=Homo sapiens GN=PRRC1 PE=1 SV=1 - [PRRC1_HUMAN]
Q86TP1	12.14	4	4	453	50.1679	5.50342	10.493	Protein prune homolog OS=Homo sapiens GN=PRUNE PE=1 SV=2 - [PRUNE_HUMAN]
Q96PU8	36.07	15	10	341	37.6467	8.55811	49.0095	Protein quaking OS=Homo sapiens GN=QKI PE=1 SV=1 - [QKI_HUMAN]
Q9P258	62.07	56	23	522	56.0492	8.77783	181.652	Protein RCC2 OS=Homo sapiens GN=RCC2 PE=1 SV=2 - [RCC2_HUMAN]
Q13123	26.93	17	11	557	65.5618	6.63916	59.8724	Protein Red OS=Homo sapiens GN=IK PE=1 SV=3 - [RED_HUMAN]
Q14690	6.79	9	9	1871	208.57	8.86572	57.698	Protein RRP5 homolog OS=Homo sapiens GN=PDCD11 PE=1 SV=3 - [RRP5_HUMAN]
P05109	52.69	37	7	93	10.8276	7.03467	144.289	Protein S100-A8 OS=Homo sapiens GN=S100A8 PE=1 SV=1 - [S10A8_HUMAN]
P06702	85.96	213	13	114	13.2335	6.12549	787.239	Protein S100-A9 OS=Homo sapiens GN=S100A9 PE=1 SV=1 - [S10A9_HUMAN]
Q9UBV2	7.56	5	4	794	88.6985	5.38916	24.2411	Protein sel-1 homolog 1 OS=Homo sapiens GN=SEL1L PE=1 SV=3 - [SE1L1_HUMAN]
Q01105	45.17	33	11	290	33.4687	4.32275	134.505	Protein SET OS=Homo sapiens GN=SET PE=1 SV=3 - [SET_HUMAN]
P18583	6.84	15	9	2426	263.664	5.64307	58.603	Protein SON OS=Homo sapiens GN=SON PE=1 SV=4 - [SON_HUMAN]
Q9H2V7	9.28	10	3	528	56.5937	6.63916	28.2832	Protein spinster homolog 1 OS=Homo sapiens GN=SPNS1 PE=1 SV=1 - [SPNS1_HUMAN]
Q5T011	1.17	2	2	3432	377.791	6.26514	22.2179	Protein SZT2 OS=Homo sapiens GN=SZT2 PE=2 SV=3 - [SZT2_HUMAN]
Q5TEJ8	9.64	4	3	643	72.0031	6.1001	15.8284	Protein THEMIS2 OS=Homo sapiens GN=THEMIS2 PE=2 SV=1 - [THMS2_HUMAN]
Q15437	26.08	30	14	767	86.4235	6.88818	108.082	Protein transport protein Sec23B OS=Homo sapiens GN=SEC23B PE=1 SV=2 - [SC23B_HUMAN]
O95487	3	4	3	1268	137.331	6.66846	19.4088	Protein transport protein Sec24B OS=Homo sapiens GN=SEC24B PE=1 SV=2 - [SC24B_HUMAN]
P61619	10.71	14	5	476	52.2305	8.06006	51.9155	Protein transport protein Sec61 subunit alpha isoform 1 OS=Homo sapiens GN=SEC61A1 PE=1 SV=2 - [S61A1_HUMAN]
Q53HC9	22.48	10	6	387	43.5761	5.05908	34.9041	Protein TSSC1 OS=Homo sapiens GN=TSSC1 PE=1 SV=2 - [TSSC1_HUMAN]
Q12974	37.72	13	5	167	19.1148	8.36768	45.1371	Protein tyrosine phosphatase type IVA 2 OS=Homo sapiens GN=PTP4A2 PE=1 SV=1 - [TP4A2_HUMAN]
A6NIH7	10.76	2	2	251	28.119	5.68115	6.03156	Protein unc-119 homolog B OS=Homo sapiens GN=UNC119B PE=1 SV=1 - [U119B_HUMAN]
Q08AM6	17.9	19	11	782	87.9167	6.12549	62.2876	Protein VAC14 homolog OS=Homo sapiens GN=VAC14 PE=1 SV=1 - [VAC14_HUMAN]
Q69YN4	3.37	5	4	1812	201.898	5.0083	22.5828	Protein virilizer homolog OS=Homo sapiens GN=KIAA1429 PE=1 SV=2 - [VIR_HUMAN]
Q9Y4B6	6.17	8	7	1507	168.9	5.05908	31.6922	Protein VPRBP OS=Homo sapiens GN=VPRBP PE=1 SV=3 - [VPRBP_HUMAN]
Q9ULE0	10.16	11	9	1092	122.6	6.3667	60.0286	Protein WWC3 OS=Homo sapiens GN=WWC3 PE=2 SV=3 - [WWC3_HUMAN]
O75695	20.29	11	6	350	39.6155	5.12256	36.2032	Protein XRP2 OS=Homo sapiens GN=RP2 PE=1 SV=4 - [XRP2_HUMAN]
O95070	20.82	6	4	293	31.9905	8.95361	19.7917	Protein YIF1A OS=Homo sapiens GN=YIF1A PE=1 SV=2 - [YIF1A_HUMAN]
Q9UM07	20.21	27	8	663	74.0314	6.58057	116.798	Protein-arginine deiminase type-4 OS=Homo sapiens GN=PADI4 PE=1 SV=2 - [PADI4_HUMAN]
P21980	58.22	172	33	687	77.2797	5.22412	631.136	Protein-glutamine gamma-glutamyltransferase 2 OS=Homo sapiens GN=TGM2 PE=1 SV=2 - [TGM2_HUMAN]
P22061	66.08	78	12	227	24.6206	7.21045	294.922	Protein-L-isoaspartate(D-aspartate) O-methyltransferase OS=Homo sapiens GN=PCMT1 PE=1 SV=4 - [PIMT_HUMAN]
Q14289	40.73	72	32	1009	115.8	6.25244	253.31	Protein-tyrosine kinase 2-beta OS=Homo sapiens GN=PTK2B PE=1 SV=2 - [FAK2_HUMAN]
P00734	4.66	3	2	622	69.9921	5.89697	9.85277	Prothrombin OS=Homo sapiens GN=F2 PE=1 SV=2 - [THRB_HUMAN]
P50336	54.09	58	19	477	50.7337	8.1626	199.928	Protoporphyrinogen oxidase OS=Homo sapiens GN=PPOX PE=1 SV=1 - [PPOX_HUMAN]
F5H1S9	16.31	5	5	374	41.7029	7.53271	30.591	Pseudouridine synthase OS=Homo sapiens GN=PUS1 PE=3 SV=1 - [F5H1S9_HUMAN]
Q96PZ0	8.17	4	4	661	74.9882	6.3667	24.8836	Pseudouridylate synthase 7 homolog OS=Homo sapiens GN=PUS7 PE=1 SV=2 - [PUS7_HUMAN]
Q8IYN9	4.27	5	4	1006	114.18	6.771	46.9518	PTK2 protein OS=Homo sapiens GN=PTK2 PE=2 SV=1 - [Q8IYN9_HUMAN]
Q86U38	7.08	3	3	636	69.3945	7.28369	9.60065	Pumilio domain-containing protein C14orf21 OS=Homo sapiens GN=C14orf21 PE=1 SV=1 - [CN021_HUMAN]
Q15397	4.78	2	2	648	73.5383	9.64209	10.0418	Pumilio domain-containing protein KIAA0020 OS=Homo sapiens GN=KIAA0020 PE=1 SV=3 - [K0020_HUMAN]
P00491	78.89	87	19	289	32.0972	6.94678	326.126	Purine nucleoside phosphorylase OS=Homo sapiens GN=PNP PE=1 SV=2 - [PNPH_HUMAN]
O43865	31.7	26	14	530	58.9134	6.88818	85.5851	Putative adenosylhomocysteinase 2 OS=Homo sapiens GN=AHCYL1 PE=1 SV=2 - [SAHH2_HUMAN]
Q16740	31.41	22	5	277	30.1606	8.08936	85.8559	Putative ATP-dependent Clp protease proteolytic subunit, mitochondrial OS=Homo sapiens GN=CLPP PE=1 SV=1 - [CLPP_HUMAN]
Q7L2E3	3.18	4	3	1194	133.855	8.77783	14.6333	Putative ATP-dependent RNA helicase DHX30 OS=Homo sapiens GN=DHX30 PE=1 SV=1 - [DHX30_HUMAN]
Q6P1N9	44.11	18	10	297	33.5799	6.96143	69.498	Putative deoxyribonuclease TATDN1 OS=Homo sapiens GN=TATDN1 PE=1 SV=2 - [TATD1_HUMAN]
Q17R31	40.15	11	7	274	30.3141	7.15186	42.1041	Putative deoxyribonuclease TATDN3 OS=Homo sapiens GN=TATDN3 PE=1 SV=1 - [TATD3_HUMAN]
Q9Y315	61.64	33	14	318	35.2085	8.93896	130.683	Putative deoxyribose-phosphate aldolase OS=Homo sapiens GN=DERA PE=1 SV=2 - [DEOC_HUMAN]
Q9NPB8	19.2	10	9	672	75.9865	5.52881	34.1795	Putative glycerophosphocholine phosphodiesterase GPCPD1 OS=Homo sapiens GN=GPCPD1 PE=1 SV=2 - [GPCP1_HUMAN]
Q3YEC7	6.31	4	3	729	79.4996	5.22412	22.3289	Putative GTP-binding protein Parf OS=Homo sapiens GN=PARF PE=1 SV=2 - [PARF_HUMAN]
Q58FF7	23.62	185	21	597	68.282	4.79248	618.73	Putative heat shock protein HSP 90-beta-3 OS=Homo sapiens GN=HSP90AB3P PE=5 SV=1 - [H90B3_HUMAN]
Q96P11	13.05	6	5	429	46.6623	8.6167	22.3033	Putative methyltransferase NSUN5 OS=Homo sapiens GN=NSUN5 PE=1 SV=2 - [NSUN5_HUMAN]
Q8TEA1	8.32	5	2	469	51.737	7.95752	28.328	Putative methyltransferase NSUN6 OS=Homo sapiens GN=NSUN6 PE=1 SV=1 - [NSUN6_HUMAN]
Q9Y303	39.85	16	11	409	43.7206	6.69775	55.8703	Putative N-acetylglucosamine-6-phosphate deacetylase OS=Homo sapiens GN=AMDHD2 PE=2 SV=2 - [NAGA_HUMAN]
A8MVU1	34.15	28	10	366	41.8243	8.83643	92.7153	Putative neutrophil cytosol factor 1C OS=Homo sapiens GN=NCF1C PE=5 SV=1 - [NCF1C_HUMAN]
Q49A26	37.07	25	13	553	60.518	9.17334	90.1623	Putative oxidoreductase GLYR1 OS=Homo sapiens GN=GLYR1 PE=1 SV=3 - [GLYR1_HUMAN]
Q8NHP8	11.38	7	5	589	65.43	6.80029	24.9076	Putative phospholipase B-like 2 OS=Homo sapiens GN=PLBD2 PE=1 SV=2 - [PLBL2_HUMAN]
Q9C0F0	2.62	5	3	2248	241.767	6.13818	25.985	Putative Polycomb group protein ASXL3 OS=Homo sapiens GN=ASXL3 PE=2 SV=3 - [ASXL3_HUMAN]
O60231	12.87	12	10	1041	119.189	6.80029	43.5127	Putative pre-mRNA-splicing factor ATP-dependent RNA helicase DHX16 OS=Homo sapiens GN=DHX16 PE=1 SV=2 - [DHX16_HUMAN]
P46087	15.76	17	9	812	89.2471	9.23193	66.4511	Putative ribosomal RNA methyltransferase NOP2 OS=Homo sapiens GN=NOP2 PE=1 SV=2 - [NOP2_HUMAN]
Q96T37	7.37	7	5	977	107.124	10.0815	25.6896	Putative RNA-binding protein 15 OS=Homo sapiens GN=RBM15 PE=1 SV=2 - [RBM15_HUMAN]
P98179	55.41	13	5	157	17.16	8.90967	43.557	Putative RNA-binding protein 3 OS=Homo sapiens GN=RBM3 PE=1 SV=1 - [RBM3_HUMAN]
Q9Y383	30.61	51	10	392	46.4856	10.0083	162.505	Putative RNA-binding protein Luc7-like 2 OS=Homo sapiens GN=LUC7L2 PE=1 SV=2 - [LC7L2_HUMAN]
Q9NVC3	7.14	5	3	462	49.933	5.08447	16.6506	Putative sodium-coupled neutral amino acid transporter 7 OS=Homo sapiens GN=SLC38A7 PE=2 SV=1 - [S38A7_HUMAN]
Q4W5H2	5.44	6	3	662	73.7915	7.94287	24.4166	Putative uncharacterized protein BMP2K OS=Homo sapiens GN=BMP2K PE=2 SV=1 - [Q4W5H2_HUMAN]
Q5JXM0	19.76	4	3	248	27.0939	5.52881	18.9459	Putative uncharacterized protein DKFZp564C0482 OS=Homo sapiens GN=DKFZp564C0482 PE=2 SV=1 - [Q5JXM0_HUMAN]
Q9H072	7.13	3	3	533	58.0592	8.6167	12.4089	Putative uncharacterized protein DKFZp586J151 OS=Homo sapiens GN=DKFZp586J151 PE=2 SV=1 - [Q9H072_HUMAN]
Q68E05	62.37	26	11	186	19.8891	5.47803	102.498	Putative uncharacterized protein DKFZp686A1765 OS=Homo sapiens GN=DKFZp686A1765 PE=2 SV=1 - [Q68E05_HUMAN]
Q53SB6	51.96	63	17	485	53.4044	7.57666	211.234	Putative uncharacterized protein DNPEP OS=Homo sapiens GN=DNPEP PE=1 SV=1 - [Q53SB6_HUMAN]
A8MPV3	12.66	11	4	395	46.2324	6.02393	36.1441	Putative uncharacterized protein ENSP00000344348 OS=Homo sapiens PE=2 SV=2 - [YR010_HUMAN]
Q75MT5	16.25	2	2	320	35.2209	5.5415	15.0094	Putative uncharacterized protein RFC2 OS=Homo sapiens GN=RFC2 PE=2 SV=1 - [Q75MT5_HUMAN]
O00764	58.65	39	12	312	35.0799	6.12549	126.097	Pyridoxal kinase OS=Homo sapiens GN=PDXK PE=1 SV=1 - [PDXK_HUMAN]
Q96GD0	37.5	13	8	296	31.6783	6.55127	46.2222	Pyridoxal phosphate phosphatase OS=Homo sapiens GN=PDXP PE=1 SV=2 - [PLPP_HUMAN]
Q9NXJ5	20.57	2	2	209	23.1235	5.89697	8.92321	Pyroglutamyl-peptidase 1 OS=Homo sapiens GN=PGPEP1 PE=1 SV=1 - [PGPI_HUMAN]
Q96C36	32.5	14	8	320	33.6157	7.76709	48.7951	Pyrroline-5-carboxylate reductase 2 OS=Homo sapiens GN=PYCR2 PE=1 SV=1 - [P5CR2_HUMAN]
P11177	49.03	39	12	359	39.208	6.65381	142.922	Pyruvate dehydrogenase E1 component subunit beta, mitochondrial OS=Homo sapiens GN=PDHB PE=1 SV=3 - [ODPB_HUMAN]
Q8NCN5	10.81	8	8	879	99.3006	6.354	24.1325	Pyruvate dehydrogenase phosphatase regulatory subunit, mitochondrial OS=Homo sapiens GN=PDPR PE=1 SV=2 - [PDPR_HUMAN]
P14618	71.37	287	36	531	57.9	7.84033	1033.77	Pyruvate kinase isozymes M1/M2 OS=Homo sapiens GN=PKM2 PE=1 SV=4 - [KPYM_HUMAN]
P30613	63.07	215	31	574	61.7915	7.73779	841.98	Pyruvate kinase isozymes R/L OS=Homo sapiens GN=PKLR PE=1 SV=2 - [KPYR_HUMAN]
E7EUQ8	62.23	229	30	511	56.0088	7.50342	820.669	Pyruvate kinase OS=Homo sapiens GN=PKM2 PE=3 SV=1 - [E7EUQ8_HUMAN]
[truncated: 1,314 more rows]
