# Supplementary material for: Qualitative and Quantitative Comparison of the Proteome of Erythroid Cells Differentiated from Human iPSCs and Adult Erythroid Cells by Multiplex TMT Labelling and NanoLC-MS/MS
Source: PLoS One. 2014 Jul 14;9(7):e100874. doi: 10.1371/journal.pone.0100874 (PMC4096399; doi:10.1371/journal.pone.0100874)
Supplement: Table S4 — Comparison of the level of proteins between erythroid cells differentiated from adult peripheral blood (PB), cord blood (CB), C19, OCE1 and OPM2 CD34+ cells, at day 8 in culture. For explanation of column labels see legend for Table S1. (XLS) [file pone.0100874.s008.xls]

## Sheet: 5 plex
Accession	Coverage	# PSMs	# Peptides	Score	C19/OCE	C19/OPM	OCE/OPM	C19/PB	C19/CB	OCE/PB	OCE/CB	OPM/PB	OPM/CB	PB/CB	Description
P61604	64.71	30	8	129.268	0.93154	1.06421	1.1238	0.945913	1.17319	1.00533	1.24398	0.902851	1.10962	1.2448	10 kDa heat shock protein, mitochondrial OS=Homo sapiens GN=HSPE1 PE=1 SV=2 - [CH10_HUMAN]
Q9NRX4	22.4	5	3	24.9955	0.914391	0.996816	1.03855	1.60547	2.0321	1.68446	2.10169	1.638	2.04986	1.2477	14 kDa phosphohistidine phosphatase OS=Homo sapiens GN=PHPT1 PE=1 SV=1 - [PHP14_HUMAN]
P31946	48.78	58	13	313.789	1.27699	1.01231	0.826052	1.10664	1.37222	0.897521	1.12038	1.05271	1.22486	1.24282	14-3-3 protein beta/alpha OS=Homo sapiens GN=YWHAB PE=1 SV=3 - [1433B_HUMAN]
P62258	52.55	69	13	330.704	1.13063	0.96874	0.863075	0.83912	1.11096	0.748824	0.960511	0.868007	1.13308	1.3161	14-3-3 protein epsilon OS=Homo sapiens GN=YWHAE PE=1 SV=1 - [1433E_HUMAN]
Q04917	41.87	38	11	229.521	0.896777	1.03301	1.14022	0.973246	1.29125	1.07536	1.46352	0.911515	1.18852	1.30702	14-3-3 protein eta OS=Homo sapiens GN=YWHAH PE=1 SV=4 - [1433F_HUMAN]
P61981	40.49	48	12	257.297	1.19473	1.11302	0.922341	0.84358	1.12962	0.689434	0.901622	0.786669	1.05338	1.3469	14-3-3 protein gamma OS=Homo sapiens GN=YWHAG PE=1 SV=2 - [1433G_HUMAN]
P27348	44.49	44	13	266.046	1.00594	1.01864	1.0355	0.796425	1.10879	0.807077	1.10345	0.789771	1.06736	1.38649	14-3-3 protein theta OS=Homo sapiens GN=YWHAQ PE=1 SV=1 - [1433T_HUMAN]
P63104	48.57	49	13	322.76	1.2591	1.0918	0.89136	0.94487	1.26281	0.753359	0.97287	0.866297	1.12625	1.35295	14-3-3 protein zeta/delta OS=Homo sapiens GN=YWHAZ PE=1 SV=1 - [1433Z_HUMAN]
P09543	5.7	4	3	29.0573	1.03864	0.980183	0.943715	0.660523	0.930465	0.635948	0.895847	0.673877	0.949277	1.40868	2',3'-cyclic-nucleotide 3'-phosphodiesterase OS=Homo sapiens GN=CNP PE=1 SV=2 - [CN37_HUMAN]
P62333	24.94	16	10	158.692	1.02294	1.06044	1.04542	1.03225	1.26342	0.980339	1.21872	0.952981	1.16797	1.2256	26S protease regulatory subunit 10B OS=Homo sapiens GN=PSMC6 PE=1 SV=1 - [PRS10_HUMAN]
P62191	30.91	26	18	136.31	0.99539	1.03893	1.04361	1.0281	1.207	0.94755	1.15557	0.964654	1.10412	1.21794	26S protease regulatory subunit 4 OS=Homo sapiens GN=PSMC1 PE=1 SV=1 - [PRS4_HUMAN]
P43686	22.73	19	11	115.844	0.993119	1.03424	1.03915	0.991969	1.16629	0.936495	1.08611	0.92861	1.09337	1.19858	26S protease regulatory subunit 6B OS=Homo sapiens GN=PSMC4 PE=1 SV=2 - [PRS6B_HUMAN]
P35998	27.48	15	12	111.762	1.06179	1.03833	0.992794	0.965569	1.21829	0.945258	1.1517	0.926435	1.1478	1.21384	26S protease regulatory subunit 7 OS=Homo sapiens GN=PSMC2 PE=1 SV=3 - [PRS7_HUMAN]
Q99460	10.81	16	12	95.1905	0.988027	1.01791	1.03904	0.971734	1.20554	0.962836	1.20819	0.926959	1.14555	1.22953	26S proteasome non-ATPase regulatory subunit 1 OS=Homo sapiens GN=PSMD1 PE=1 SV=2 - [PSMD1_HUMAN]
O00231	24.64	12	10	67.7043	0.974422	1.0473	1.0832	0.973039	1.18964	0.955336	1.17808	0.861709	1.07833	1.21276	26S proteasome non-ATPase regulatory subunit 11 OS=Homo sapiens GN=PSMD11 PE=1 SV=3 - [PSD11_HUMAN]
O00232	19.74	16	11	86.578	1.1914	1.03247	0.879852	0.833625	1.08523	0.717099	0.914922	0.848206	1.1024	1.29969	26S proteasome non-ATPase regulatory subunit 12 OS=Homo sapiens GN=PSMD12 PE=1 SV=3 - [PSD12_HUMAN]
Q9UNM6	23.94	17	10	65.2406	1.00909	1.12714	1.06979	1.03755	1.32435	0.968608	1.20338	0.915014	1.14474	1.27688	26S proteasome non-ATPase regulatory subunit 13 OS=Homo sapiens GN=PSMD13 PE=1 SV=2 - [PSD13_HUMAN]
O00487	20.32	14	8	50.0397	1.02023	1.05631	1.04223	1.07939	1.33594	1.07376	1.28332	0.907577	1.10017	1.248	26S proteasome non-ATPase regulatory subunit 14 OS=Homo sapiens GN=PSMD14 PE=1 SV=1 - [PSDE_HUMAN]
P55036	11.94	7	4	34.6309	0.986219	0.980555	1.02939	0.8991	1.14344	0.911664	1.02573	0.885636	1.1364	1.17522	26S proteasome non-ATPase regulatory subunit 4 OS=Homo sapiens GN=PSMD4 PE=1 SV=1 - [PSMD4_HUMAN]
P48556	8.29	5	4	42.2339	1.03329	1.00567	0.978795	0.788872	1.04129	0.763455	1.00774	0.779995	1.02957	1.30876	26S proteasome non-ATPase regulatory subunit 8 OS=Homo sapiens GN=PSMD8 PE=1 SV=2 - [PSMD8_HUMAN]
O00233	19.73	7	4	32.7223	1.07629	0.921055	0.855764	1.09442	1.3322	1.04229	1.28684	1.21796	1.44638	1.22339	26S proteasome non-ATPase regulatory subunit 9 OS=Homo sapiens GN=PSMD9 PE=1 SV=3 - [PSMD9_HUMAN]
Q13442	46.41	14	9	103.982	0.951631	1.02431	1.09653	0.903585	1.1292	0.957534	1.23118	0.889118	1.14896	1.27341	28 kDa heat- and acid-stable phosphoprotein OS=Homo sapiens GN=PDAP1 PE=1 SV=1 - [HAP28_HUMAN]
P82914	7.78	5	3	28.1423	1.15089	1.08963	0.882827	1.06038	1.20901	0.988858	1.11639	0.939668	1.07138	1.14017	28S ribosomal protein S15, mitochondrial OS=Homo sapiens GN=MRPS15 PE=1 SV=1 - [RT15_HUMAN]
Q9Y399	9.12	3	3	14.4161	1.12824	1.00641	0.892018	0.869564	1.02726	0.710069	0.847401	0.864024	1.02072	1.19054	28S ribosomal protein S2, mitochondrial OS=Homo sapiens GN=MRPS2 PE=1 SV=1 - [RT02_HUMAN]
Q9Y3D9	17.89	4	3	33.5552	1.09103	1.02396	0.933688	0.783057	0.942586	0.68203	0.804428	0.760041	0.861559	1.16843	28S ribosomal protein S23, mitochondrial OS=Homo sapiens GN=MRPS23 PE=1 SV=2 - [RT23_HUMAN]
Q92665	7.09	4	4	31.7687	1.16576	0.979361	0.840103	0.886063	1.05552	0.760071	0.905435	0.904736	1.07777	1.19125	28S ribosomal protein S31, mitochondrial OS=Homo sapiens GN=MRPS31 PE=1 SV=3 - [RT31_HUMAN]
P82930	10.09	3	2	22.933	1.13551	1.17761	0.968641	0.936866	1.08596	0.909133	1.02357	0.938566	1.0567	1.12587	28S ribosomal protein S34, mitochondrial OS=Homo sapiens GN=MRPS34 PE=1 SV=2 - [RT34_HUMAN]
P82675	5.58	2	2	44.7165	1.43099	1.10488	0.772112	1.07759	1.21812	0.753041	0.851244	0.975301	1.10249	1.13041	28S ribosomal protein S5, mitochondrial OS=Homo sapiens GN=MRPS5 PE=1 SV=2 - [RT05_HUMAN]
Q99714	13.03	5	4	92.1005	1.63474	1.39943	0.940293	1.26324	1.7516	0.888687	1.06914	0.945117	1.23167	1.26417	3-hydroxyacyl-CoA dehydrogenase type-2 OS=Homo sapiens GN=HSD17B10 PE=1 SV=3 - [HCD2_HUMAN]
Q6NVY1	6.48	3	3	22.0185	1.32836	0.946486	0.689509	1.04266	1.30811	0.733796	0.981952	1.05261	1.31383	1.33818	3-hydroxyisobutyryl-CoA hydrolase, mitochondrial OS=Homo sapiens GN=HIBCH PE=1 SV=2 - [HIBCH_HUMAN]
P42765	15.62	12	8	56.6747	1.43164	0.968061	0.740035	0.937412	1.17202	0.639883	0.833597	0.900439	1.10178	1.25747	3-ketoacyl-CoA thiolase, mitochondrial OS=Homo sapiens GN=ACAA2 PE=1 SV=2 - [THIM_HUMAN]
Q96RE3	12.1	9	4	34.3192	1.31181	0.961642	0.726909	0.588131	0.816141	0.448862	0.608099	0.640577	0.764407	1.37187	36 kDa muscleblind protein EXP36 OS=Homo sapiens GN=MBNL1 PE=2 SV=1 - [Q96RE3_HUMAN]
P52815	11.11	2	2	30.7456	0.972258	0.960953	0.988372	0.843239	0.959772	0.8673	0.987158	0.877503	0.998771	1.1382	39S ribosomal protein L12, mitochondrial OS=Homo sapiens GN=MRPL12 PE=1 SV=2 - [RM12_HUMAN]
Q9NRX2	21.71	5	5	21.1016	1.33311	1.23705	0.921381	1.28272	1.53167	0.893081	1.07418	0.967516	1.16369	1.2617	39S ribosomal protein L17, mitochondrial OS=Homo sapiens GN=MRPL17 PE=1 SV=1 - [RM17_HUMAN]
Q9BYC9	9.4	2	2	15.5272	1.07777	0.987241	0.916004	0.97034	1.14645	0.900323	1.06373	0.982881	1.16127	1.18149	39S ribosomal protein L20, mitochondrial OS=Homo sapiens GN=MRPL20 PE=1 SV=1 - [RM20_HUMAN]
P09001	10.63	5	4	19.9154	1.03355	0.982317	0.932885	0.801238	1.02586	0.793933	1.02095	0.851051	1.0448	1.24144	39S ribosomal protein L3, mitochondrial OS=Homo sapiens GN=MRPL3 PE=1 SV=1 - [RM03_HUMAN]
Q9HD33	6.8	2	2	19.3392	1.09227	1.0602	0.970635	1.03722	1.23803	0.949599	1.13344	0.978327	1.16773	1.1936	39S ribosomal protein L47, mitochondrial OS=Homo sapiens GN=MRPL47 PE=1 SV=2 - [RM47_HUMAN]
P49189	7.89	5	5	48.1551	1.10851	1.01611	0.882085	1.0602	1.15097	0.781273	0.941581	1.07303	1.31478	1.19812	4-trimethylaminobutyraldehyde dehydrogenase OS=Homo sapiens GN=ALDH9A1 PE=1 SV=3 - [AL9A1_HUMAN]
P46783	37.58	28	8	207.637	0.992575	0.976185	0.95223	0.836889	1.047	0.837814	1.08213	0.856869	1.10169	1.27812	40S ribosomal protein S10 OS=Homo sapiens GN=RPS10 PE=1 SV=1 - [RS10_HUMAN]
P62280	32.28	18	6	101.479	0.983114	1.10371	1.09663	0.673027	0.868349	0.707715	0.911922	0.607324	0.77541	1.27474	40S ribosomal protein S11 OS=Homo sapiens GN=RPS11 PE=1 SV=3 - [RS11_HUMAN]
P25398	27.27	8	4	75.0494	1.04231	1.01579	0.936528	0.81482	0.982229	0.758215	0.932988	0.834463	1.04203	1.27364	40S ribosomal protein S12 OS=Homo sapiens GN=RPS12 PE=1 SV=3 - [RS12_HUMAN]
P62277	35.1	29	7	197.873	0.981798	1.02973	1.02855	0.720462	0.943028	0.751309	0.973386	0.667412	0.8605	1.31182	40S ribosomal protein S13 OS=Homo sapiens GN=RPS13 PE=1 SV=2 - [RS13_HUMAN]
P62841	13.79	11	3	46.3591	0.913662	0.904489	0.966614	0.643785	0.861708	0.722716	0.886298	0.695113	0.921889	1.31062	40S ribosomal protein S15 OS=Homo sapiens GN=RPS15 PE=1 SV=2 - [RS15_HUMAN]
P62244	51.54	24	8	114.357	1.05934	0.972875	0.961236	0.751901	0.934668	0.689116	0.885212	0.736742	0.955599	1.28326	40S ribosomal protein S15a OS=Homo sapiens GN=RPS15A PE=1 SV=2 - [RS15A_HUMAN]
P62249	52.05	27	10	166.338	1.18867	0.824042	0.705056	0.547283	0.69743	0.434059	0.549576	0.685604	0.854557	1.26795	40S ribosomal protein S16 OS=Homo sapiens GN=RPS16 PE=1 SV=2 - [RS16_HUMAN]
P0CW22	22.22	6	6	63.0976	0.990844	1.02713	1.03391	0.908327	1.11805	0.85051	1.075	0.961653	1.17402	1.30777	40S ribosomal protein S17-like OS=Homo sapiens GN=RPS17L PE=3 SV=1 - [RS17L_HUMAN]
P62269	36.18	32	7	211.647	1.00488	0.944072	0.946429	0.803711	1.04689	0.808498	1.04075	0.815874	1.06299	1.28297	40S ribosomal protein S18 OS=Homo sapiens GN=RPS18 PE=1 SV=3 - [RS18_HUMAN]
P39019	53.79	36	9	215.789	0.969399	0.978396	0.994912	0.722465	0.945552	0.743373	0.954721	0.710902	0.923761	1.27412	40S ribosomal protein S19 OS=Homo sapiens GN=RPS19 PE=1 SV=2 - [RS19_HUMAN]
P15880	34.13	28	11	186.654	0.989852	1.11014	1.12997	0.637784	0.824954	0.640332	0.840487	0.55806	0.739228	1.3199	40S ribosomal protein S2 OS=Homo sapiens GN=RPS2 PE=1 SV=2 - [RS2_HUMAN]
P60866	30.25	23	4	132.811	1.02013	0.929641	0.940271	0.754455	0.988362	0.742232	0.958861	0.879979	1.18723	1.23616	40S ribosomal protein S20 OS=Homo sapiens GN=RPS20 PE=1 SV=1 - [RS20_HUMAN]
Q8WVC2	49.38	16	4	95.1102	1.04669	0.9667	0.924496	0.682288	0.853888	0.632418	0.815141	0.71456	0.886749	1.2275	40S ribosomal protein S21 OS=Homo sapiens GN=RPS21 PE=2 SV=1 - [Q8WVC2_HUMAN]
Q5T0P8	16.92	3	2	62.8502	1.22936	1.38512	1.12239	1.04124	1.30902	0.843733	1.06072	0.746029	0.945058	1.25717	40S ribosomal protein S24 OS=Homo sapiens GN=RPS24 PE=2 SV=1 - [Q5T0P8_HUMAN]
P62851	33.6	14	5	76.2008	0.949726	1.11585	1.07768	0.711403	0.934392	0.759655	1.00132	0.680698	0.854526	1.27307	40S ribosomal protein S25 OS=Homo sapiens GN=RPS25 PE=1 SV=1 - [RS25_HUMAN]
P62854	44.35	12	4	77.3398	1.04712	0.93905	0.897418	0.76595	0.943433	0.676815	0.879407	0.789882	0.999345	1.28033	40S ribosomal protein S26 OS=Homo sapiens GN=RPS26 PE=1 SV=3 - [RS26_HUMAN]
P42677	38.1	13	3	40.2809	1.07181	0.984594	0.98304	0.738605	0.902311	0.704882	0.858528	0.696441	0.904285	1.25926	40S ribosomal protein S27 OS=Homo sapiens GN=RPS27 PE=1 SV=3 - [RS27_HUMAN]
Q71UM5	38.1	10	3	32.0488	1.16514	0.918675	0.788465	1.34918	1.72626	1.15795	1.48158	1.46862	1.87907	1.27949	40S ribosomal protein S27-like OS=Homo sapiens GN=RPS27L PE=1 SV=3 - [RS27L_HUMAN]
P62857	46.38	13	3	71.4758	0.967218	1.05947	1.13747	0.615443	0.788004	0.66002	0.818683	0.56511	0.71388	1.27284	40S ribosomal protein S28 OS=Homo sapiens GN=RPS28 PE=1 SV=1 - [RS28_HUMAN]
P62273	26.79	10	3	37.373	0.826381	2.09319	2.53295	0.484913	0.644943	0.578858	0.774409	0.252736	0.343359	1.3482	40S ribosomal protein S29 OS=Homo sapiens GN=RPS29 PE=1 SV=2 - [RS29_HUMAN]
P23396	58.44	49	15	218.084	0.987439	0.90333	0.890402	0.558498	0.689167	0.562024	0.693467	0.636674	0.79419	1.26465	40S ribosomal protein S3 OS=Homo sapiens GN=RPS3 PE=1 SV=2 - [RS3_HUMAN]
P62861	30.51	4	2	36.8298	0.897899	1.21859	1.3591	0.671851	0.829258	0.754732	0.931556	0.536017	0.669714	1.24942	40S ribosomal protein S30 OS=Homo sapiens GN=FAU PE=1 SV=1 - [RS30_HUMAN]
P61247	45.45	41	14	196.134	0.995396	0.990858	0.991983	0.730252	0.920916	0.741875	0.951746	0.73086	0.924428	1.27343	40S ribosomal protein S3a OS=Homo sapiens GN=RPS3A PE=1 SV=2 - [RS3A_HUMAN]
P62701	49.43	48	16	238.611	1.14621	1.03923	0.90457	0.618229	0.838613	0.535372	0.732039	0.623882	0.858703	1.35884	40S ribosomal protein S4, X isoform OS=Homo sapiens GN=RPS4X PE=1 SV=2 - [RS4X_HUMAN]
Q8TD47	22.05	20	8	95.3488											40S ribosomal protein S4, Y isoform 2 OS=Homo sapiens GN=RPS4Y2 PE=1 SV=3 - [RS4Y2_HUMAN]
P46782	19.61	23	5	119.461	1.03654	1.06028	0.987057	0.716478	0.924038	0.688369	0.886452	0.717927	0.886873	1.30491	40S ribosomal protein S5 OS=Homo sapiens GN=RPS5 PE=1 SV=4 - [RS5_HUMAN]
P62753	39.36	42	14	279.802	1.09243	0.986236	0.926636	0.756017	0.972141	0.700771	0.913755	0.757258	0.989723	1.25583	40S ribosomal protein S6 OS=Homo sapiens GN=RPS6 PE=1 SV=1 - [RS6_HUMAN]
P62081	25.26	22	6	136.513	1.01554	0.940682	0.921913	0.727344	0.90904	0.712406	0.92176	0.786943	0.989449	1.26252	40S ribosomal protein S7 OS=Homo sapiens GN=RPS7 PE=1 SV=1 - [RS7_HUMAN]
P62241	44.71	19	8	83.8726	1.10324	1.2095	1.11457	0.673038	0.844584	0.604473	0.756136	0.640071	0.819969	1.25488	40S ribosomal protein S8 OS=Homo sapiens GN=RPS8 PE=1 SV=2 - [RS8_HUMAN]
P46781	40.72	29	9	162.384	1.15328	1.01836	0.923641	0.592335	0.776603	0.513894	0.678813	0.617134	0.767936	1.27586	40S ribosomal protein S9 OS=Homo sapiens GN=RPS9 PE=1 SV=3 - [RS9_HUMAN]
Q13131	5.37	3	3	41.2692	1.19953	0.957013	0.797826	0.601935	0.845266	0.499886	0.689186	0.677718	0.951683	1.3965	5'-AMP-activated protein kinase catalytic subunit alpha-1 OS=Homo sapiens GN=PRKAA1 PE=1 SV=4 - [AAPK1_HUMAN]
F5H7U0	18.87	28	9	160.805	1.27819	0.841909	0.644832	0.553696	0.84496	0.443004	0.669027	0.649681	1.0552	1.55777	6-phosphogluconate dehydrogenase, decarboxylating OS=Homo sapiens GN=PGD PE=3 SV=1 - [F5H7U0_HUMAN]
O95336	13.57	4	3	18.3729	1.22621	0.953716	0.767656	1.13813	1.47665	0.928165	1.21475	1.1658	1.5264	1.30877	6-phosphogluconolactonase OS=Homo sapiens GN=PGLS PE=1 SV=2 - [6PGL_HUMAN]
P10809	37.7	103	24	457.265	0.991988	1.10041	1.07883	0.820814	1.01715	0.822419	1.03531	0.775084	0.96144	1.26173	60 kDa heat shock protein, mitochondrial OS=Homo sapiens GN=HSPD1 PE=1 SV=2 - [CH60_HUMAN]
P05388	34.38	77	11	333.559	1.19275	1.00715	0.852956	0.958478	1.17605	0.789419	0.986922	0.958577	1.18083	1.23942	60S acidic ribosomal protein P0 OS=Homo sapiens GN=RPLP0 PE=1 SV=1 - [RLA0_HUMAN]
P05386	19.3	8	2	41.723	1.14414	1.09488	0.939041	0.649323	0.832596	0.584451	0.747164	0.594957	0.774601	1.30432	60S acidic ribosomal protein P1 OS=Homo sapiens GN=RPLP1 PE=1 SV=1 - [RLA1_HUMAN]
P05387	24.35	6	3	27.6704	1.15635	1.03888	0.906823	0.725527	0.89942	0.623482	0.787232	0.683231	0.878852	1.27236	60S acidic ribosomal protein P2 OS=Homo sapiens GN=RPLP2 PE=1 SV=1 - [RLA2_HUMAN]
P27635	22.9	14	5	110.995	1.01239	1.12179	1.04571	0.617356	0.827179	0.585399	0.804003	0.538948	0.719835	1.32184	60S ribosomal protein L10 OS=Homo sapiens GN=RPL10 PE=1 SV=4 - [RL10_HUMAN]
P62906	39.17	18	8	148.19	1.17391	1.04573	0.875246	0.798751	1.01365	0.663737	0.843421	0.772161	0.975157	1.24007	60S ribosomal protein L10a OS=Homo sapiens GN=RPL10A PE=1 SV=2 - [RL10A_HUMAN]
P62913	20.79	12	4	119.959	1.10599	0.948999	0.902341	0.709685	0.911592	0.675435	0.846904	0.751013	0.909328	1.25215	60S ribosomal protein L11 OS=Homo sapiens GN=RPL11 PE=1 SV=2 - [RL11_HUMAN]
P30050	58.18	28	9	136.069	1.19959	1.04747	0.8612	0.737839	0.961155	0.631479	0.814662	0.710503	0.944777	1.28498	60S ribosomal protein L12 OS=Homo sapiens GN=RPL12 PE=1 SV=1 - [RL12_HUMAN]
P26373	36.02	40	10	270.981	1.05055	0.891612	0.905206	0.691371	0.864465	0.680464	0.852808	0.764778	0.967758	1.26919	60S ribosomal protein L13 OS=Homo sapiens GN=RPL13 PE=1 SV=4 - [RL13_HUMAN]
P40429	28.57	23	8	141.637	1.11269	1.04561	0.932551	0.660278	0.842547	0.600051	0.774439	0.61573	0.761398	1.2744	60S ribosomal protein L13a OS=Homo sapiens GN=RPL13A PE=1 SV=2 - [RL13A_HUMAN]
P50914	27.91	14	7	221.928	1.12208	1.09094	0.94385	0.604337	0.826639	0.552332	0.755504	0.540906	0.739875	1.33007	60S ribosomal protein L14 OS=Homo sapiens GN=RPL14 PE=1 SV=4 - [RL14_HUMAN]
P61313	39.71	15	8	93.3518	1.15418	1.12027	0.918919	0.688909	0.894383	0.559194	0.716222	0.589499	0.772106	1.25611	60S ribosomal protein L15 OS=Homo sapiens GN=RPL15 PE=1 SV=2 - [RL15_HUMAN]
P18621	23.91	24	5	105.115	0.986749	1.00092	1.03513	0.701295	0.918116	0.707526	0.936015	0.726095	0.925732	1.29513	60S ribosomal protein L17 OS=Homo sapiens GN=RPL17 PE=1 SV=3 - [RL17_HUMAN]
Q07020	34.57	21	6	140.187	1.16583	0.99153	0.84643	0.671934	0.909132	0.592778	0.744088	0.765881	1.01582	1.29598	60S ribosomal protein L18 OS=Homo sapiens GN=RPL18 PE=1 SV=2 - [RL18_HUMAN]
P84098	29.08	19	7	186.179	1.03198	1.06819	1.11765	0.695287	0.891846	0.713148	0.883987	0.608853	0.790933	1.28946	60S ribosomal protein L19 OS=Homo sapiens GN=RPL19 PE=1 SV=1 - [RL19_HUMAN]
P46778	29.38	17	6	112.619	1.05459	0.963678	0.930409	0.74949	0.982139	0.714844	0.951565	0.768312	1.05097	1.29131	60S ribosomal protein L21 OS=Homo sapiens GN=RPL21 PE=1 SV=2 - [RL21_HUMAN]
P35268	28.13	12	4	66.7752	1.00182	0.95364	0.964694	0.790157	0.969731	0.791019	0.976501	0.850167	1.03832	1.22968	60S ribosomal protein L22 OS=Homo sapiens GN=RPL22 PE=1 SV=2 - [RL22_HUMAN]
P62829	40.71	17	6	96.7254	0.991091	0.932564	0.925084	0.576591	0.760628	0.577982	0.743372	0.638742	0.835907	1.32589	60S ribosomal protein L23 OS=Homo sapiens GN=RPL23 PE=1 SV=1 - [RL23_HUMAN]
P62750	35.9	25	9	135.869	0.970934	0.919413	0.952377	0.78563	0.951629	0.80269	0.941368	0.850183	1.06615	1.26168	60S ribosomal protein L23a OS=Homo sapiens GN=RPL23A PE=1 SV=1 - [RL23A_HUMAN]
P61254	33.79	30	7	152.215	0.966277	1.00745	1.05296	0.710458	0.893565	0.742202	0.937904	0.700459	0.889015	1.27318	60S ribosomal protein L26 OS=Homo sapiens GN=RPL26 PE=1 SV=1 - [RL26_HUMAN]
P61353	44.85	38	7	190.808	1.11055	0.92485	0.847657	0.706188	0.882366	0.637931	0.799361	0.746309	0.950968	1.24019	60S ribosomal protein L27 OS=Homo sapiens GN=RPL27 PE=1 SV=2 - [RL27_HUMAN]
P46776	31.76	10	5	74.7021	1.04204	1.07002	1.00152	0.712747	0.892711	0.659858	0.832288	0.671135	0.8437	1.27976	60S ribosomal protein L27a OS=Homo sapiens GN=RPL27A PE=1 SV=2 - [RL27A_HUMAN]
P46779	38.69	23	7	141.364	1.10996	1.01761	0.894731	0.660077	0.851409	0.602522	0.785821	0.649064	0.861153	1.28754	60S ribosomal protein L28 OS=Homo sapiens GN=RPL28 PE=1 SV=3 - [RL28_HUMAN]
P47914	18.87	10	5	142.479	1.01338	0.990394	1.00598	0.94577	1.18435	0.941056	1.17845	0.975454	1.22152	1.26596	60S ribosomal protein L29 OS=Homo sapiens GN=RPL29 PE=1 SV=2 - [RL29_HUMAN]
P39023	29.28	33	14	230.765	1.03722	1.01654	0.977682	0.607209	0.79753	0.626807	0.822441	0.607268	0.752228	1.29733	60S ribosomal protein L3 OS=Homo sapiens GN=RPL3 PE=1 SV=2 - [RL3_HUMAN]
P62888	45.22	16	6	80.8119	1.30279	0.937648	0.707409	0.635299	0.828709	0.489173	0.627738	0.645103	0.795624	1.27286	60S ribosomal protein L30 OS=Homo sapiens GN=RPL30 PE=1 SV=2 - [RL30_HUMAN]
P49207	41.88	33	6	122.07	1.12335	0.994739	0.875985	0.574181	0.749282	0.50748	0.667244	0.623789	0.77493	1.28165	60S ribosomal protein L34 OS=Homo sapiens GN=RPL34 PE=1 SV=3 - [RL34_HUMAN]
P42766	37.4	24	7	160.085	0.986559	0.91313	0.927287	0.713623	0.865887	0.714897	0.89444	0.74719	0.928121	1.25668	60S ribosomal protein L35 OS=Homo sapiens GN=RPL35 PE=1 SV=2 - [RL35_HUMAN]
P18077	29.09	13	4	78.0234	1.18998	0.821138	0.662617	0.693245	0.740333	0.599198	0.614876	0.851524	0.97825	1.15841	60S ribosomal protein L35a OS=Homo sapiens GN=RPL35A PE=1 SV=2 - [RL35A_HUMAN]
Q9Y3U8	34.29	14	4	77.7	0.988064	1.24109	1.29929	0.624696	0.829693	0.686571	0.933566	0.400079	0.551294	1.32348	60S ribosomal protein L36 OS=Homo sapiens GN=RPL36 PE=1 SV=3 - [RL36_HUMAN]
P83881	26.42	12	4	76.655	0.895135	1.12158	1.27482	0.661449	0.86726	0.740736	0.949811	0.583283	0.745824	1.266	60S ribosomal protein L36a OS=Homo sapiens GN=RPL36A PE=1 SV=2 - [RL36A_HUMAN]
Q969Q0	26.42	8	4	63.8559	0.957994	1.22016	1.28503	0.914204	1.1796	0.900016	1.17347	0.777603	1.00335	1.33707	60S ribosomal protein L36a-like OS=Homo sapiens GN=RPL36AL PE=1 SV=3 - [RL36L_HUMAN]
P61927	22.68	7	4	52.4706	1.04724	1.03705	0.976207	0.69005	0.855942	0.658924	0.812158	0.688555	0.894686	1.26092	60S ribosomal protein L37 OS=Homo sapiens GN=RPL37 PE=1 SV=2 - [RL37_HUMAN]
P61513	44.57	10	4	60.4136	1.00503	0.815619	0.783765	0.717082	0.947999	0.631968	0.811381	0.912048	1.20575	1.30262	60S ribosomal protein L37a OS=Homo sapiens GN=RPL37A PE=1 SV=2 - [RL37A_HUMAN]
P63173	38.57	7	3	57.4352	0.988409	0.938405	0.959551	0.687489	0.890204	0.706239	0.893206	0.724674	0.925424	1.25865	60S ribosomal protein L38 OS=Homo sapiens GN=RPL38 PE=1 SV=2 - [RL38_HUMAN]
P36578	30.21	53	17	461.579	1.16787	1.08195	0.909319	0.781382	1.00324	0.679232	0.870895	0.701357	0.910134	1.27217	60S ribosomal protein L4 OS=Homo sapiens GN=RPL4 PE=1 SV=5 - [RL4_HUMAN]
P46777	34.01	60	11	341.53	1.0327	0.97299	0.927073	0.787243	1.00696	0.752983	0.948524	0.81945	1.04609	1.24899	60S ribosomal protein L5 OS=Homo sapiens GN=RPL5 PE=1 SV=3 - [RL5_HUMAN]
Q02878	31.25	38	12	208.583	1.13241	1.06319	0.929511	0.823014	1.05728	0.729096	0.91199	0.761374	0.986656	1.28193	60S ribosomal protein L6 OS=Homo sapiens GN=RPL6 PE=1 SV=3 - [RL6_HUMAN]
P18124	40.32	33	15	164.188	1.07152	1.09419	1.00597	0.650926	0.868454	0.625306	0.819649	0.623494	0.839386	1.31005	60S ribosomal protein L7 OS=Homo sapiens GN=RPL7 PE=1 SV=1 - [RL7_HUMAN]
P62424	37.97	36	12	229.751	1.08232	1.02491	0.962925	0.793933	1.01265	0.720318	0.939659	0.766811	0.992926	1.26737	60S ribosomal protein L7a OS=Homo sapiens GN=RPL7A PE=1 SV=2 - [RL7A_HUMAN]
P32969	19.27	8	4	43.0432	0.917785	1.13686	1.26137	0.355037	0.483766	0.412553	0.55514	0.323447	0.440108	1.39608	60S ribosomal protein L9 OS=Homo sapiens GN=RPL9 PE=1 SV=1 - [RL9_HUMAN]
P11021	46.64	102	31	501.611	1.85272	0.807778	0.442311	1.6123	1.81041	0.867732	1.00372	1.96685	2.25489	1.14853	78 kDa glucose-regulated protein OS=Homo sapiens GN=HSPA5 PE=1 SV=2 - [GRP78_HUMAN]
Q7L2J0	3.34	3	2	15.6872	1.04421	1.02231	1.03913	0.841393	1.09696	0.856254	1.05041	0.810434	1.01096	1.21043	7SK snRNA methylphosphate capping enzyme OS=Homo sapiens GN=MEPCE PE=1 SV=1 - [MEPCE_HUMAN]
Q02040	3.02	2	2	58.0223	1.02932	0.976503	0.948685	0.888003	1.14416	0.862706	1.11157	0.90937	1.17169	1.28846	A-kinase anchor protein 17A OS=Homo sapiens GN=AKAP17A PE=1 SV=2 - [AK17A_HUMAN]
Q9ULX6	4.18	3	3	17.4774	0.988449	1.04889	1.06491	0.973791	1.21845	0.985171	1.23269	0.925125	1.15756	1.29426	A-kinase anchor protein 8-like OS=Homo sapiens GN=AKAP8L PE=1 SV=3 - [AKP8L_HUMAN]
D2K8Q1	17.41	19	10	108.243	1.14763	1.02906	0.89609	0.800456	0.976299	0.672702	0.850729	0.763012	0.974054	1.27394	AAA domain containing 3A protein OS=Homo sapiens GN=ATAD3A PE=2 SV=1 - [D2K8Q1_HUMAN]
Q9BWD1	9.57	6	5	70.6596	0.814078	1.13384	1.35237	0.851345	1.15672	1.00684	1.33203	0.752018	1.01445	1.37341	Acetyl-CoA acetyltransferase, cytosolic OS=Homo sapiens GN=ACAT2 PE=1 SV=2 - [THIC_HUMAN]
P24752	16.39	8	7	62.7531	0.985964	0.925938	0.953724	0.556198	0.95432	0.614567	0.976043	0.600686	0.975873	1.58818	Acetyl-CoA acetyltransferase, mitochondrial OS=Homo sapiens GN=ACAT1 PE=1 SV=1 - [THIL_HUMAN]
Q92688	21.91	17	7	133.716	0.938711	1.08109	1.19326	1.02595	1.32286	1.15075	1.52331	0.913566	1.19336	1.29621	Acidic leucine-rich nuclear phosphoprotein 32 family member B OS=Homo sapiens GN=ANP32B PE=1 SV=1 - [AN32B_HUMAN]
O96019	13.05	7	5	37.1234	1.10042	0.930846	0.901122	0.666547	0.877809	0.562146	0.790807	0.716066	0.943022	1.35428	Actin-like protein 6A OS=Homo sapiens GN=ACTL6A PE=1 SV=1 - [ACL6A_HUMAN]
P61160	16.24	15	6	171.125	2.17854	1.15207	0.535552	1.85048	2.20384	0.870034	1.02334	1.59543	1.91294	1.23082	Actin-related protein 2 OS=Homo sapiens GN=ACTR2 PE=1 SV=1 - [ARP2_HUMAN]
O15143	17.47	7	6	40.8857	1.59247	0.98557	0.614809	1.214	1.57772	0.725326	0.942637	1.22359	1.59018	1.31646	Actin-related protein 2/3 complex subunit 1B OS=Homo sapiens GN=ARPC1B PE=1 SV=3 - [ARC1B_HUMAN]
O15144	23.67	9	7	65.5656	1.55405	0.872441	0.525998	1.19132	1.6547	0.651005	0.861339	1.3309	1.74052	1.38017	Actin-related protein 2/3 complex subunit 2 OS=Homo sapiens GN=ARPC2 PE=1 SV=1 - [ARPC2_HUMAN]
O15145	19.66	9	4	50.6352	1.91069	0.975719	0.517429	1.36159	1.89912	0.716755	0.971154	1.39547	1.92973	1.38025	Actin-related protein 2/3 complex subunit 3 OS=Homo sapiens GN=ARPC3 PE=1 SV=3 - [ARPC3_HUMAN]
P59998	25.6	7	5	33.107	2.02967	0.994413	0.503174	0.922637	1.26788	0.589324	0.883931	1.07757	1.5072	1.37419	Actin-related protein 2/3 complex subunit 4 OS=Homo sapiens GN=ARPC4 PE=1 SV=3 - [ARPC4_HUMAN]
O15511	21.19	9	4	61.4267	1.76873	0.951679	0.548312	1.2902	1.66326	0.766751	1.01725	1.37964	1.84444	1.3369	Actin-related protein 2/3 complex subunit 5 OS=Homo sapiens GN=ARPC5 PE=1 SV=3 - [ARPC5_HUMAN]
P61158	20.1	16	8	81.332	1.78782	1.01326	0.565575	1.46915	1.99691	0.815448	1.08365	1.42893	1.95044	1.32183	Actin-related protein 3 OS=Homo sapiens GN=ACTR3 PE=1 SV=3 - [ARP3_HUMAN]
P53999	33.07	10	4	63.6966	1.20508	1.15488	0.963463	0.834243	1.04458	0.695185	0.872027	0.718952	0.913838	1.28589	Activated RNA polymerase II transcriptional coactivator p15 OS=Homo sapiens GN=SUB1 PE=1 SV=3 - [TCP4_HUMAN]
O95433	20.41	16	8	85.2574	0.990518	0.984629	0.980889	0.954596	1.1061	0.948259	1.14423	0.844365	1.13693	1.23638	Activator of 90 kDa heat shock protein ATPase homolog 1 OS=Homo sapiens GN=AHSA1 PE=1 SV=1 - [AHSA1_HUMAN]
Q9H845	3.06	2	2	35.8691	1.19551	0.953275	0.797377	0.754789	1.03638	0.631352	0.866888	0.791786	1.08717	1.37307	Acyl-CoA dehydrogenase family member 9, mitochondrial OS=Homo sapiens GN=ACAD9 PE=1 SV=1 - [ACAD9_HUMAN]
P13798	18.17	24	15	111.583	1.24251	0.951621	0.813855	0.681969	0.917781	0.538878	0.75598	0.712608	0.953951	1.39304	Acylamino-acid-releasing enzyme OS=Homo sapiens GN=APEH PE=1 SV=4 - [ACPH_HUMAN]
P07741	29.44	11	6	35.9077	1.15417	0.969011	0.84564	0.879941	1.22438	0.769073	1.0213	0.914722	1.24313	1.39503	Adenine phosphoribosyltransferase OS=Homo sapiens GN=APRT PE=1 SV=2 - [APT_HUMAN]
P00813	18.46	10	7	58.7272	0.709118	0.531202	0.743261	2.25555	3.09054	3.3146	4.47728	4.25715	5.86578	1.30139	Adenosine deaminase OS=Homo sapiens GN=ADA PE=1 SV=3 - [ADA_HUMAN]
P23526	33.8	25	13	99.4666	1.08014	0.876289	0.800122	0.771859	0.964971	0.711636	0.852073	0.775931	0.960279	1.19769	Adenosylhomocysteinase OS=Homo sapiens GN=AHCY PE=1 SV=4 - [SAHH_HUMAN]
B4E168	4.97	3	3	20.1068	1.37322	1.05121	0.798673	0.752616	1.03516	0.480031	0.660243	0.723536	0.995164	1.31507	Adenosylhomocysteinase OS=Homo sapiens GN=AHCYL1 PE=2 SV=1 - [B4E168_HUMAN]
P54819	23.01	13	6	54.1329	1.41086	1.02214	0.724482	0.823855	1.17658	0.566431	0.840661	0.803634	1.14598	1.47435	Adenylate kinase 2, mitochondrial OS=Homo sapiens GN=AK2 PE=1 SV=2 - [KAD2_HUMAN]
P00568	22.68	7	5	30.1337	0.948144	0.947961	0.987477	0.364153	0.65062	0.393411	0.699557	0.390426	0.697562	1.77818	Adenylate kinase isoenzyme 1 OS=Homo sapiens GN=AK1 PE=1 SV=3 - [KAD1_HUMAN]
Q9Y6K8	2.67	2	2	18.1986	1.24406	1.31779	1.05926	1.31575	1.48196	1.05763	1.19123	0.998457	1.12459	1.12632	Adenylate kinase isoenzyme 5 OS=Homo sapiens GN=AK5 PE=1 SV=2 - [KAD5_HUMAN]
P30566	15.08	13	9	98.5226	0.982766	1.24545	1.26729	1.39408	1.82838	1.49721	1.97486	1.10085	1.50503	1.29553	Adenylosuccinate lyase OS=Homo sapiens GN=ADSL PE=1 SV=2 - [PUR8_HUMAN]
P30520	8.55	4	4	47.9361	1.11887	0.960387	0.84735	0.694569	0.855843	0.620778	0.764918	0.723218	0.891144	1.27442	Adenylosuccinate synthetase isozyme 2 OS=Homo sapiens GN=ADSS PE=1 SV=3 - [PURA2_HUMAN]
F5H6Z3	28.1	26	13	131.462	1.87033	1.05572	0.629195	1.22091	1.61242	0.664292	0.940153	1.13057	1.50125	1.32381	Adenylyl cyclase-associated protein OS=Homo sapiens GN=CAP1 PE=3 SV=1 - [F5H6Z3_HUMAN]
Q9HDC9	6.25	3	2	25.5007	1.22168	0.809342	0.774364	0.960433	1.19963	0.872448	1.07789	1.16485	1.39196	1.24099	Adipocyte plasma membrane-associated protein OS=Homo sapiens GN=APMAP PE=1 SV=2 - [APMAP_HUMAN]
P61204	27.07	11	5	83.5761	1.28323	0.973856	0.744737	1.00489	1.27067	0.701995	0.889296	0.952695	1.20689	1.27006	ADP-ribosylation factor 3 OS=Homo sapiens GN=ARF3 PE=1 SV=2 - [ARF3_HUMAN]
P18085	24.44	8	5	30.8027	1.11653	1.01534	0.909364	0.954119	1.36068	0.874031	1.26069	0.939707	1.2531	1.37057	ADP-ribosylation factor 4 OS=Homo sapiens GN=ARF4 PE=1 SV=3 - [ARF4_HUMAN]
P84085	25	9	5	36.9837	1.2509	0.962888	0.769754	0.849065	1.19107	0.678761	0.952166	0.88179	1.23697	1.4028	ADP-ribosylation factor 5 OS=Homo sapiens GN=ARF5 PE=1 SV=2 - [ARF5_HUMAN]
P62330	24.57	7	4	30.0829	1.11486	1.20633	1.08205	0.61078	0.912967	0.612891	0.916123	0.470127	0.702725	1.43357	ADP-ribosylation factor 6 OS=Homo sapiens GN=ARF6 PE=1 SV=2 - [ARF6_HUMAN]
Q9NVJ2	12.9	3	3	25.2394	1.21707	0.894929	0.735315	1.3064	1.4997	1.0734	1.23222	1.45978	1.67578	1.14796	ADP-ribosylation factor-like protein 8B OS=Homo sapiens GN=ARL8B PE=1 SV=1 - [ARL8B_HUMAN]
Q9UKK9	14.16	4	3	25.4704	1.07232	0.944228	0.84791	0.897305	1.08918	0.839947	0.998831	0.965234	1.17157	1.20944	ADP-sugar pyrophosphatase OS=Homo sapiens GN=NUDT5 PE=1 SV=1 - [NUDT5_HUMAN]
P05141	35.57	34	12	168.926	1.18751	0.922639	0.771155	0.695514	0.801582	0.546238	0.629541	0.766014	0.89447	1.16769	ADP/ATP translocase 2 OS=Homo sapiens GN=SLC25A5 PE=1 SV=7 - [ADT2_HUMAN]
P12236	34.56	32	11	152.041	1.23725	1.08033	0.873168	0.914505	0.985302	0.739144	0.796365	0.846508	0.912041	1.07742	ADP/ATP translocase 3 OS=Homo sapiens GN=SLC25A6 PE=1 SV=4 - [ADT3_HUMAN]
Q9Y4W6	7.53	7	7	115.346	1.16873	1.09311	1.01655	0.90193	1.22756	0.771717	1.05034	0.759152	1.03324	1.28553	AFG3-like protein 2 OS=Homo sapiens GN=AFG3L2 PE=1 SV=2 - [AFG32_HUMAN]
P49588	25	53	25	264.957	0.839494	1.03677	1.22894	1.29701	1.56952	1.61197	1.90623	1.3147	1.60766	1.20824	Alanyl-tRNA synthetase, cytoplasmic OS=Homo sapiens GN=AARS PE=1 SV=2 - [SYAC_HUMAN]
P14550	9.23	4	4	31.8721	1.27268	1.11295	0.860119	1.18994	1.54921	0.868389	1.22526	1.09895	1.40728	1.34393	Alcohol dehydrogenase [NADP+] OS=Homo sapiens GN=AKR1A1 PE=1 SV=3 - [AK1A1_HUMAN]
P11766	22.73	10	8	49.6671	1.06125	0.88558	0.86004	0.776683	1.08864	0.715743	1.00635	0.908282	1.25754	1.35956	Alcohol dehydrogenase class-3 OS=Homo sapiens GN=ADH5 PE=1 SV=4 - [ADHX_HUMAN]
Q04828	8.05	2	2	44.0244	0.83766	1.77071	2.11388	1.29244	1.72394	1.54292	2.05805	0.729899	0.973588	1.33387	Aldo-keto reductase family 1 member C1 OS=Homo sapiens GN=AKR1C1 PE=1 SV=1 - [AK1C1_HUMAN]
P15121	5.38	5	2	36.1305	1.13159	1.46269	1.33512	1.317	1.63954	1.45729	1.77558	1.02839	1.20164	1.21841	Aldose reductase OS=Homo sapiens GN=AKR1B1 PE=1 SV=3 - [ALDR_HUMAN]
P55008	19.73	5	4	29.6877	2.02385	0.798904	0.39287	3.6533	3.49699	1.80512	1.72789	4.59471	4.39812	0.957214	Allograft inflammatory factor 1 OS=Homo sapiens GN=AIF1 PE=1 SV=1 - [AIF1_HUMAN]
P01009	13.64	9	7	48.0023	1.03803	1.32301	1.26397	5.28786	5.14028	5.06437	4.92302	4.0067	3.89487	1.14339	Alpha-1-antitrypsin OS=Homo sapiens GN=SERPINA1 PE=1 SV=3 - [A1AT_HUMAN]
P02765	7.36	7	4	34.7061	1.11664	1.36569	1.21086	2.53709	4.09885	2.27491	3.60821	1.88543	3.09145	1.37877	Alpha-2-HS-glycoprotein OS=Homo sapiens GN=AHSG PE=1 SV=1 - [FETUA_HUMAN]
P01023	6.65	15	12	85.3807	0.979045	0.613179	0.671106	0.635653	1.08438	0.633377	1.05733	1.00449	1.69949	1.66473	Alpha-2-macroglobulin OS=Homo sapiens GN=A2M PE=1 SV=3 - [A2MG_HUMAN]
P12814	19.28	33	16	203.492	1.52262	0.867667	0.583738	1.983	2.47786	1.43281	1.78625	2.27822	2.8857	1.26684	Alpha-actinin-1 OS=Homo sapiens GN=ACTN1 PE=1 SV=2 - [ACTN1_HUMAN]
O43707	31.17	49	26	266.212	0.836392	1.05395	1.24694	2.68705	2.97977	3.06864	3.44306	2.48747	2.75564	1.13669	Alpha-actinin-4 OS=Homo sapiens GN=ACTN4 PE=1 SV=2 - [ACTN4_HUMAN]
P61163	10.64	18	5	140.937	1.10149	0.988413	0.899853	1.23304	1.43893	1.11212	1.32245	1.24873	1.45867	1.18351	Alpha-centractin OS=Homo sapiens GN=ACTR1A PE=1 SV=1 - [ACTZ_HUMAN]
O43768	28.1	5	4	29.1443	1.15474	1.03329	0.900876	1.00932	1.33032	0.847283	1.17618	0.949442	1.28745	1.34556	Alpha-endosulfine OS=Homo sapiens GN=ENSA PE=1 SV=1 - [ENSA_HUMAN]
P06733	41.47	108	20	695.985	1.14603	1.1315	0.975732	0.919684	1.17383	0.774674	1.02636	0.791784	1.03921	1.29899	Alpha-enolase OS=Homo sapiens GN=ENO1 PE=1 SV=2 - [ENOA_HUMAN]
Q9NZD4	42.16	21	4	137.652	2.0012	0.819919	0.3973	0.579215	0.689449	0.278291	0.331255	0.759178	0.896649	1.23181	Alpha-hemoglobin-stabilizing protein OS=Homo sapiens GN=AHSP PE=1 SV=1 - [AHSP_HUMAN]
P54920	30.85	15	9	74.0351	1.07934	0.97362	0.911147	1.2092	1.54392	1.12346	1.39127	1.28022	1.58575	1.23428	Alpha-soluble NSF attachment protein OS=Homo sapiens GN=NAPA PE=1 SV=3 - [SNAA_HUMAN]
P40222	7.33	5	4	70.8314	1.02065	0.964147	0.96646	0.978358	1.1381	0.925686	1.11006	0.953593	1.10929	1.21655	Alpha-taxilin OS=Homo sapiens GN=TXLNA PE=1 SV=3 - [TXLNA_HUMAN]
Q12904	17.31	8	6	69.7266	1.05356	1.03801	1.00043	0.976977	1.15756	0.940137	1.12369	0.9421	1.12349	1.18716	Aminoacyl tRNA synthase complex-interacting multifunctional protein 1 OS=Homo sapiens GN=AIMP1 PE=1 SV=2 - [AIMP1_HUMAN]
Q13155	12.5	4	4	53.714	1.15126	1.20395	1.03748	0.986308	1.17641	0.908601	1.08372	0.877274	1.06365	1.24238	Aminoacyl tRNA synthase complex-interacting multifunctional protein 2 OS=Homo sapiens GN=AIMP2 PE=1 SV=2 - [AIMP2_HUMAN]
Q6FI81	10.58	6	3	33.7704	0.981582	0.895538	0.898197	0.619584	0.809235	0.6643	0.876371	0.758419	0.954745	1.26322	Anamorsin OS=Homo sapiens GN=CIAPIN1 PE=1 SV=2 - [CPIN1_HUMAN]
P16157	12.92	37	24	218.695	0.835037	1.00699	1.19923	1.12001	1.54167	1.32329	1.698	1.10517	1.44637	1.34847	Ankyrin-1 OS=Homo sapiens GN=ANK1 PE=1 SV=3 - [ANK1_HUMAN]
P04083	30.35	19	10	113.943	1.62857	0.681302	0.420922	0.443531	0.692248	0.273899	0.422912	0.650712	1.02475	1.56076	Annexin A1 OS=Homo sapiens GN=ANXA1 PE=1 SV=2 - [ANXA1_HUMAN]
P07355	29.2	13	10	80.0406	2.18225	0.932546	0.433118	0.798089	0.754654	0.402236	0.393335	0.793401	0.85889	1.04657	Annexin A2 OS=Homo sapiens GN=ANXA2 PE=1 SV=2 - [ANXA2_HUMAN]
P08758	29.69	16	10	110.294	1.41375	0.887036	0.61623	3.49619	3.78785	2.49361	2.67177	3.93788	4.50213	1.10565	Annexin A5 OS=Homo sapiens GN=ANXA5 PE=1 SV=2 - [ANXA5_HUMAN]
Q6P452	8.36	3	3	9.57471	1.62853	0.963089	0.591386	1.02702	1.72545	0.630642	1.05951	1.06638	1.79158	1.68006	ANXA4 protein OS=Homo sapiens GN=ANXA4 PE=2 SV=1 - [Q6P452_HUMAN]
Q10567	13.38	23	16	105.192	1.12255	0.9262	0.803221	1.06363	1.31415	0.937977	1.14294	1.18693	1.43648	1.25319	AP-1 complex subunit beta-1 OS=Homo sapiens GN=AP1B1 PE=1 SV=2 - [AP1B1_HUMAN]
O43747	1.82	2	2	35.2758	1.36723	0.934171	0.683256	0.644147	0.86487	0.471132	0.63257	0.689539	0.925816	1.34266	AP-1 complex subunit gamma-1 OS=Homo sapiens GN=AP1G1 PE=1 SV=5 - [AP1G1_HUMAN]
O95782	12.38	15	13	114.754	1.04178	0.878291	0.864432	0.910617	1.16958	0.902142	1.1802	1.00154	1.33165	1.29881	AP-2 complex subunit alpha-1 OS=Homo sapiens GN=AP2A1 PE=1 SV=3 - [AP2A1_HUMAN]
P63010	16.97	25	19	117.005	1.06709	1.04005	0.974661	0.820807	1.06644	0.75509	0.99259	0.733863	1.04989	1.35813	AP-2 complex subunit beta OS=Homo sapiens GN=AP2B1 PE=1 SV=1 - [AP2B1_HUMAN]
Q96CW1	11.49	7	6	64.3405	0.914104	0.912806	0.987092	0.893692	1.1482	0.977671	1.21165	0.97906	1.25788	1.30614	AP-2 complex subunit mu OS=Homo sapiens GN=AP2M1 PE=1 SV=2 - [AP2M1_HUMAN]
P53680	9.15	2	2	15.3671	1.26586	0.891697	0.704421	0.889532	1.1382	0.702711	0.899151	0.997572	1.27644	1.27955	AP-2 complex subunit sigma OS=Homo sapiens GN=AP2S1 PE=1 SV=2 - [AP2S1_HUMAN]
P02647	41.95	22	11	165.696	1.05698	1.42152	1.36212	4.40474	5.30595	4.28796	5.35298	3.31495	3.99636	1.11379	Apolipoprotein A-I OS=Homo sapiens GN=APOA1 PE=1 SV=1 - [APOA1_HUMAN]
P02652	21	15	4	72.8068	0.967449	1.84991	1.94114	16.8565	17.4735	16.5607	17.8693	8.25405	8.48167	1.02531	Apolipoprotein A-II OS=Homo sapiens GN=APOA2 PE=1 SV=1 - [APOA2_HUMAN]
P06727	3.28	3	2	31.1634											Apolipoprotein A-IV OS=Homo sapiens GN=APOA4 PE=1 SV=3 - [APOA4_HUMAN]
P02655	17.82	2	2	10.7605	0.985894	1.81151	1.83743	9.09855	8.25538	9.22873	8.3735	5.02263	4.55718	0.90733	Apolipoprotein C-II OS=Homo sapiens GN=APOC2 PE=1 SV=1 - [APOC2_HUMAN]
P02656	34.34	4	3	15.1506	1.06588	1.57698	1.46213	9.38098	9.43828	8.69775	8.75088	5.94869	5.98502	1.00611	Apolipoprotein C-III OS=Homo sapiens GN=APOC3 PE=1 SV=1 - [APOC3_HUMAN]
Q07812	18.75	4	3	27.3601	1.30535	0.977152	0.754497	1.84098	2.39374	1.40931	1.83378	1.86788	2.44215	1.28305	Apoptosis regulator BAX OS=Homo sapiens GN=BAX PE=1 SV=1 - [BAX_HUMAN]
Q9ULZ3	11.28	2	2	14.0411	2.63559	0.937766	0.355809	1.85616	2.21007	0.704269	0.838551	1.97934	2.35674	1.19067	Apoptosis-associated speck-like protein containing a CARD OS=Homo sapiens GN=PYCARD PE=1 SV=2 - [ASC_HUMAN]
O95831	10.93	12	6	88.4997	1.68125	1.34233	0.777177	1.63017	2.25564	0.996566	1.40339	1.22865	1.64559	1.41217	Apoptosis-inducing factor 1, mitochondrial OS=Homo sapiens GN=AIFM1 PE=1 SV=1 - [AIFM1_HUMAN]
A6NM98	21.82	6	5	29.3666	0.941296	0.970336	1.04264	0.761047	0.928087	0.813304	0.991814	0.772473	0.953195	1.18633	ARD1 homolog A, N-acetyltransferase (S. cerevisiae), isoform CRA_b OS=Homo sapiens GN=NAA10 PE=4 SV=1 - [A6NM98_HUMAN]
Q9Y2X7	2.89	4	3	35.9536	0.863489	1.03941	1.20373	0.441134	0.499948	0.510874	0.578986	0.42441	0.480993	1.13332	ARF GTPase-activating protein GIT1 OS=Homo sapiens GN=GIT1 PE=1 SV=2 - [GIT1_HUMAN]
Q15057	2.7	2	2	53.151	1.29946	0.943181	0.725822	0.849185	1.22496	0.653488	0.942665	0.900341	1.29876	1.44251	Arf-GAP with coiled-coil, ANK repeat and PH domain-containing protein 2 OS=Homo sapiens GN=ACAP2 PE=1 SV=3 - [ACAP2_HUMAN]
P78540	5.37	2	2	11.541	1.16542	1.3822	1.18601	2.82738	3.88801	2.42607	3.33615	2.04557	2.81291	1.37513	Arginase-2, mitochondrial OS=Homo sapiens GN=ARG2 PE=1 SV=1 - [ARGI2_HUMAN]
Q9NWB6	8.06	4	3	75.6344	1.02119	1.05688	1.03598	1.02104	1.23764	0.997067	1.22924	0.9634	1.205	1.21215	Arginine and glutamate-rich protein 1 OS=Homo sapiens GN=ARGLU1 PE=1 SV=1 - [ARGL1_HUMAN]
P54136	15.45	16	11	125.356	1.07483	0.992856	0.904261	0.93558	1.12067	0.826346	1.02382	0.920011	1.1366	1.2133	Arginyl-tRNA synthetase, cytoplasmic OS=Homo sapiens GN=RARS PE=1 SV=2 - [SYRC_HUMAN]
O43776	17.52	19	10	108.702	0.859994	0.988386	1.14393	1.08779	1.36235	1.25764	1.65095	1.09872	1.36576	1.2286	Asparaginyl-tRNA synthetase, cytoplasmic OS=Homo sapiens GN=NARS PE=1 SV=1 - [SYNC_HUMAN]
B7Z7E9	15.05	8	6	78.0225	0.955917	1.13047	1.166	2.05778	2.30296	2.07893	2.22884	1.79991	2.02185	1.14516	Aspartate aminotransferase OS=Homo sapiens GN=GOT1 PE=2 SV=1 - [B7Z7E9_HUMAN]
P00505	26.74	26	12	148.428	1.10109	1.01805	0.934185	0.796374	1.00211	0.758294	0.905099	0.808426	0.983644	1.20298	Aspartate aminotransferase, mitochondrial OS=Homo sapiens GN=GOT2 PE=1 SV=3 - [AATM_HUMAN]
P14868	33.53	33	19	142.179	1.08219	1.04036	0.977956	0.644927	0.899956	0.570228	0.822317	0.615877	0.858445	1.39559	Aspartyl-tRNA synthetase, cytoplasmic OS=Homo sapiens GN=DARS PE=1 SV=2 - [SYDC_HUMAN]
O14497	1.23	5	3	19.2754	1.31342	0.885405	0.688357	0.911106	1.20744	0.669904	0.887788	1.0118	1.37232	1.35631	AT-rich interactive domain-containing protein 1A OS=Homo sapiens GN=ARID1A PE=1 SV=3 - [ARI1A_HUMAN]
Q8NFD5	0.89	3	2	16.432	0.916973	0.940253	1.02539	0.645876	0.926096	0.704357	1.00995	0.686918	0.984944	1.43386	AT-rich interactive domain-containing protein 1B OS=Homo sapiens GN=ARID1B PE=1 SV=2 - [ARI1B_HUMAN]
Q99856	13.66	12	8	64.4851	0.84942	1.12134	1.31248	6.93619	5.52897	8.11847	7.07393	6.18561	5.54229	0.904063	AT-rich interactive domain-containing protein 3A OS=Homo sapiens GN=ARID3A PE=1 SV=2 - [ARI3A_HUMAN]
B4DL14	24.8	15	7	84.8919	1.51676	0.874507	0.600702	0.850665	1.10815	0.596801	0.772968	0.941045	1.23155	1.31248	ATP synthase gamma chain OS=Homo sapiens GN=ATP5C1 PE=2 SV=1 - [B4DL14_HUMAN]
P25705	28.39	69	17	350.206	1.3229	0.954574	0.717958	0.902132	1.19287	0.630592	0.851912	0.969905	1.26202	1.29381	ATP synthase subunit alpha, mitochondrial OS=Homo sapiens GN=ATP5A1 PE=1 SV=1 - [ATPA_HUMAN]
P06576	24.2	31	11	160.634	1.23372	0.989788	0.807913	0.924923	1.214	0.736058	0.959753	0.931848	1.17891	1.29963	ATP synthase subunit beta, mitochondrial OS=Homo sapiens GN=ATP5B PE=1 SV=3 - [ATPB_HUMAN]
O75947	27.95	14	5	71.0662	1.23326	0.921167	0.762107	0.91491	1.14799	0.76181	0.957355	0.991689	1.26111	1.29502	ATP synthase subunit d, mitochondrial OS=Homo sapiens GN=ATP5H PE=1 SV=3 - [ATP5H_HUMAN]
P30049	13.69	3	2	52.8651	1.28259	0.987039	0.769568	1.03598	1.29553	0.807726	1.01009	1.04958	1.31254	1.2506	ATP synthase subunit delta, mitochondrial OS=Homo sapiens GN=ATP5D PE=1 SV=2 - [ATPD_HUMAN]
P56381	29.41	5	2	29.9853	1.29495	0.9139	0.687726	0.894072	1.11991	0.672805	0.854723	0.978304	1.22541	1.27938	ATP synthase subunit epsilon, mitochondrial OS=Homo sapiens GN=ATP5E PE=1 SV=2 - [ATP5E_HUMAN]
P48047	34.74	15	9	91.3952	1.2666	0.962668	0.771242	0.992044	1.25625	0.831282	1.00477	1.02873	1.31549	1.28195	ATP synthase subunit O, mitochondrial OS=Homo sapiens GN=ATP5O PE=1 SV=1 - [ATPO_HUMAN]
Q5QNZ2	20	8	4	52.0431	1.24694	0.910966	0.720903	0.978108	1.25404	0.776198	0.987571	1.06624	1.36433	1.28253	ATP synthase, H+ transporting, mitochondrial F0 complex, subunit B1 OS=Homo sapiens GN=ATP5F1 PE=2 SV=1 - [Q5QNZ2_HUMAN]
Q8WWZ4	2.33	4	4	69.9489	0.668066	0.7936	1.18791	0.432393	0.612087	0.647232	0.916207	0.54485	0.771278	1.41558	ATP-binding cassette sub-family A member 10 OS=Homo sapiens GN=ABCA10 PE=1 SV=3 - [ABCAA_HUMAN]
Q9NRK6	12.74	10	10	60.6175	0.816015	0.975094	1.13264	1.01869	1.37774	1.20301	1.56483	1.08669	1.47557	1.29107	ATP-binding cassette sub-family B member 10, mitochondrial OS=Homo sapiens GN=ABCB10 PE=1 SV=2 - [ABCBA_HUMAN]
P28288	2.88	2	2	16.4329	1.50488	0.861908	0.572741	0.636671	0.781315	0.42307	0.519187	0.738676	0.906495	1.22719	ATP-binding cassette sub-family D member 3 OS=Homo sapiens GN=ABCD3 PE=1 SV=1 - [ABCD3_HUMAN]
P61221	11.69	15	9	82.9706	0.921356	1.12154	1.20626	0.729958	0.918724	0.803008	1.03594	0.748711	0.949172	1.28391	ATP-binding cassette sub-family E member 1 OS=Homo sapiens GN=ABCE1 PE=1 SV=1 - [ABCE1_HUMAN]
Q8NE71	9.35	10	8	85.794	1.03099	1.04074	1.00946	0.917881	1.13564	0.890294	1.10151	0.88195	1.09118	1.23724	ATP-binding cassette sub-family F member 1 OS=Homo sapiens GN=ABCF1 PE=1 SV=2 - [ABCF1_HUMAN]
Q9UG63	3.21	2	2	38.7074	0.875975	0.865804	0.988389	0.651072	0.695053	0.743254	0.793462	0.751986	0.802784	1.06755	ATP-binding cassette sub-family F member 2 OS=Homo sapiens GN=ABCF2 PE=1 SV=2 - [ABCF2_HUMAN]
P53396	24.98	54	30	261.956	1.08442	1.00143	0.958743	0.618157	0.857409	0.573205	0.787921	0.634897	0.857198	1.38483	ATP-citrate synthase OS=Homo sapiens GN=ACLY PE=1 SV=3 - [ACLY_HUMAN]
P46063	6.78	6	6	44.402	0.937163	1.04564	1.11575	0.909827	1.13162	0.964091	1.22594	0.893883	1.11179	1.2716	ATP-dependent DNA helicase Q1 OS=Homo sapiens GN=RECQL PE=1 SV=3 - [RECQ1_HUMAN]
Q08211	18.43	49	25	327.729	1.02467	1.03137	0.991014	0.767115	0.939139	0.719796	0.907944	0.760107	0.923246	1.21371	ATP-dependent RNA helicase A OS=Homo sapiens GN=DHX9 PE=1 SV=4 - [DHX9_HUMAN]
Q92499	13.65	18	11	91.4481	1.07131	0.986804	0.905706	0.858517	1.0585	0.759053	0.932248	0.847489	1.04827	1.2569	ATP-dependent RNA helicase DDX1 OS=Homo sapiens GN=DDX1 PE=1 SV=2 - [DDX1_HUMAN]
Q9NVP1	7.61	9	7	44.8728	0.876098	0.938175	1.04285	0.807532	0.983784	0.898401	1.05241	0.869962	1.0563	1.22907	ATP-dependent RNA helicase DDX18 OS=Homo sapiens GN=DDX18 PE=1 SV=2 - [DDX18_HUMAN]
Q9NUU7	11.09	7	6	34.0486	0.977822	1.12515	0.943606	0.813761	1.05901	0.860611	1.07802	0.718764	0.887112	1.21867	ATP-dependent RNA helicase DDX19A OS=Homo sapiens GN=DDX19A PE=1 SV=1 - [DD19A_HUMAN]
O00148	14.52	21	8	134.605	1.04681	0.910198	0.869501	0.681207	0.821484	0.650748	0.784753	0.748416	0.902533	1.20593	ATP-dependent RNA helicase DDX39A OS=Homo sapiens GN=DDX39A PE=1 SV=2 - [DX39A_HUMAN]
Q86XP3	5.54	6	5	68.2119	1.07915	0.936647	0.823162	1.22735	1.22401	0.960138	1.13424	0.993966	1.31514	1.22232	ATP-dependent RNA helicase DDX42 OS=Homo sapiens GN=DDX42 PE=1 SV=1 - [DDX42_HUMAN]
Q7Z478	3.36	4	4	116.758	0.918521	1.02978	1.08605	1.33099	1.51503	1.42088	1.62547	1.30295	1.4772	1.13827	ATP-dependent RNA helicase DHX29 OS=Homo sapiens GN=DHX29 PE=1 SV=2 - [DHX29_HUMAN]
Q9UII2	21.7	12	4	42.7402	0.97196	0.950327	0.979427	0.658721	1.15837	0.683765	1.17138	0.704964	1.21564	1.77888	ATPase inhibitor, mitochondrial OS=Homo sapiens GN=ATPIF1 PE=1 SV=1 - [ATIF1_HUMAN]
B1APW5	1.37	2	2	23.0768	1.91558	0.795693	0.415379	0.469189	0.6477	0.244933	0.338122	0.589661	0.814008	1.38047	ATPase, Ca++ transporting, plasma membrane 4 OS=Homo sapiens GN=ATP2B4 PE=2 SV=1 - [B1APW5_HUMAN]
Q24JQ7	5.47	6	6	42.3002	1.03268	0.995385	0.888323	0.648662	0.873852	0.653096	0.879826	0.640618	0.863015	1.34716	ATXN2 protein OS=Homo sapiens GN=ATXN2 PE=2 SV=1 - [Q24JQ7_HUMAN]
P51572	32.93	17	10	85.4828	1.53198	0.879736	0.574187	0.865015	1.25128	0.596228	0.802822	1.04549	1.45442	1.36795	B-cell receptor-associated protein 31 OS=Homo sapiens GN=BCAP31 PE=1 SV=3 - [BAP31_HUMAN]
P02730	18.22	35	15	190.724	0.894485	1.10199	1.24157	2.42379	2.52636	2.58094	2.8667	2.19246	2.2857	1.0168	Band 3 anion transport protein OS=Homo sapiens GN=SLC4A1 PE=1 SV=3 - [B3AT_HUMAN]
Q7L1Q6	16.23	13	8	74.0895	1.08397	0.910907	0.831367	0.716634	0.879459	0.661668	0.797828	0.792112	0.960053	1.22032	Basic leucine zipper and W2 domain-containing protein 1 OS=Homo sapiens GN=BZW1 PE=1 SV=1 - [BZW1_HUMAN]
Q54A51	27.88	14	8	53.8454	1.18458	1.09299	0.92308	0.987531	1.21131	0.824282	1.0182	0.890673	1.08805	1.2218	Basigin (Ok blood group), isoform CRA_a OS=Homo sapiens GN=hEMMPRIN PE=2 SV=1 - [Q54A51_HUMAN]
B4DM17	5.91	4	3	45.6261	0.968483	0.982802	1.01479	0.27939	0.410908	0.288482	0.42428	0.284279	0.418098	1.47073	Beta-adducin OS=Homo sapiens GN=ADD2 PE=2 SV=1 - [B4DM17_HUMAN]
Q8WYA6	6.39	5	4	69.4599	1.01067	0.974046	0.981014	0.697756	0.951748	0.658762	0.849917	0.655158	0.855124	1.30177	Beta-catenin-like protein 1 OS=Homo sapiens GN=CTNNBL1 PE=1 SV=1 - [CTBL1_HUMAN]
Q53H82	6.94	2	2	32.8088	1.03714	0.994051	0.958452	1.27897	1.65611	1.23317	1.5968	1.28662	1.66602	1.29488	Beta-lactamase-like protein 2 OS=Homo sapiens GN=LACTB2 PE=1 SV=2 - [LACB2_HUMAN]
P07814	17.66	38	30	250.243	0.905527	1.05094	1.11442	1.01627	1.27817	1.08555	1.36533	0.996975	1.22587	1.25929	Bifunctional aminoacyl-tRNA synthetase OS=Homo sapiens GN=EPRS PE=1 SV=5 - [SYEP_HUMAN]
Q3LXA3	4	2	2	15.6953	1.20641	0.975537	0.808625	0.648896	1.04809	0.537872	0.868763	0.665168	1.07437	1.61519	Bifunctional ATP-dependent dihydroxyacetone kinase/FAD-AMP lyase (cyclizing) OS=Homo sapiens GN=DAK PE=1 SV=2 - [DHAK_HUMAN]
P53004	14.53	5	5	44.8642	0.927366	1.02298	1.05058	0.346417	0.50838	0.378246	0.551423	0.338636	0.496961	1.47778	Biliverdin reductase A OS=Homo sapiens GN=BLVRA PE=1 SV=2 - [BIEA_HUMAN]
Q8NFC6	2.26	9	7	108.162	0.872315	0.915544	1.05029	0.721074	0.898291	0.810169	1.00568	0.783363	0.984694	1.24132	Biorientation of chromosomes in cell division protein 1-like OS=Homo sapiens GN=BOD1L PE=1 SV=2 - [BOD1L_HUMAN]
P07738	11.58	6	3	29.4397	0.913989	0.893441	0.982426	4.2735	3.91326	4.58093	4.30407	4.85702	4.30142	0.927573	Bisphosphoglycerate mutase OS=Homo sapiens GN=BPGM PE=1 SV=2 - [PMGE_HUMAN]
Q13867	10.99	4	4	23.6886	1.01744	0.950741	0.934442	0.899673	1.22292	0.884249	1.20196	0.946286	1.28629	1.3593	Bleomycin hydrolase OS=Homo sapiens GN=BLMH PE=1 SV=1 - [BLMH_HUMAN]
Q9H3K6	37.21	6	3	22.3596	1.11935	1.06371	0.963658	0.801058	1.07419	0.699541	0.942432	0.763552	1.04644	1.34721	BolA-like protein 2 OS=Homo sapiens GN=BOLA2 PE=1 SV=1 - [BOLA2_HUMAN]
P80723	45.81	14	8	69.8841	2.72637	0.599686	0.221757	3.09528	2.80687	1.11679	1.03579	5.19872	4.78171	0.912871	Brain acid soluble protein 1 OS=Homo sapiens GN=BASP1 PE=1 SV=2 - [BASP1_HUMAN]
Q9H3I1	12.5	2	2	8.18609	1.01943	0.912293	0.894908	0.776847	0.89748	0.762043	0.880377	0.851531	0.983762	1.15529	Brain my045 protein OS=Homo sapiens GN=MRPS22 PE=2 SV=1 - [Q9H3I1_HUMAN]
Q68DQ7	13.25	6	5	33.8733	0.687974	1.09931	1.62045	0.973169	1.29974	1.45443	1.97151	0.893657	1.15204	1.2728	Branched-chain-amino-acid aminotransferase OS=Homo sapiens GN=DKFZp686E12175 PE=2 SV=1 - [Q68DQ7_HUMAN]
Q9NWV8	6.08	3	2	18.7643	0.908671	1.01077	1.11236	0.904501	1.08687	0.99541	1.23612	0.894865	1.10566	1.26216	BRISC and BRCA1-A complex member 1 OS=Homo sapiens GN=BABAM1 PE=1 SV=1 - [BABA1_HUMAN]
Q15059	5.23	5	4	56.2858	1.02414	0.979735	0.944514	1.03065	1.19634	1.00292	1.15765	1.07458	1.23259	1.13818	Bromodomain-containing protein 3 OS=Homo sapiens GN=BRD3 PE=1 SV=1 - [BRD3_HUMAN]
Q5JY90	3.31	2	2	24.3499	1.86922	1.10618	0.591787	0.870677	1.22593	0.465798	0.65585	0.787104	1.10825	1.40801	Bruton agammaglobulinemia tyrosine kinase OS=Homo sapiens GN=BTK PE=2 SV=1 - [Q5JY90_HUMAN]
Q13895	6.64	4	4	31.2319	0.856118	1.08857	1.2397	0.98671	1.21991	1.05138	1.29273	0.891665	1.09636	1.20431	Bystin OS=Homo sapiens GN=BYSL PE=1 SV=3 - [BYST_HUMAN]
P11586	31.76	47	30	224.883	0.954243	1.04327	1.10131	0.700294	0.963506	0.742411	1.01386	0.648656	0.908673	1.39716	C-1-tetrahydrofolate synthase, cytoplasmic OS=Homo sapiens GN=MTHFD1 PE=1 SV=3 - [C1TC_HUMAN]
P56545	5.17	4	3	35.4869	0.930731	0.998906	1.05049	0.878962	1.07441	1.0291	1.22361	0.957868	1.15794	1.22417	C-terminal-binding protein 2 OS=Homo sapiens GN=CTBP2 PE=1 SV=1 - [CTBP2_HUMAN]
O75844	6.32	4	3	40.0995	1.06441	0.898534	0.845702	0.926348	1.11492	0.868261	1.04501	1.0791	1.29877	1.18813	CAAX prenyl protease 1 homolog OS=Homo sapiens GN=ZMPSTE24 PE=1 SV=2 - [FACE1_HUMAN]
P27708	6.2	16	15	120.962	0.98654	0.986827	1.05226	0.75971	0.896634	0.796213	0.973328	0.763117	0.952689	1.19403	CAD protein OS=Homo sapiens GN=CAD PE=1 SV=3 - [PYR1_HUMAN]
Q9BRF8	5.41	2	2	9.15497	1.76381	1.04197	0.590747	0.766699	0.99478	0.434682	0.563994	0.735818	0.954712	1.29748	Calcineurin-like phosphoesterase domain-containing protein 1 OS=Homo sapiens GN=CPPED1 PE=1 SV=3 - [CPPED_HUMAN]
Q8IWX8	2.95	3	3	20.7437	0.987154	1.08907	1.00519	0.756244	1.00209	0.716799	0.935802	0.694391	0.920131	1.30553	Calcium homeostasis endoplasmic reticulum protein OS=Homo sapiens GN=CHERP PE=1 SV=3 - [CHERP_HUMAN]
Q9Y376	6.74	4	3	30.6532	1.12943	1.03998	0.893525	0.76987	1.00195	0.660159	0.89223	0.764305	0.952084	1.29029	Calcium-binding protein 39 OS=Homo sapiens GN=CAB39 PE=1 SV=1 - [CAB39_HUMAN]
Q9HB71	29.82	22	9	104.535	1.05844	0.977683	0.910088	0.866935	1.10137	0.857722	1.09169	0.861524	1.09831	1.27309	Calcyclin-binding protein OS=Homo sapiens GN=CACYBP PE=1 SV=2 - [CYBP_HUMAN]
P62158	23.49	22	5	125.379	1.21472	0.963126	0.796233	0.79075	1.05419	0.639981	0.868238	0.850389	1.15825	1.34536	Calmodulin OS=Homo sapiens GN=CALM1 PE=1 SV=2 - [CALM_HUMAN]
P27824	24.16	37	17	177.157	1.29375	0.879789	0.670414	0.82905	1.16741	0.633722	0.861799	0.947862	1.31837	1.40066	Calnexin OS=Homo sapiens GN=CANX PE=1 SV=2 - [CALX_HUMAN]
P04632	8.58	4	3	32.9542	1.32084	1.08836	0.815173	1.16349	1.59168	0.884617	1.2387	1.07863	1.49543	1.39435	Calpain small subunit 1 OS=Homo sapiens GN=CAPNS1 PE=1 SV=1 - [CPNS1_HUMAN]
P07384	13.45	18	11	78.2134	1.37892	0.983348	0.682964	0.884878	1.16691	0.607711	0.803366	0.89567	1.20424	1.33916	Calpain-1 catalytic subunit OS=Homo sapiens GN=CAPN1 PE=1 SV=1 - [CAN1_HUMAN]
P27797	32.37	95	15	431.276	1.94622	0.724687	0.384029	1.35949	1.54661	0.69063	0.806672	1.87913	2.17413	1.16169	Calreticulin OS=Homo sapiens GN=CALR PE=1 SV=1 - [CALR_HUMAN]
O43852	15.87	7	5	34.2321	1.02944	0.832568	0.80433	1.22913	1.44859	1.19934	1.41348	1.51974	1.79109	1.1891	Calumenin OS=Homo sapiens GN=CALU PE=1 SV=2 - [CALU_HUMAN]
P17612	7.69	3	3	43.4523	1.23683	1.04008	0.840925	1.04386	1.41649	0.843979	1.14525	1.00363	1.3619	1.44133	cAMP-dependent protein kinase catalytic subunit alpha OS=Homo sapiens GN=PRKACA PE=1 SV=2 - [KAPCA_HUMAN]
P10644	9.71	4	3	30.2301	1.35577	1.09837	0.791907	1.04974	1.44258	0.766555	1.06404	0.873049	1.3005	1.38339	cAMP-dependent protein kinase type I-alpha regulatory subunit OS=Homo sapiens GN=PRKAR1A PE=1 SV=1 - [KAP0_HUMAN]
P13861	5.69	5	4	20.8052	1.20771	1.00649	0.828406	1.13181	1.33192	0.943988	1.11089	1.13952	1.341	1.17681	cAMP-dependent protein kinase type II-alpha regulatory subunit OS=Homo sapiens GN=PRKAR2A PE=1 SV=2 - [KAP2_HUMAN]
P56211	16.96	2	2	17.7706	1.22468	0.756811	0.617966	0.881349	1.09013	0.719656	0.890138	1.16456	1.44043	1.23689	cAMP-regulated phosphoprotein 19 OS=Homo sapiens GN=ARPP19 PE=1 SV=2 - [ARP19_HUMAN]
Q8N1G2	2.63	3	2	36.6691	0.806811	0.832147	0.973247	1.0334	1.18372	1.1589	1.52988	1.24184	1.42249	1.14547	Cap-specific mRNA (nucleoside-2'-O-)-methyltransferase 1 OS=Homo sapiens GN=FTSJD2 PE=1 SV=1 - [MTR1_HUMAN]
B1AK87	30.38	14	8	80.7844	1.30527	0.967875	0.741057	0.978577	1.33068	0.709009	0.974199	1.04157	1.33668	1.37936	Capping protein (Actin filament) muscle Z-line, beta OS=Homo sapiens GN=CAPZB PE=4 SV=1 - [B1AK87_HUMAN]
Q14444	10.3	15	8	69.2562	1.06232	0.94816	0.879677	0.520963	0.621522	0.48969	0.576428	0.560383	0.660556	1.19635	Caprin-1 OS=Homo sapiens GN=CAPRIN1 PE=1 SV=2 - [CAPR1_HUMAN]
Q6JBY9	9.86	3	3	22.3346	1.62492	0.640374	0.388675	1.11393	1.3586	0.634827	0.774259	1.68417	2.06078	1.21964	CapZ-interacting protein OS=Homo sapiens GN=RCSD1 PE=1 SV=1 - [CPZIP_HUMAN]
P00918	22.31	17	6	78.9478	0.72242	0.890195	1.26917	0.520236	0.753584	0.718854	1.08597	0.569965	0.828192	1.49092	Carbonic anhydrase 2 OS=Homo sapiens GN=CA2 PE=1 SV=2 - [CAH2_HUMAN]
Q96DG6	21.22	7	6	30.9041	1.1841	0.91828	0.835934	0.0876966	0.141778	0.0728307	0.117745	0.083233	0.134562	1.59626	Carboxymethylenebutenolidase homolog OS=Homo sapiens GN=CMBL PE=1 SV=1 - [CMBL_HUMAN]
P50416	2.33	2	2	27.5736	1.28719	1.07644	0.836273	0.643795	0.801534	0.500156	0.622701	0.598077	0.744614	1.24501	Carnitine O-palmitoyltransferase 1, liver isoform OS=Homo sapiens GN=CPT1A PE=1 SV=2 - [CPT1A_HUMAN]
P23786	3.34	2	2	35.1963	1.40162	1.09106	0.778427	1.33376	1.62445	0.951585	1.15898	1.22245	1.48887	1.21794	Carnitine O-palmitoyltransferase 2, mitochondrial OS=Homo sapiens GN=CPT2 PE=1 SV=2 - [CPT2_HUMAN]
P67870	12.09	6	3	30.0539	1.0453	1.01834	1.07597	0.875479	1.09834	0.982402	1.17725	0.963024	1.16419	1.19834	Casein kinase II subunit beta OS=Homo sapiens GN=CSNK2B PE=1 SV=1 - [CSK2B_HUMAN]
P04040	19.92	27	11	168.26	1.6145	0.769084	0.461456	0.398993	0.560713	0.253645	0.341008	0.498699	0.705229	1.36994	Catalase OS=Homo sapiens GN=CAT PE=1 SV=3 - [CATA_HUMAN]
P07339	18.69	15	8	88.5788	1.47852	0.858059	0.536779	1.27861	1.61516	0.960728	1.2158	1.63619	2.17513	1.27644	Cathepsin D OS=Homo sapiens GN=CTSD PE=1 SV=1 - [CATD_HUMAN]
Q9UBR2	8.91	5	3	23.7757	2.04651	0.844732	0.412768	1.48356	2.04425	0.702327	0.999334	1.7837	2.45781	1.40926	Cathepsin Z OS=Homo sapiens GN=CTSZ PE=1 SV=1 - [CATZ_HUMAN]
P20645	15.16	8	4	48.6911	1.52587	0.867414	0.576675	1.1694	1.41753	0.770651	0.935479	1.33118	1.64355	1.209	Cation-dependent mannose-6-phosphate receptor OS=Homo sapiens GN=M6PR PE=1 SV=1 - [MPRD_HUMAN]
Q96Q11	3.46	2	2	31.922	1.15084	1.00876	0.876539	0.707932	0.876291	0.615143	0.761435	0.701786	0.868684	1.23782	CCA tRNA nucleotidyltransferase 1, mitochondrial OS=Homo sapiens GN=TRNT1 PE=1 SV=2 - [TRNT1_HUMAN]
B7ZM78	0.72	3	2	175.509	1.13875	1.32498	1.16354	0.408309	0.61272	0.358557	0.538061	0.308162	0.462436	1.50063	CCDC88A protein OS=Homo sapiens GN=CCDC88A PE=2 SV=1 - [B7ZM78_HUMAN]
A5YKK6	1.05	3	3	61.2609	1.02825	0.994366	0.993871	0.834881	1.0943	0.771859	0.972504	0.823114	1.0708	1.30091	CCR4-NOT transcription complex subunit 1 OS=Homo sapiens GN=CNOT1 PE=1 SV=2 - [CNOT1_HUMAN]
Q9H9A5	2.28	3	2	23.2524	0.959723	1.04361	1.0874	0.74033	0.991708	0.771399	1.03333	0.709395	0.950269	1.33955	CCR4-NOT transcription complex subunit 10 OS=Homo sapiens GN=CNOT10 PE=1 SV=1 - [CNOTA_HUMAN]
O75175	2.26	2	2	14.1	1.07296	0.994882	0.927234	0.782985	1.03421	0.729745	0.963891	0.787013	1.03953	1.32086	CCR4-NOT transcription complex subunit 3 OS=Homo sapiens GN=CNOT3 PE=1 SV=1 - [CNOT3_HUMAN]
Q9Y5K6	8.61	6	6	50.8803	0.960756	0.857204	0.901944	0.734384	1.00282	0.764382	0.979764	0.841921	1.23322	1.31115	CD2-associated protein OS=Homo sapiens GN=CD2AP PE=1 SV=1 - [CD2AP_HUMAN]
B6EAT9	4.71	2	2	12.9215	1.61878	0.893034	0.55167	0.880633	1.21871	0.544009	0.752853	0.986114	1.36468	1.3839	CD44 OS=Homo sapiens PE=2 SV=1 - [B6EAT9_HUMAN]
Q8N5K1	22.22	5	3	17.0221	1.04264	0.933445	0.926903	0.623713	0.907156	0.598203	0.835613	0.668184	0.923124	1.38333	CDGSH iron-sulfur domain-containing protein 2 OS=Homo sapiens GN=CISD2 PE=1 SV=1 - [CISD2_HUMAN]
Q96JB5	9.88	7	5	55.1028	1.12414	0.971259	0.820364	0.79733	1.12569	0.735181	1.02242	0.88084	1.15901	1.42147	CDK5 regulatory subunit-associated protein 3 OS=Homo sapiens GN=CDK5RAP3 PE=1 SV=2 - [CK5P3_HUMAN]
Q9NXV6	6.21	3	3	33.3522	1.07085	1.09229	0.985997	0.3561	0.71272	0.332541	0.713067	0.326726	0.62103	2.06804	CDKN2A-interacting protein OS=Homo sapiens GN=CDKN2AIP PE=1 SV=3 - [CARF_HUMAN]
B7Z8L1	4.41	2	2	21.076	1.01459	0.962363	0.948519	0.936726	1.15432	0.923251	1.13771	0.97336	1.19946	1.23229	cDNA FLJ52823, highly similar to Periphilin-1 OS=Homo sapiens PE=2 SV=1 - [B7Z8L1_HUMAN]
B4DH37	7.41	2	2	11.6633	1.4549	1.04183	0.716084	1.359	1.71662	0.934088	1.17989	1.30444	1.6477	1.26315	cDNA FLJ53760, highly similar to Syntaxin-7 OS=Homo sapiens PE=2 SV=1 - [B4DH37_HUMAN]
B7Z1X8	10.09	4	3	25.5275	1.00709	1.01588	1.00873	0.858906	1.06608	0.895525	1.09416	0.834061	1.03524	1.24565	cDNA FLJ55836, highly similar to Homo sapiens methionine adenosyltransferase II, beta (MAT2B), transcript variant 2, mRNA OS=Homo sapiens PE=2 SV=1 - [B7Z1X8_HUMAN]
B4E022	28.3	48	16	290.293	1.1687	0.821497	0.697802	0.778356	1.01509	0.653343	0.820766	1.02185	1.29504	1.26014	cDNA FLJ56274, highly similar to Transketolase (EC 2.2.1.1) OS=Homo sapiens PE=2 SV=1 - [B4E022_HUMAN]
B7Z4B8	15.65	17	13	83.6185	1.14669	1.00238	0.893646	0.895363	1.23126	0.772058	1.06807	0.869198	1.23301	1.38329	cDNA FLJ56481, highly similar to Heterogeneous nuclear ribonucleoprotein U-like protein 1 OS=Homo sapiens PE=2 SV=1 - [B7Z4B8_HUMAN]
B4DPN7	7.76	6	2	36.1966	1.53081	0.974904	0.636853	0.895902	1.16389	0.585246	0.76031	0.918965	1.19385	1.29913	cDNA FLJ57553, highly similar to SPFH domain-containing protein 1 OS=Homo sapiens PE=2 SV=1 - [B4DPN7_HUMAN]
B4DQ46	5.22	4	4	39.2922	1.30275	1.14651	0.946941	1.00607	1.19431	0.772268	0.995093	0.781023	1.00933	1.28852	cDNA FLJ58155, highly similar to Cohesin subunit SA-2 OS=Homo sapiens PE=2 SV=1 - [B4DQ46_HUMAN]
B4DXR7	2.61	2	2	9.60643	1.37109	0.84138	0.613659	0.78319	0.909407	0.571218	0.663275	0.93084	1.08085	1.16116	cDNA FLJ58302, highly similar to Importin-4 OS=Homo sapiens PE=2 SV=1 - [B4DXR7_HUMAN]
B4DZV5	19.5	8	8	62.3792	1.26024	1.14833	0.984162	0.993524	1.16356	0.752656	0.932167	0.86671	1.01819	1.23016	cDNA FLJ58820, highly similar to 55 kDa erythrocyte membrane protein (p55) OS=Homo sapiens PE=2 SV=1 - [B4DZV5_HUMAN]
B4DFA2	5.43	5	4	62.6432	1.10133	1.20269	0.99806	0.830691	1.18427	0.724005	1.03218	0.840006	1.19755	1.42565	cDNA FLJ59316, highly similar to Vesicle-fusing ATPase (EC 3.6.4.6) OS=Homo sapiens PE=2 SV=1 - [B4DFA2_HUMAN]
B7Z5P9	8.42	2	2	25.1524											cDNA FLJ60337, highly similar to Zinc finger protein 227 OS=Homo sapiens PE=2 SV=1 - [B7Z5P9_HUMAN]
B4DQB0	4.68	3	2	19.4726	0.864713	1.07024	1.23768	2.32127	2.6195	2.68444	3.02933	2.16893	2.44758	1.12848	cDNA FLJ61335, highly similar to Homo sapiens AT rich interactive domain 3B (BRIGHT- like) (ARID3B), mRNA OS=Homo sapiens PE=2 SV=1 - [B4DQB0_HUMAN]
A8K1R6	7.76	11	8	73.3533	0.923987	0.980207	1.03742	0.885453	1.05038	0.980929	1.14592	0.871585	1.06081	1.19078	cDNA FLJ77026, highly similar to Homo sapiens ataxin 2-like (ATXN2L), transcript variant E, mRNA OS=Homo sapiens PE=2 SV=1 - [A8K1R6_HUMAN]
A8K1B6	9.7	12	10	171.559	1.25457	1.00038	0.805797	0.950456	1.3122	0.802674	1.12976	0.999834	1.44258	1.33544	cDNA FLJ78533, highly similar to Homo sapiens dynamin 2 (DNM2), transcript variant 4, mRNA OS=Homo sapiens PE=2 SV=1 - [A8K1B6_HUMAN]
B7ZA04	8.25	11	6	71.4713	1.08023	1.11219	1.03382	0.75763	0.969564	0.754997	0.955735	0.721128	0.890675	1.23577	cDNA, FLJ79018, highly similar to Cytoplasmic dynein 1 intermediate chain 2 OS=Homo sapiens PE=2 SV=1 - [B7ZA04_HUMAN]
P60953	26.7	12	5	50.0261	1.41564	0.968776	0.662248	1.28344	1.70141	0.901492	1.22237	1.36537	1.85346	1.3622	Cell division control protein 42 homolog OS=Homo sapiens GN=CDC42 PE=1 SV=2 - [CDC42_HUMAN]
Q99459	11.22	14	11	91.6706	0.965257	0.981446	1.05151	0.899843	1.15999	0.878928	1.16913	0.871211	1.15119	1.28075	Cell division cycle 5-like protein OS=Homo sapiens GN=CDC5L PE=1 SV=2 - [CDC5L_HUMAN]
Q8IX12	5.91	10	8	80.0902	0.945818	1.03362	1.00813	0.875481	1.11804	0.868323	1.07841	0.813443	1.15101	1.25262	Cell division cycle and apoptosis regulator protein 1 OS=Homo sapiens GN=CCAR1 PE=1 SV=2 - [CCAR1_HUMAN]
Q9NX58	18.73	8	6	54.1874	0.956773	1.02743	1.09201	0.51911	0.63918	0.548344	0.675175	0.555368	0.684255	1.23475	Cell growth-regulating nucleolar protein OS=Homo sapiens GN=LYAR PE=1 SV=2 - [LYAR_HUMAN]
P49454	1	3	3	214.084	1.19915	0.880486	0.734256	0.908259	1.23023	0.757416	1.02591	1.03154	1.39722	1.35449	Centromere protein F OS=Homo sapiens GN=CENPF PE=1 SV=2 - [CENPF_HUMAN]
Q7Z7K6	7.64	2	2	12.6587	0.893843	1.18933	1.33058	1.31064	1.59745	1.46629	1.78718	1.10199	1.34315	1.21884	Centromere protein V OS=Homo sapiens GN=CENPV PE=1 SV=1 - [CENPV_HUMAN]
Q02224	1.33	7	5	261.277	1.22376	0.906675	0.740891	0.672643	0.864216	0.549651	0.706195	0.741879	0.953171	1.28481	Centromere-associated protein E OS=Homo sapiens GN=CENPE PE=1 SV=2 - [CENPE_HUMAN]
O43264	1.8	2	2	94.3634	1.08114	1.02464	0.947741	0.822806	1.05251	0.761052	0.973519	0.803017	1.0272	1.27918	Centromere/kinetochore protein zw10 homolog OS=Homo sapiens GN=ZW10 PE=1 SV=3 - [ZW10_HUMAN]
O15078	1.53	7	6	301.19	0.974616	0.99073	1.01653	0.724938	0.93625	0.743819	0.960635	0.731721	0.945011	1.29149	Centrosomal protein of 290 kDa OS=Homo sapiens GN=CEP290 PE=1 SV=2 - [CE290_HUMAN]
Q9UFW8	11.38	2	2	15.1061	1.06129	0.965483	0.90973	0.618583	0.914899	0.582862	0.862066	0.640698	0.947607	1.47902	CGG triplet repeat-binding protein 1 OS=Homo sapiens GN=CGGBP1 PE=1 SV=2 - [CGBP1_HUMAN]
B7Z4T9	36.67	49	20	250.853	0.995907	1.015	1.00835	0.807677	0.989601	0.768368	0.977003	0.804358	0.990667	1.25559	Chaperonin containing TCP1, subunit 7 (Eta), isoform CRA_c OS=Homo sapiens GN=CCT7 PE=2 SV=1 - [B7Z4T9_HUMAN]
Q7LBR1	11.56	4	3	25.0519	1.12979	1.13336	1.00714	1.35421	1.6159	1.19864	1.43028	1.18859	1.41828	1.26181	Charged multivesicular body protein 1b OS=Homo sapiens GN=CHMP1B PE=1 SV=1 - [CHM1B_HUMAN]
O43633	7.66	2	2	43.9995	1.03174	1.13132	1.09651	0.904993	1.2054	0.877149	1.16831	0.799945	1.06548	1.33194	Charged multivesicular body protein 2a OS=Homo sapiens GN=CHMP2A PE=1 SV=1 - [CHM2A_HUMAN]
O00299	39.83	24	10	111.641	1.47193	1.15081	0.801801	1.31502	1.72112	0.892549	1.16258	1.10179	1.47122	1.30043	Chloride intracellular channel protein 1 OS=Homo sapiens GN=CLIC1 PE=1 SV=4 - [CLIC1_HUMAN]
Q9Y696	10.28	6	3	32.5186	1.1568	1.19774	1.01426	1.38955	1.76328	1.19098	1.55189	1.17423	1.49235	1.25906	Chloride intracellular channel protein 4 OS=Homo sapiens GN=CLIC4 PE=1 SV=4 - [CLIC4_HUMAN]
Q8WWI5	2.13	2	2	12.5988	1.64678	1.19176	0.723691	1.21783	1.63758	0.739522	0.994411	1.02187	1.37408	1.34467	Choline transporter-like protein 1 OS=Homo sapiens GN=SLC44A1 PE=1 SV=1 - [CTL1_HUMAN]
Q9Y3Y2	7.66	3	2	37.4084	0.990672	1.07583	1.08596	1.01089	1.33882	1.06001	1.35143	0.93801	1.24446	1.27493	Chromatin target of PRMT1 protein OS=Homo sapiens GN=CHTOP PE=1 SV=2 - [CHTOP_HUMAN]
P83916	10.27	2	2	17.6596	0.977257	1.1287	1.15497	1.31112	1.83767	1.34163	1.88044	1.16162	1.62813	1.40161	Chromobox protein homolog 1 OS=Homo sapiens GN=CBX1 PE=1 SV=1 - [CBX1_HUMAN]
Q13185	23.5	11	6	85.8237	0.937496	1.02793	1.0995	1.37712	1.58183	1.46447	1.70452	1.31558	1.51114	1.18431	Chromobox protein homolog 3 OS=Homo sapiens GN=CBX3 PE=1 SV=4 - [CBX3_HUMAN]
P45973	21.47	9	5	64.2523	0.861227	0.915609	1.09035	1.50292	1.64498	1.72082	1.91004	1.59941	1.79659	1.06935	Chromobox protein homolog 5 OS=Homo sapiens GN=CBX5 PE=1 SV=1 - [CBX5_HUMAN]
O95239	1.62	2	2	91.9712	1.03939	0.782679	0.753015	0.755164	0.913628	0.726543	0.879001	0.964846	1.16731	1.20984	Chromosome-associated kinesin KIF4A OS=Homo sapiens GN=KIF4A PE=1 SV=3 - [KIF4A_HUMAN]
B1AKD8	0.79	3	2	163.403											Ciliary rootlet coiled-coil, rootletin (Fragment) OS=Homo sapiens GN=CROCC PE=4 SV=1 - [B1AKD8_HUMAN]
Q567R9	38.67	12	6	43.2696	0.958741	1.06343	1.04328	0.799316	1.10062	0.810854	1.13272	0.739515	1.06761	1.34519	CIP29 protein OS=Homo sapiens GN=CIP29 PE=2 SV=1 - [Q567R9_HUMAN]
B4DJV2	15.45	13	7	73.953	1.14934	0.936893	0.817794	1.10442	1.30353	0.944206	1.18087	1.18794	1.45106	1.25064	Citrate synthase OS=Homo sapiens GN=CS PE=2 SV=1 - [B4DJV2_HUMAN]
Q00610	22.93	85	39	483.86	1.05746	1.06701	1.00397	0.930162	1.1865	0.846556	1.08635	0.915701	1.16212	1.3364	Clathrin heavy chain 1 OS=Homo sapiens GN=CLTC PE=1 SV=5 - [CLH1_HUMAN]
P53675	7.38	23	12	162.386	1.40893	1.17803	0.836117	1.26703	1.63278	0.89928	1.15887	1.07554	1.38602	1.28867	Clathrin heavy chain 2 OS=Homo sapiens GN=CLTCL1 PE=1 SV=2 - [CLH2_HUMAN]
Q14677	4.16	2	2	29.1076	1.25504	1.1307	0.900925	0.706434	1.00112	0.562877	0.797677	0.624777	0.885398	1.41714	Clathrin interactor 1 OS=Homo sapiens GN=CLINT1 PE=1 SV=1 - [EPN4_HUMAN]
P09497	19.65	5	5	20.4328	1.23815	1.01495	0.815172	1.24358	1.60775	1.00439	1.29851	1.24153	1.58308	1.25586	Clathrin light chain B OS=Homo sapiens GN=CLTB PE=1 SV=1 - [CLCB_HUMAN]
Q10570	1.39	2	2	56.0998	0.992768	0.999079	1.00636	0.771576	0.996798	0.777197	1.00406	0.772288	0.997717	1.2919	Cleavage and polyadenylation specificity factor subunit 1 OS=Homo sapiens GN=CPSF1 PE=1 SV=2 - [CPSF1_HUMAN]
Q9UKF6	5.99	3	3	29.6305	0.899549	0.953982	0.97549	0.804072	0.95505	0.893862	1.02558	0.916321	1.05135	1.18703	Cleavage and polyadenylation specificity factor subunit 3 OS=Homo sapiens GN=CPSF3 PE=1 SV=1 - [CPSF3_HUMAN]
O43809	12.78	8	4	40.9799	1.06454	0.961165	0.938903	0.844556	1.062	0.768169	0.997803	0.825666	1.05045	1.29187	Cleavage and polyadenylation specificity factor subunit 5 OS=Homo sapiens GN=NUDT21 PE=1 SV=1 - [CPSF5_HUMAN]
Q16630	9.07	9	4	53.6564	1.03336	0.983932	0.954417	0.865791	1.13128	0.824528	1.04349	0.88807	1.1006	1.26556	Cleavage and polyadenylation specificity factor subunit 6 OS=Homo sapiens GN=CPSF6 PE=1 SV=2 - [CPSF6_HUMAN]
Q14019	22.54	8	4	45.8184	2.25582	0.966495	0.544783	2.14066	2.57142	1.07412	1.28691	1.96417	2.48996	1.24087	Coactosin-like protein OS=Homo sapiens GN=COTL1 PE=1 SV=3 - [COTL1_HUMAN]
B4DZI8	8.32	13	9	72.4212	1.18764	0.939761	0.766362	0.961513	1.19526	0.779133	1.01178	1.02579	1.33732	1.24311	Coatomer protein complex, subunit beta 2 (Beta prime), isoform CRA_b OS=Homo sapiens GN=COPB2 PE=2 SV=1 - [B4DZI8_HUMAN]
P53621	9.23	14	13	152.453	1.24358	0.931956	0.759218	0.937146	1.18078	0.782016	0.954626	1.03094	1.23217	1.26463	Coatomer subunit alpha OS=Homo sapiens GN=COPA PE=1 SV=2 - [COPA_HUMAN]
P53618	3.99	7	4	96.6296	1.09585	0.937627	0.901023	1.17108	1.4366	1.10382	1.36917	1.15846	1.43695	1.2257	Coatomer subunit beta OS=Homo sapiens GN=COPB1 PE=1 SV=3 - [COPB_HUMAN]
Q9UBF2	1.95	2	2	38.807	1.16617	1.01266	0.868366	0.84963	1.14028	0.728567	0.977806	0.839009	1.12603	1.3421	Coatomer subunit gamma-2 OS=Homo sapiens GN=COPG2 PE=1 SV=1 - [COPG2_HUMAN]
P23528	60.24	81	14	338.286	1.50388	1.14372	0.763311	0.877011	1.12698	0.535077	0.689405	0.719685	0.994857	1.2911	Cofilin-1 OS=Homo sapiens GN=CFL1 PE=1 SV=3 - [COF1_HUMAN]
Q8WUD4	16.87	4	3	21.6504	0.961491	1.04318	1.08	1.08982	1.3116	1.12829	1.35791	1.02967	1.26451	1.2198	Coiled-coil domain-containing protein 12 OS=Homo sapiens GN=CCDC12 PE=1 SV=1 - [CCD12_HUMAN]
Q96CT7	24.66	7	6	45.714	1.06885	1.08637	1.01143	0.954446	1.13185	0.897301	1.04783	0.908334	1.0146	1.10916	Coiled-coil domain-containing protein 124 OS=Homo sapiens GN=CCDC124 PE=1 SV=1 - [CC124_HUMAN]
Q4G0X9	1.23	2	2	116.937											Coiled-coil domain-containing protein 40 OS=Homo sapiens GN=CCDC40 PE=2 SV=2 - [CCD40_HUMAN]
Q96A33	3.11	3	2	10.406	1.18594	0.927191	0.765929	0.76376	1.00211	0.638666	0.85753	0.840826	1.10323	1.37133	Coiled-coil domain-containing protein 47 OS=Homo sapiens GN=CCDC47 PE=1 SV=1 - [CCD47_HUMAN]
Q8IVM0	5.88	2	2	21.0703	0.809254	1.13919	1.4077	1.45887	1.36812	1.80274	1.6906	1.28063	1.20097	0.937793	Coiled-coil domain-containing protein 50 OS=Homo sapiens GN=CCDC50 PE=1 SV=1 - [CCD50_HUMAN]
Q9Y6R9	2.74	2	2	43.4676											Coiled-coil domain-containing protein 61 OS=Homo sapiens GN=CCDC61 PE=1 SV=2 - [CCD61_HUMAN]
Q6P9F0	2.05	3	2	51.8856											Coiled-coil domain-containing protein 62 OS=Homo sapiens GN=CCDC62 PE=1 SV=2 - [CCD62_HUMAN]
Q9Y2S6	39.06	8	4	56.8517	1.19296	1.05387	0.895833	0.999644	1.28169	0.862502	1.09449	0.943235	1.20925	1.28408	Coiled-coil domain-containing protein 72 OS=Homo sapiens GN=CCDC72 PE=1 SV=1 - [CCD72_HUMAN]
Q9H6F5	5.28	4	2	31.0517	0.904677	0.922399	1.05085	0.942044	1.00588	1.03173	1.11231	1.00983	1.05639	1.06099	Coiled-coil domain-containing protein 86 OS=Homo sapiens GN=CCDC86 PE=1 SV=1 - [CCD86_HUMAN]
Q9NX63	41.85	19	11	89.7242	0.99682	0.990035	1.00691	1.04833	1.34471	1.04378	1.36263	1.09927	1.34711	1.27142	Coiled-coil-helix-coiled-coil-helix domain-containing protein 3, mitochondrial OS=Homo sapiens GN=CHCHD3 PE=1 SV=1 - [CHCH3_HUMAN]
O75534	10.28	10	9	91.8658	1.19165	0.914307	0.790461	0.595906	0.754955	0.485392	0.611668	0.617172	0.776294	1.21221	Cold shock domain-containing protein E1 OS=Homo sapiens GN=CSDE1 PE=1 SV=2 - [CSDE1_HUMAN]
Q14011	13.37	4	2	14.2778	0.963983	1.06502	1.10341	0.856175	1.04675	0.88704	1.08448	0.803907	0.982843	1.1741	Cold-inducible RNA-binding protein OS=Homo sapiens GN=CIRBP PE=1 SV=1 - [CIRBP_HUMAN]
Q9Y5P4	4.33	2	2	17.295	1.11841	0.983673	0.879531	1.2866	1.73294	1.15039	1.54948	1.30795	1.76171	1.34692	Collagen type IV alpha-3-binding protein OS=Homo sapiens GN=COL4A3BP PE=1 SV=1 - [C43BP_HUMAN]
P01024	5.59	10	9	72.1957	1.25011	1.27555	1.00196	4.05142	4.9059	3.26893	3.95837	3.16445	3.83186	1.11196	Complement C3 OS=Homo sapiens GN=C3 PE=1 SV=2 - [CO3_HUMAN]
Q9Y375	6.73	2	2	24.5801	1.14511	0.873087	0.762446	0.851873	1.048	0.74392	0.915197	0.975702	1.20034	1.23023	Complex I intermediate-associated protein 30, mitochondrial OS=Homo sapiens GN=NDUFAF1 PE=1 SV=2 - [CIA30_HUMAN]
Q15021	4.43	9	7	79.5595	0.973836	1.0087	0.989676	0.802476	0.919194	0.811771	1.00051	0.812512	0.911768	1.15345	Condensin complex subunit 1 OS=Homo sapiens GN=NCAPD2 PE=1 SV=3 - [CND1_HUMAN]
Q9BPX3	5.52	7	6	107.628	1.06213	1.05619	1.13457	0.778055	0.875661	0.84336	1.02656	0.787016	0.905809	1.17029	Condensin complex subunit 3 OS=Homo sapiens GN=NCAPG PE=1 SV=1 - [CND3_HUMAN]
Q9Y2V7	1.98	2	2	41.6306											Conserved oligomeric Golgi complex subunit 6 OS=Homo sapiens GN=COG6 PE=2 SV=2 - [COG6_HUMAN]
Q9NZB2	5.19	6	5	56.2422	1.17014	0.991264	0.89139	0.646047	0.903835	0.549592	0.748484	0.633828	0.878868	1.3866	Constitutive coactivator of PPAR-gamma-like protein 1 OS=Homo sapiens GN=FAM120A PE=1 SV=2 - [F120A_HUMAN]
Q13098	3.67	2	2	67.5768	1.03453	0.982716	0.949912	0.829461	1.00907	0.801772	0.975384	0.844049	1.02681	1.21653	COP9 signalosome complex subunit 1 OS=Homo sapiens GN=GPS1 PE=1 SV=4 - [CSN1_HUMAN]
Q92905	7.49	4	3	12.686	1.32531	0.952171	0.718453	0.855793	1.09192	0.647026	0.837083	0.861533	1.10712	1.28506	COP9 signalosome complex subunit 5 OS=Homo sapiens GN=COPS5 PE=1 SV=4 - [CSN5_HUMAN]
Q9UBW8	5.82	2	2	8.72967	1.01088	1.02923	1.01815	0.872152	0.992802	0.862763	0.982114	0.84738	0.964602	1.13834	COP9 signalosome complex subunit 7a OS=Homo sapiens GN=COPS7A PE=1 SV=1 - [CSN7A_HUMAN]
O75131	5.03	3	3	19.1345	1.48532	1.00411	0.733818	0.617348	0.926519	0.392391	0.608088	0.5664	0.850056	1.53408	Copine-3 OS=Homo sapiens GN=CPNE3 PE=1 SV=1 - [CPNE3_HUMAN]
P36551	27.09	31	12	116.796	0.878648	0.995879	1.17307	0.843606	1.17671	0.955747	1.39934	0.843136	1.1991	1.39538	Coproporphyrinogen-III oxidase, mitochondrial OS=Homo sapiens GN=CPOX PE=1 SV=3 - [HEM6_HUMAN]
O75367	14.25	14	6	61.7888	1.40571	0.920619	0.66731	2.71689	3.16501	1.76494	2.03805	2.7168	3.23418	1.16812	Core histone macro-H2A.1 OS=Homo sapiens GN=H2AFY PE=1 SV=4 - [H2AY_HUMAN]
P31146	24.73	22	12	125.157	2.15789	0.795597	0.393522	2.5728	3.16154	1.12125	1.43995	2.9978	3.89942	1.20351	Coronin-1A OS=Homo sapiens GN=CORO1A PE=1 SV=4 - [COR1A_HUMAN]
Q9BR76	8.59	5	5	50.5226	1.39663	0.930411	0.641467	1.85956	2.02653	1.1538	1.3446	1.79869	2.0607	1.13327	Coronin-1B OS=Homo sapiens GN=CORO1B PE=1 SV=1 - [COR1B_HUMAN]
Q9ULV4	23.84	22	13	110.396	0.947872	1.01478	1.0061	1.38337	1.48011	1.35788	1.59392	1.50635	1.56324	1.09127	Coronin-1C OS=Homo sapiens GN=CORO1C PE=1 SV=1 - [COR1C_HUMAN]
P57737	3.24	3	3	30.2713	1.67559	1.02921	0.690192	1.17833	1.50358	0.712409	0.914233	1.11952	1.33747	1.27602	Coronin-7 OS=Homo sapiens GN=CORO7 PE=1 SV=2 - [CORO7_HUMAN]
Q96H99	6.63	6	4	38.7653	1.00917	1.12387	1.14978	0.986175	1.33556	1.00697	1.32525	0.941731	1.29606	1.34647	Cortactin OS=Homo sapiens GN=CTTN PE=2 SV=1 - [Q96H99_HUMAN]
Q9UEE9	9.7	4	3	31.6011	0.991503	1.09475	1.10414	0.649073	0.832103	0.65326	0.835256	0.583073	0.777506	1.30777	Craniofacial development protein 1 OS=Homo sapiens GN=CFDP1 PE=1 SV=1 - [CFDP1_HUMAN]
P46109	9.57	3	3	9.91273	1.05136	0.971761	0.924292	0.745044	1.06827	0.701352	0.979175	0.766695	1.09932	1.43384	Crk-like protein OS=Homo sapiens GN=CRKL PE=1 SV=1 - [CRKL_HUMAN]
Q5HYE7	7.81	2	2	13.0452	1.17188	0.65946	0.562739	0.772855	0.98346	0.659502	0.839219	1.17195	1.49131	1.2725	Crystallin, zeta (Quinone reductase), isoform CRA_a OS=Homo sapiens GN=DKFZp686C16101 PE=2 SV=1 - [Q5HYE7_HUMAN]
Q8N1C0	5.78	3	3	43.2003	1.27607	1.31417	1.02986	0.184587	0.326306	0.144652	0.255711	0.140459	0.248297	1.58876	CTNNA1 protein OS=Homo sapiens GN=CTNNA1 PE=2 SV=1 - [Q8N1C0_HUMAN]
P17812	7.95	5	5	37.7781	0.930768	1.11968	1.15632	1.3369	1.44682	1.43873	1.55702	1.24061	1.36901	1.1826	CTP synthase 1 OS=Homo sapiens GN=CTPS PE=1 SV=2 - [PYRG1_HUMAN]
Q92879	4.53	3	3	20.7126	1.39624	1.06328	0.763757	0.901928	1.09905	0.667581	0.870475	0.874075	1.13973	1.21856	CUGBP Elav-like family member 1 OS=Homo sapiens GN=CELF1 PE=1 SV=2 - [CELF1_HUMAN]
Q5T2B5	4.39	5	4	36.5203	1.07942	0.938211	0.87161	0.777995	0.993953	0.757652	0.943465	0.869256	1.08244	1.24525	Cullin 2 OS=Homo sapiens GN=CUL2 PE=2 SV=1 - [Q5T2B5_HUMAN]
Q13618	4.17	4	4	50.5887	1.18111	1.01578	0.860022	0.87549	1.07763	0.694726	0.855133	0.856905	1.06835	1.25688	Cullin-3 OS=Homo sapiens GN=CUL3 PE=1 SV=2 - [CUL3_HUMAN]
Q13620	6.24	9	6	56.8021	1.24481	0.971392	0.780356	0.981916	1.23365	0.78881	0.991037	1.01083	1.26998	1.25637	Cullin-4B OS=Homo sapiens GN=CUL4B PE=1 SV=4 - [CUL4B_HUMAN]
Q86VP6	17.97	29	24	175.714	1.14324	1.08105	0.965506	0.994027	1.27373	0.9062	1.18665	0.897307	1.21614	1.30856	Cullin-associated NEDD8-dissociated protein 1 OS=Homo sapiens GN=CAND1 PE=1 SV=2 - [CAND1_HUMAN]
O15320	3.48	2	2	26.9211	1.24875	0.965956	0.773538	1.17157	1.44668	0.93819	1.1585	1.21286	1.49766	1.23482	Cutaneous T-cell lymphoma-associated antigen 5 OS=Homo sapiens GN=CTAGE5 PE=1 SV=4 - [CTGE5_HUMAN]
Q69YN2	4.46	2	2	21.8045	1.85159	0.938472	0.506848	0.688442	0.879369	0.371812	0.474928	0.733578	0.937023	1.27733	CWF19-like protein 1 OS=Homo sapiens GN=CWF19L1 PE=1 SV=2 - [C19L1_HUMAN]
Q5TZP9	4.29	2	2	26.2965	0.862913	0.97861	1.13408	0.460616	0.531357	0.533792	0.615771	0.470684	0.542971	1.15358	Cyclin B1 OS=Homo sapiens GN=CCNB1 PE=2 SV=1 - [Q5TZP9_HUMAN]
P24941	11.74	6	4	34.8064	0.951786	0.866698	0.910602	0.59164	0.826957	0.62161	0.868848	0.682637	0.954147	1.39774	Cyclin-dependent kinase 2 OS=Homo sapiens GN=CDK2 PE=1 SV=2 - [CDK2_HUMAN]
P11802	4.62	4	2	23.9493											Cyclin-dependent kinase 4 OS=Homo sapiens GN=CDK4 PE=1 SV=2 - [CDK4_HUMAN]
Q00534	5.52	4	2	21.2207	1.03317	0.97775	0.946359	0.300801	0.438048	0.291144	0.423984	0.307646	0.448016	1.45627	Cyclin-dependent kinase 6 OS=Homo sapiens GN=CDK6 PE=1 SV=1 - [CDK6_HUMAN]
P04080	33.67	5	4	33.1169	0.984077	0.742185	0.73858	1.26444	1.63816	1.19045	1.66844	1.31577	1.66136	1.51539	Cystatin-B OS=Homo sapiens GN=CSTB PE=1 SV=2 - [CYTB_HUMAN]
Q9UHD1	6.02	3	2	30.6342	1.11784	0.923617	0.826252	0.909173	1.05195	0.81333	0.932724	0.969733	1.09779	1.17427	Cysteine and histidine-rich domain-containing protein 1 OS=Homo sapiens GN=CHORDC1 PE=1 SV=2 - [CHRD1_HUMAN]
Q6UXH1	11.05	4	4	14.2513	2.2417	0.781725	0.371718	1.93188	2.29466	0.896589	1.02363	2.35368	2.77461	1.17884	Cysteine-rich with EGF-like domain protein 2 OS=Homo sapiens GN=CRELD2 PE=1 SV=1 - [CREL2_HUMAN]
A8MVQ3	9.35	10	7	72.388	0.911708	1.01855	1.22296	1.26414	1.51019	1.55619	1.85907	0.952681	1.1861	1.20429	Cysteinyl-tRNA synthetase, isoform CRA_b OS=Homo sapiens GN=CARS PE=2 SV=1 - [A8MVQ3_HUMAN]
P13498	12.82	3	2	9.33778	2.30166	1.04132	0.452422	3.06452	3.85909	1.44103	1.82028	2.97497	3.48678	1.15705	Cytochrome b-245 light chain OS=Homo sapiens GN=CYBA PE=1 SV=3 - [CY24A_HUMAN]
P31930	10.21	8	5	71.8631	1.02023	1.02006	0.907119	0.918129	1.1815	0.855742	1.10122	0.985118	1.31306	1.33719	Cytochrome b-c1 complex subunit 1, mitochondrial OS=Homo sapiens GN=UQCRC1 PE=1 SV=3 - [QCR1_HUMAN]
P22695	15.45	14	7	68.5573	1.06765	0.91614	0.861171	0.86553	1.04066	0.798303	0.9815	0.939931	1.15351	1.22116	Cytochrome b-c1 complex subunit 2, mitochondrial OS=Homo sapiens GN=UQCRC2 PE=1 SV=3 - [QCR2_HUMAN]
P07919	30.77	7	4	35.5225	1.09616	0.896605	0.822947	0.853509	1.12992	0.833053	1.11512	0.960337	1.30575	1.33488	Cytochrome b-c1 complex subunit 6, mitochondrial OS=Homo sapiens GN=UQCRH PE=1 SV=2 - [QCR6_HUMAN]
P14927	44.14	7	5	47.3955	1.03152	1.03544	0.985242	0.948675	1.24945	0.943974	1.19929	1.08828	1.31682	1.25116	Cytochrome b-c1 complex subunit 7 OS=Homo sapiens GN=UQCRB PE=1 SV=2 - [QCR7_HUMAN]
P47985	20.07	9	6	34.0494	1.08538	1.00344	0.944565	0.8848	1.146	0.815199	1.05285	0.959693	1.14122	1.23573	Cytochrome b-c1 complex subunit Rieske, mitochondrial OS=Homo sapiens GN=UQCRFS1 PE=1 SV=2 - [UCRI_HUMAN]
P00167	11.19	2	2	5.39233	0.77618	0.670754	0.864174	0.650763	0.854918	0.838418	1.10144	0.970196	1.27456	1.31372	Cytochrome b5 OS=Homo sapiens GN=CYB5A PE=1 SV=2 - [CYB5_HUMAN]
P13073	34.91	15	6	102.686	1.14819	0.978826	0.838698	0.95866	1.18102	0.822389	0.976634	0.946906	1.17621	1.22518	Cytochrome c oxidase subunit 4 isoform 1, mitochondrial OS=Homo sapiens GN=COX4I1 PE=1 SV=1 - [COX41_HUMAN]
P20674	15.33	9	4	50.9298	1.19978	1.0805	0.910044	0.986499	1.18271	0.822231	0.985769	0.862528	1.08339	1.2191	Cytochrome c oxidase subunit 5A, mitochondrial OS=Homo sapiens GN=COX5A PE=1 SV=2 - [COX5A_HUMAN]
P10606	23.26	5	3	20.915	1.08675	1.08914	0.990402	0.98531	1.18206	0.900985	1.05791	0.915441	1.09556	1.17193	Cytochrome c oxidase subunit 5B, mitochondrial OS=Homo sapiens GN=COX5B PE=1 SV=2 - [COX5B_HUMAN]
P14854	17.44	4	2	36.7296	1.07597	1.14556	1.05537	0.783286	0.945727	0.727978	0.876834	0.66822	0.820949	1.19711	Cytochrome c oxidase subunit 6B1 OS=Homo sapiens GN=COX6B1 PE=1 SV=2 - [CX6B1_HUMAN]
P09669	28	5	3	59.1603	1.07931	1.14503	1.01717	0.870355	1.0793	0.806402	0.999995	0.743163	0.915281	1.23756	Cytochrome c oxidase subunit 6C OS=Homo sapiens GN=COX6C PE=1 SV=2 - [COX6C_HUMAN]
O14548	14.91	2	2	6.49688	1.07201	1.0067	0.939076	0.926303	1.08025	0.864077	1.00768	0.920136	1.07305	1.16619	Cytochrome c oxidase subunit 7A-related protein, mitochondrial OS=Homo sapiens GN=COX7A2L PE=1 SV=2 - [COX7R_HUMAN]
P14406	27.71	2	2	12.7109	1.05348	1.08876	1.03349	0.888596	1.06493	0.843483	1.01087	0.816154	0.978113	1.19844	Cytochrome c oxidase subunit 7A2, mitochondrial OS=Homo sapiens GN=COX7A2 PE=1 SV=1 - [CX7A2_HUMAN]
P24311	10	2	2	37.4133	1.1112	1.0257	0.923052	0.883052	0.968234	0.794684	0.871341	0.86093	0.943978	1.09646	Cytochrome c oxidase subunit 7B, mitochondrial OS=Homo sapiens GN=COX7B PE=1 SV=2 - [COX7B_HUMAN]
P08574	6.15	2	2	14.7154	1.03198	0.979484	0.949129	0.859043	1.16444	0.83242	1.12835	0.877036	1.18883	1.35551	Cytochrome c1, heme protein, mitochondrial OS=Homo sapiens GN=CYC1 PE=1 SV=3 - [CY1_HUMAN]
Q14204	6.16	39	32	379.399	1.08188	1.13001	1.03089	0.874254	1.16704	0.8117	1.09371	0.75988	1.0433	1.39942	Cytoplasmic dynein 1 heavy chain 1 OS=Homo sapiens GN=DYNC1H1 PE=1 SV=5 - [DYHC1_HUMAN]
Q14008	7.28	21	16	157.709	0.92592	1.07027	1.1585	0.695009	0.893441	0.695462	0.886695	0.628375	0.793097	1.27838	Cytoskeleton-associated protein 5 OS=Homo sapiens GN=CKAP5 PE=1 SV=3 - [CKAP5_HUMAN]
P28838	21.97	17	13	75.6333	1.14618	1.06516	0.917693	0.901924	1.25744	0.753703	1.03062	0.864216	1.18904	1.34687	Cytosol aminopeptidase OS=Homo sapiens GN=LAP3 PE=1 SV=3 - [AMPL_HUMAN]
Q96KP4	8	4	4	27.8848	1.09561	1.20434	1.04903	0.870308	1.40205	0.758075	1.22124	0.722644	1.16417	1.52368	Cytosolic non-specific dipeptidase OS=Homo sapiens GN=CNDP2 PE=1 SV=2 - [CNDP2_HUMAN]
O43175	19.32	14	10	73.929	0.818256	1.10155	1.38349	3.49877	3.03074	4.07273	4.19639	2.86201	2.74844	0.975226	D-3-phosphoglycerate dehydrogenase OS=Homo sapiens GN=PHGDH PE=1 SV=4 - [SERA_HUMAN]
Q96EP5	5.16	3	2	37.6435	1.03057	0.979902	0.988957	0.822574	1.05892	0.798486	1.00479	0.833102	1.07461	1.28733	DAZ-associated protein 1 OS=Homo sapiens GN=DAZAP1 PE=1 SV=1 - [DAZP1_HUMAN]
Q9H773	28.82	4	4	18.1375	1.38703	0.99448	0.729632	0.569521	0.75947	0.415004	0.551639	0.572673	0.74414	1.32918	dCTP pyrophosphatase 1 OS=Homo sapiens GN=DCTPP1 PE=1 SV=1 - [DCTP1_HUMAN]
Q59F66	29.31	29	19	173.01	1.01847	1.10068	1.07209	1.00446	1.31284	0.945542	1.25226	0.882903	1.16911	1.33291	DEAD box polypeptide 17 isoform p82 variant (Fragment) OS=Homo sapiens PE=2 SV=1 - [Q59F66_HUMAN]
Q9BTC0	0.8	2	2	41.6019	1.13238	0.912334	0.805676	0.866672	1.05767	0.765353	0.934019	0.94995	1.1593	1.22038	Death-inducer obliterator 1 OS=Homo sapiens GN=DIDO1 PE=1 SV=5 - [DIDO1_HUMAN]
P54886	12.2	12	10	70.3314	1.18717	0.9786	0.855151	0.63074	0.881918	0.550429	0.760813	0.670945	0.906627	1.34475	Delta-1-pyrroline-5-carboxylate synthase OS=Homo sapiens GN=ALDH18A1 PE=1 SV=2 - [P5CS_HUMAN]
B7Z3I9	14.06	5	4	51.3567	0.781834	0.767294	1.01949	0.936729	1.20409	1.14457	1.52682	1.2371	1.64516	1.32985	Delta-aminolevulinic acid dehydratase OS=Homo sapiens PE=2 SV=1 - [B7Z3I9_HUMAN]
Q13011	25.3	13	9	72.9675	1.24409	0.825474	0.67779	0.312525	0.520759	0.249166	0.442269	0.360483	0.63086	1.70404	Delta(3,5)-Delta(2,4)-dienoyl-CoA isomerase, mitochondrial OS=Homo sapiens GN=ECH1 PE=1 SV=2 - [ECH1_HUMAN]
O43583	8.08	2	2	20.2122	1.15489	1.10692	0.958464	0.873576	1.07365	0.756417	0.929657	0.789198	0.969945	1.22903	Density-regulated protein OS=Homo sapiens GN=DENR PE=1 SV=2 - [DENR_HUMAN]
Q5QJE6	2.25	2	2	79.8421	1.05456	0.971663	0.921392	1.48888	1.54027	1.41185	1.46059	1.5323	1.58519	1.03452	Deoxynucleotidyltransferase terminal-interacting protein 2 OS=Homo sapiens GN=DNTTIP2 PE=1 SV=2 - [TDIF2_HUMAN]
O43598	9.2	2	2	35.6166	1.08834	1.00097	0.919717	0.978973	1.37951	0.899508	1.26753	0.978028	1.37817	1.40914	Deoxyribonucleoside 5'-monophosphate N-glycosidase OS=Homo sapiens GN=RCL PE=1 SV=1 - [RCL_HUMAN]
P33316	22.62	18	6	86.2593	0.891634	0.93513	0.990503	0.562044	0.704303	0.639082	0.794169	0.60023	0.737459	1.24372	Deoxyuridine 5'-triphosphate nucleotidohydrolase, mitochondrial OS=Homo sapiens GN=DUT PE=1 SV=3 - [DUT_HUMAN]
P15924	0.59	3	2	164.325											Desmoplakin OS=Homo sapiens GN=DSP PE=1 SV=3 - [DESP_HUMAN]
B4DYA6	19.59	12	4	52.3154	1.46705	0.962973	0.615084	0.60986	0.853702	0.41584	0.563124	0.687488	0.923922	1.30728	Destrin (Actin depolymerizing factor), isoform CRA_a OS=Homo sapiens GN=DSTN PE=2 SV=1 - [B4DYA6_HUMAN]
Q9Y295	5.72	3	2	17.2334	1.04363	1.06342	1.01897	0.875648	1.09944	0.839041	1.05348	0.823424	1.03387	1.25558	Developmentally-regulated GTP-binding protein 1 OS=Homo sapiens GN=DRG1 PE=1 SV=1 - [DRG1_HUMAN]
F5H4I0	22.66	15	10	79.2261	1.08246	1.01903	0.931753	0.871265	1.14668	0.795573	1.06886	0.845653	1.12527	1.32132	Dihydrolipoyl dehydrogenase OS=Homo sapiens GN=DLD PE=3 SV=1 - [F5H4I0_HUMAN]
P36957	15.45	12	8	56.5317	0.949548	1.03302	1.09326	1.20448	1.53133	1.29754	1.69648	1.23923	1.52722	1.22644	Dihydrolipoyllysine-residue succinyltransferase component of 2-oxoglutarate dehydrogenase complex, mitochondrial OS=Homo sapiens GN=DLST PE=1 SV=4 - [ODO2_HUMAN]
Q86TI2	2.67	2	2	10.4443	1.23225	0.879686	0.713887	0.963269	1.22851	0.781716	0.996965	1.09501	1.39653	1.27535	Dipeptidyl peptidase 9 OS=Homo sapiens GN=DPP9 PE=1 SV=3 - [DPP9_HUMAN]
Q9NZJ9	22.22	6	4	30.3616	0.986294	1.32804	1.42644	2.57486	2.90962	2.69218	2.95234	2.06916	2.34841	1.14022	Diphosphoinositol polyphosphate phosphohydrolase 2 OS=Homo sapiens GN=NUDT4 PE=1 SV=2 - [NUDT4_HUMAN]
P53602	4	2	2	7.70668	0.884192	1.09655	1.24018	0.708056	1.10864	0.800794	1.25384	0.645711	1.01102	1.56575	Diphosphomevalonate decarboxylase OS=Homo sapiens GN=MVD PE=1 SV=1 - [MVD1_HUMAN]
P26358	5.2	10	8	84.3182	0.985117	0.773241	0.772456	0.547616	0.619903	0.559566	0.654434	0.658319	0.731222	1.16072	DNA (cytosine-5)-methyltransferase 1 OS=Homo sapiens GN=DNMT1 PE=1 SV=2 - [DNMT1_HUMAN]
Q16531	11.84	23	16	110.085	0.920335	0.952541	1.02398	0.801753	1.07148	0.883615	1.13923	0.863961	1.10667	1.33023	DNA damage-binding protein 1 OS=Homo sapiens GN=DDB1 PE=1 SV=1 - [DDB1_HUMAN]
O00273	6.04	3	2	17.5137	0.879579	1.102	1.27351	0.850246	1.20264	0.955204	1.3493	0.771551	1.09133	1.35673	DNA fragmentation factor subunit alpha OS=Homo sapiens GN=DFFA PE=1 SV=1 - [DFFA_HUMAN]
F5GZ28	8.11	7	6	69.3739	1.03737	0.903848	0.871285	0.58612	0.732473	0.563975	0.661352	0.648471	0.810394	1.17198	DNA ligase OS=Homo sapiens GN=LIG1 PE=3 SV=1 - [F5GZ28_HUMAN]
P43246	6.75	7	7	60.7867	0.916548	0.982855	1.03423	0.66481	0.834058	0.730532	0.910797	0.676475	0.862693	1.21018	DNA mismatch repair protein Msh2 OS=Homo sapiens GN=MSH2 PE=1 SV=1 - [MSH2_HUMAN]
P09884	1.71	3	3	81.6916	0.940114	1.30952	1.39293	0.75774	0.934311	0.806008	0.993826	0.57864	0.713477	1.23302	DNA polymerase alpha catalytic subunit OS=Homo sapiens GN=POLA1 PE=1 SV=2 - [DPOLA_HUMAN]
Q14181	4.52	3	3	29.2092	1.08451	1.13414	1.04576	0.890854	1.09937	0.798245	1.14805	0.770329	0.961455	1.25958	DNA polymerase alpha subunit B OS=Homo sapiens GN=POLA2 PE=1 SV=2 - [DPOA2_HUMAN]
P28340	4.61	7	6	79.7836	0.938773	0.940438	1.00786	0.649309	0.847685	0.722549	0.889797	0.698763	0.868577	1.24302	DNA polymerase delta catalytic subunit OS=Homo sapiens GN=POLD1 PE=1 SV=2 - [DPOD1_HUMAN]
Q9NRF9	12.93	2	2	11.3809	0.961014	0.81581	0.848906	0.535137	0.623473	0.556846	0.648766	0.655958	0.764238	1.16507	DNA polymerase epsilon subunit 3 OS=Homo sapiens GN=POLE3 PE=1 SV=1 - [DPOE3_HUMAN]
Q92878	2.36	6	5	151.049	1.03128	1.0831	1.06154	0.806	1.06166	0.805684	1.05242	0.80189	1.0439	1.35713	DNA repair protein RAD50 OS=Homo sapiens GN=RAD50 PE=1 SV=1 - [RAD50_HUMAN]
Q13426	8.93	3	3	13.2807	1.09567	0.961299	0.877364	0.875698	1.08452	0.799238	1.00491	0.910954	1.14537	1.2476	DNA repair protein XRCC4 OS=Homo sapiens GN=XRCC4 PE=1 SV=2 - [XRCC4_HUMAN]
P49736	19.47	25	17	163.518	0.942129	0.968583	1.05676	0.581573	0.797204	0.631584	0.825282	0.603054	0.827964	1.33432	DNA replication licensing factor MCM2 OS=Homo sapiens GN=MCM2 PE=1 SV=4 - [MCM2_HUMAN]
P25205	19.55	33	17	177.012	0.993472	0.986604	0.993086	0.689713	0.907846	0.680924	0.930249	0.657227	0.89295	1.3208	DNA replication licensing factor MCM3 OS=Homo sapiens GN=MCM3 PE=1 SV=3 - [MCM3_HUMAN]
P33991	18.42	33	19	201.208	0.940348	1.00837	1.0695	0.64472	0.874221	0.683382	0.9514	0.643885	0.918558	1.34333	DNA replication licensing factor MCM4 OS=Homo sapiens GN=MCM4 PE=1 SV=5 - [MCM4_HUMAN]
P33992	25.89	36	21	196.213	0.993645	0.999647	1.00075	0.668805	0.898911	0.689315	0.911041	0.686165	0.922248	1.33908	DNA replication licensing factor MCM5 OS=Homo sapiens GN=MCM5 PE=1 SV=5 - [MCM5_HUMAN]
Q14566	34.23	55	32	319.664	0.965024	0.988655	1.05266	0.599412	0.795076	0.628578	0.836966	0.596123	0.777924	1.32717	DNA replication licensing factor MCM6 OS=Homo sapiens GN=MCM6 PE=1 SV=1 - [MCM6_HUMAN]
P33993	20.45	32	17	163.827	0.960287	1.00822	1.0271	0.63629	0.822192	0.644647	0.858103	0.624393	0.807098	1.30598	DNA replication licensing factor MCM7 OS=Homo sapiens GN=MCM7 PE=1 SV=4 - [MCM7_HUMAN]
P11387	19.87	24	16	150.338	0.979959	1.0225	1.05393	1.12041	1.17912	1.17565	1.20101	1.1146	1.15652	1.04841	DNA topoisomerase 1 OS=Homo sapiens GN=TOP1 PE=1 SV=2 - [TOP1_HUMAN]
P11388	7.51	16	13	140.933	0.835931	0.834555	1.00808	1.04088	1.07862	1.29471	1.31442	1.23921	1.29347	1.05391	DNA topoisomerase 2-alpha OS=Homo sapiens GN=TOP2A PE=1 SV=3 - [TOP2A_HUMAN]
Q02880	4.49	16	9	125.239	1.28331	1.1766	0.916845	0.963819	1.19789	0.826153	1.02679	0.817597	1.00389	1.20494	DNA topoisomerase 2-beta OS=Homo sapiens GN=TOP2B PE=1 SV=3 - [TOP2B_HUMAN]
P27695	29.87	25	11	137.148	1.10499	1.1081	0.987999	1.15593	1.44433	1.02252	1.23262	1.02061	1.30161	1.25755	DNA-(apurinic or apyrimidinic site) lyase OS=Homo sapiens GN=APEX1 PE=1 SV=2 - [APEX1_HUMAN]
P16989	23.12	13	7	73.2398	0.952805	1.08926	1.12306	1.0938	1.33996	1.09767	1.40063	0.956067	1.24525	1.22427	DNA-binding protein A OS=Homo sapiens GN=CSDA PE=1 SV=4 - [DBPA_HUMAN]
Q13422	6.55	4	3	37.4338	1.12553	0.885644	0.786871	0.552071	0.770964	0.4905	0.684981	0.623355	0.870512	1.3965	DNA-binding protein Ikaros OS=Homo sapiens GN=IKZF1 PE=1 SV=1 - [IKZF1_HUMAN]
P24928	2.59	5	5	63.6882	1.04144	0.953336	0.874848	1.13282	1.40428	1.15384	1.29609	1.3329	1.73206	1.25738	DNA-directed RNA polymerase II subunit RPB1 OS=Homo sapiens GN=POLR2A PE=1 SV=2 - [RPB1_HUMAN]
F5GZX4	1.53	2	2	12.983	1.52471	1.07965	0.708098	0.884129	1.34672	0.579865	0.883258	0.818905	1.24737	1.52321	DNA-directed RNA polymerase OS=Homo sapiens GN=POLR1B PE=3 SV=1 - [F5GZX4_HUMAN]
C9J4M6	2.82	5	4	78.5663	1.0539	1.03143	1.06875	1.00116	1.25221	0.990519	1.25149	0.990701	1.21405	1.24444	DNA-directed RNA polymerase OS=Homo sapiens GN=POLR2B PE=3 SV=2 - [C9J4M6_HUMAN]
P19388	8.1	2	2	14.1217	1.1052	0.889769	0.805078	0.874915	1.04374	0.791638	0.944392	0.983306	1.17304	1.19296	DNA-directed RNA polymerases I, II, and III subunit RPABC1 OS=Homo sapiens GN=POLR2E PE=1 SV=4 - [RPAB1_HUMAN]
C9JBV1	18.68	2	2	21.2481	0.977837	1.04352	1.06717	0.965203	1.27939	0.98708	1.30839	0.92495	1.22603	1.32551	DnaJ (Hsp40) homolog, subfamily C, member 19, isoform CRA_a OS=Homo sapiens GN=DNAJC19 PE=4 SV=1 - [C9JBV1_HUMAN]
P31689	15.62	14	8	73.5231	0.747652	1.04349	1.35075	0.715634	0.765688	1.02102	1.0935	0.678392	0.794501	1.11855	DnaJ homolog subfamily A member 1 OS=Homo sapiens GN=DNAJA1 PE=1 SV=2 - [DNJA1_HUMAN]
O60884	8.25	5	4	40.4551	0.992472	0.988605	0.956166	0.815801	0.981125	0.799062	0.981899	0.825205	1.03577	1.18458	DnaJ homolog subfamily A member 2 OS=Homo sapiens GN=DNAJA2 PE=1 SV=1 - [DNJA2_HUMAN]
P25685	17.35	10	7	62.1803	0.84422	0.932115	1.13988	0.825488	1.10628	0.99863	1.37721	0.83628	1.14468	1.32708	DnaJ homolog subfamily B member 1 OS=Homo sapiens GN=DNAJB1 PE=1 SV=4 - [DNJB1_HUMAN]
Q9NVH1	4.47	3	3	33.5993	1.06176	1.12787	1.01762	1.06009	1.23837	1.0327	1.18941	0.914089	1.09798	1.20117	DnaJ homolog subfamily C member 11 OS=Homo sapiens GN=DNAJC11 PE=1 SV=2 - [DJC11_HUMAN]
Q99543	3.86	3	3	62.6443	1.10356	0.951286	0.827141	0.989926	1.21774	0.93451	1.14957	0.972752	1.19661	1.23013	DnaJ homolog subfamily C member 2 OS=Homo sapiens GN=DNAJC2 PE=1 SV=4 - [DNJC2_HUMAN]
Q13217	2.58	3	2	44.7351	1.62034	0.998644	0.616319	1.16604	1.4229	0.719629	0.878153	1.16762	1.42484	1.22029	DnaJ homolog subfamily C member 3 OS=Homo sapiens GN=DNAJC3 PE=1 SV=1 - [DNJC3_HUMAN]
Q9H3Z4	12.12	2	2	10.77	1.12533	0.757098	0.672777	1.06958	1.37431	0.950454	1.22124	1.41273	1.81523	1.28491	DnaJ homolog subfamily C member 5 OS=Homo sapiens GN=DNAJC5 PE=1 SV=1 - [DNJC5_HUMAN]
Q99615	8.91	5	5	52.5241	0.973931	1.45102	1.55237	0.744888	0.872175	0.779244	0.870873	0.477423	0.560997	1.15157	DnaJ homolog subfamily C member 7 OS=Homo sapiens GN=DNAJC7 PE=1 SV=2 - [DNJC7_HUMAN]
O75937	26.09	14	7	79.2952	0.972023	0.958105	0.999393	0.761849	0.996078	0.771199	1.01389	0.795484	1.0492	1.30364	DnaJ homolog subfamily C member 8 OS=Homo sapiens GN=DNAJC8 PE=1 SV=2 - [DNJC8_HUMAN]
Q8WXX5	28.46	16	8	73.4522	0.860012	1.03503	1.23211	0.722263	0.985609	0.877339	1.14964	0.708962	0.942129	1.31489	DnaJ homolog subfamily C member 9 OS=Homo sapiens GN=DNAJC9 PE=1 SV=1 - [DNJC9_HUMAN]
P39656	10.53	7	5	46.0024	1.26409	0.794747	0.66658	0.808202	1.05304	0.688433	0.891576	0.917946	1.18881	1.30295	Dolichyl-diphosphooligosaccharide--protein glycosyltransferase 48 kDa subunit OS=Homo sapiens GN=DDOST PE=1 SV=4 - [OST48_HUMAN]
P46977	7.52	9	6	57.3842	1.19783	0.784601	0.645909	0.769199	0.976364	0.593142	0.728888	0.972835	1.19895	1.23243	Dolichyl-diphosphooligosaccharide--protein glycosyltransferase subunit STT3A OS=Homo sapiens GN=STT3A PE=1 SV=2 - [STT3A_HUMAN]
Q8TCJ2	6.9	8	6	41.8607	1.42831	0.840573	0.595228	0.827295	1.0998	0.603819	0.805733	1.027	1.37098	1.33767	Dolichyl-diphosphooligosaccharide--protein glycosyltransferase subunit STT3B OS=Homo sapiens GN=STT3B PE=1 SV=1 - [STT3B_HUMAN]
P49959	7.06	5	5	29.2738	0.896708	1.11944	1.31566	0.733251	1.00753	0.816191	1.10574	0.620367	0.830782	1.37303	Double-strand break repair protein MRE11A OS=Homo sapiens GN=MRE11A PE=1 SV=3 - [MRE11_HUMAN]
P55265	6.28	10	8	74.646	1.15752	0.971174	0.872667	0.946091	1.20413	0.847393	1.02321	1.01372	1.2106	1.2643	Double-stranded RNA-specific adenosine deaminase OS=Homo sapiens GN=ADAR PE=1 SV=4 - [DSRAD_HUMAN]
Q14919	9.27	3	3	13.5767	0.967094	1.37059	1.41722	0.691921	0.964933	0.715464	0.997766	0.504836	0.70403	1.39457	Dr1-associated corepressor OS=Homo sapiens GN=DRAP1 PE=1 SV=3 - [NC2A_HUMAN]
Q9UJU6	12.56	8	5	47.6128	1.61298	1.02023	0.632511	0.992232	1.38498	0.664911	0.873798	1.00877	1.38147	1.31587	Drebrin-like protein OS=Homo sapiens GN=DBNL PE=1 SV=1 - [DBNL_HUMAN]
P36507	4.75	3	2	28.4853	1.14872	1.01387	0.848459	0.428652	0.670282	0.397464	0.584286	0.394333	0.680134	1.5637	Dual specificity mitogen-activated protein kinase kinase 2 OS=Homo sapiens GN=MAP2K2 PE=1 SV=1 - [MP2K2_HUMAN]
P46734	8.07	3	3	16.5524	1.13966	0.754991	0.72953	0.287832	0.342792	0.278125	0.331231	0.381239	0.454034	1.19839	Dual specificity mitogen-activated protein kinase kinase 3 OS=Homo sapiens GN=MAP2K3 PE=1 SV=2 - [MP2K3_HUMAN]
A8K8J9	16.24	7	5	62.9288	1.12147	0.957883	0.917156	1.19425	1.4785	1.02973	1.26904	1.0223	1.28975	1.24682	Dynactin 2 (P50), isoform CRA_b OS=Homo sapiens GN=DCTN2 PE=2 SV=1 - [A8K8J9_HUMAN]
Q5T1I6	10.56	2	2	16.8551	1.07834	0.973978	0.90322	1.12448	1.47328	1.04279	1.36625	1.15453	1.51265	1.31019	Dynactin 3 (P22) (Fragment) OS=Homo sapiens GN=DCTN3 PE=2 SV=1 - [Q5T1I6_HUMAN]
O00429	7.2	6	6	72.1092	1.06902	0.963839	0.888283	1.06544	1.33598	0.967874	1.24972	1.11153	1.41201	1.30404	Dynamin-1-like protein OS=Homo sapiens GN=DNM1L PE=1 SV=2 - [DNM1L_HUMAN]
O60313	6.25	6	6	106.072	1.07649	1.04844	0.930843	0.782498	0.981669	0.736216	0.914996	0.714539	0.925058	1.28904	Dynamin-like 120 kDa protein, mitochondrial OS=Homo sapiens GN=OPA1 PE=1 SV=3 - [OPA1_HUMAN]
Q8IVF4	0.42	3	2	176.027											Dynein heavy chain 10, axonemal OS=Homo sapiens GN=DNAH10 PE=1 SV=4 - [DYH10_HUMAN]
P63167	37.08	2	2	56.2844	1.29202	1.10361	0.854172	0.595751	0.848042	0.461101	0.65637	0.539822	0.768428	1.42348	Dynein light chain 1, cytoplasmic OS=Homo sapiens GN=DYNLL1 PE=1 SV=1 - [DYL1_HUMAN]
Q96FJ2	20.22	2	2	38.049	1.03834	1.07064	1.0311	1.13364	1.59027	1.09177	1.53154	1.05884	1.48534	1.4028	Dynein light chain 2, cytoplasmic OS=Homo sapiens GN=DYNLL2 PE=1 SV=1 - [DYL2_HUMAN]
P49792	6.48	24	17	190.924	1.04571	0.989928	0.95909	0.775976	0.954548	0.737295	0.913024	0.78435	0.953863	1.22553	E3 SUMO-protein ligase RanBP2 OS=Homo sapiens GN=RANBP2 PE=1 SV=2 - [RBP2_HUMAN]
Q5VTR2	1.95	2	2	53.3769											E3 ubiquitin-protein ligase BRE1A OS=Homo sapiens GN=RNF20 PE=1 SV=2 - [BRE1A_HUMAN]
O75150	2.1	3	3	55.3577	0.931527	0.937745	1.00667	0.739804	0.905471	0.794185	0.972029	0.788919	0.965584	1.22393	E3 ubiquitin-protein ligase BRE1B OS=Homo sapiens GN=RNF40 PE=1 SV=4 - [BRE1B_HUMAN]
Q9ULT8	1.8	3	3	71.4427	0.950879	1.10782	1.16505	0.997137	1.2426	1.10273	1.37419	0.738868	0.935932	1.24617	E3 ubiquitin-protein ligase HECTD1 OS=Homo sapiens GN=HECTD1 PE=1 SV=3 - [HECD1_HUMAN]
Q7Z6E9	1.51	3	3	54.1076	0.968977	1.05994	1.09388	0.926748	1.13002	0.93739	1.1935	0.9686	1.13789	1.17478	E3 ubiquitin-protein ligase RBBP6 OS=Homo sapiens GN=RBBP6 PE=1 SV=1 - [RBBP6_HUMAN]
Q5XPI4	1.52	3	2	29.3578	0.667486	1.03049	1.55826	0.792545	1.00068	1.09931	1.51319	0.727863	0.971073	1.30445	E3 ubiquitin-protein ligase RNF123 OS=Homo sapiens GN=RNF123 PE=1 SV=1 - [RN123_HUMAN]
P53804	0.84	2	2	75.3501	1.106	0.655665	0.592827	0.948045	0.98404	0.857185	0.88973	1.44593	1.50083	1.03797	E3 ubiquitin-protein ligase TTC3 OS=Homo sapiens GN=TTC3 PE=1 SV=2 - [TTC3_HUMAN]
Q5T4S7	0.77	6	6	102.746	1.00185	1.06201	1.06341	1.0351	1.34083	1.01217	1.3163	1.04152	1.34915	1.33112	E3 ubiquitin-protein ligase UBR4 OS=Homo sapiens GN=UBR4 PE=1 SV=1 - [UBR4_HUMAN]
Q14258	6.03	3	3	24.6991	1.38121	1.07053	0.830115	0.758197	0.934937	0.443742	0.641818	0.708244	0.87334	1.42825	E3 ubiquitin/ISG15 ligase TRIM25 OS=Homo sapiens GN=TRIM25 PE=1 SV=2 - [TRI25_HUMAN]
Q4VBZ6	28.02	33	7	169.245	0.974118	1.02536	1.05935	0.846262	0.986916	0.862281	1.00798	0.840344	0.975295	1.21165	EEF1D protein OS=Homo sapiens GN=EEF1D PE=1 SV=1 - [Q4VBZ6_HUMAN]
Q8N4Y2	5.01	6	2	28.808											EF-hand calcium-binding domain-containing protein 4A OS=Homo sapiens GN=EFCAB4A PE=2 SV=3 - [EFC4A_HUMAN]
Q96C19	25	8	6	49.3783	1.78156	0.797975	0.453942	1.42632	1.5812	0.672888	0.747864	1.79034	1.98475	1.11142	EF-hand domain-containing protein D2 OS=Homo sapiens GN=EFHD2 PE=1 SV=1 - [EFHD2_HUMAN]
B1AM49	4.91	3	2	20.0041											ELAV (Embryonic lethal, abnormal vision, Drosophila)-like 2 (Hu antigen B) OS=Homo sapiens GN=ELAVL2 PE=4 SV=1 - [B1AM49_HUMAN]
Q15717	16.87	6	5	39.2994	1.05477	1.06774	1.02626	0.756712	0.966123	0.747413	0.95851	0.695633	0.90067	1.28244	ELAV-like protein 1 OS=Homo sapiens GN=ELAVL1 PE=1 SV=2 - [ELAV1_HUMAN]
P13804	31.83	15	9	116.8	1.24811	1.05157	0.88493	0.967983	1.21344	0.747535	1.03462	0.941048	1.22191	1.33835	Electron transfer flavoprotein subunit alpha, mitochondrial OS=Homo sapiens GN=ETFA PE=1 SV=1 - [ETFA_HUMAN]
P38117	22.75	12	6	68.6422	1.21092	1.02614	0.854256	1.00599	1.27666	0.82965	1.06175	0.990227	1.2817	1.28846	Electron transfer flavoprotein subunit beta OS=Homo sapiens GN=ETFB PE=1 SV=3 - [ETFB_HUMAN]
P68104	28.79	120	16	650.978	1.01996	0.952909	0.928178	0.799858	0.961152	0.80029	0.984561	0.845217	1.00555	1.2265	Elongation factor 1-alpha 1 OS=Homo sapiens GN=EEF1A1 PE=1 SV=1 - [EF1A1_HUMAN]
P24534	31.11	36	8	129.426	1.03328	0.947256	0.91736	0.776522	0.950143	0.740146	0.910397	0.815489	1.00091	1.23007	Elongation factor 1-beta OS=Homo sapiens GN=EEF1B2 PE=1 SV=3 - [EF1B_HUMAN]
P26641	24.71	50	15	240.63	1.12724	0.932856	0.842738	0.74786	0.934178	0.658001	0.824719	0.784816	0.993324	1.25146	Elongation factor 1-gamma OS=Homo sapiens GN=EEF1G PE=1 SV=3 - [EF1G_HUMAN]
P13639	36.95	141	34	698.162	1.09238	0.889217	0.812628	0.69244	0.849815	0.62415	0.769952	0.774349	0.953701	1.22269	Elongation factor 2 OS=Homo sapiens GN=EEF2 PE=1 SV=4 - [EF2_HUMAN]
Q96RP9	2.4	2	2	31.3728	0.998712	0.954613	0.955844	0.931325	1.08091	0.932526	1.0823	0.975605	1.1323	1.16061	Elongation factor G, mitochondrial OS=Homo sapiens GN=GFM1 PE=1 SV=2 - [EFGM_HUMAN]
P49411	30.53	30	14	143.396	1.25715	0.969344	0.774547	0.958522	1.1672	0.764914	0.950004	0.99123	1.2214	1.23341	Elongation factor Tu, mitochondrial OS=Homo sapiens GN=TUFM PE=1 SV=2 - [EFTU_HUMAN]
P50402	15.75	5	4	22.6582	1.0328	1.02855	1.02451	0.850141	1.0824	0.797667	1.04802	0.864051	1.02054	1.22767	Emerin OS=Homo sapiens GN=EMD PE=1 SV=1 - [EMD_HUMAN]
Q5URX0	6.34	2	2	20.0114	1.27969	0.970891	0.758691	1.06005	1.23566	0.828366	0.965589	1.09184	1.2727	1.16566	ENC-1AS OS=Homo sapiens GN=HEXB PE=2 SV=1 - [Q5URX0_HUMAN]
Q9Y371	6.58	4	3	26.7817	1.32508	1.02201	0.771279	1.28784	1.76727	0.971895	1.33371	1.26011	1.72922	1.37228	Endophilin-B1 OS=Homo sapiens GN=SH3GLB1 PE=1 SV=1 - [SHLB1_HUMAN]
Q9NZ08	1.81	2	2	47.3189	1.78199	1.56437	0.877879	0.737322	0.73905	0.413763	0.414732	0.471321	0.472425	1.00234	Endoplasmic reticulum aminopeptidase 1 OS=Homo sapiens GN=ERAP1 PE=1 SV=3 - [ERAP1_HUMAN]
P30040	23.75	12	6	94.9108	1.25574	0.715234	0.560615	0.974404	1.1809	0.734295	0.939036	1.3411	1.62531	1.25006	Endoplasmic reticulum resident protein 29 OS=Homo sapiens GN=ERP29 PE=1 SV=4 - [ERP29_HUMAN]
Q9BS26	9.36	8	4	54.8584	1.35518	0.963942	0.739168	1.10611	1.43539	0.841024	1.09989	1.18171	1.48802	1.2592	Endoplasmic reticulum resident protein 44 OS=Homo sapiens GN=ERP44 PE=1 SV=1 - [ERP44_HUMAN]
P14625	34	90	32	492.077	1.92558	0.771832	0.408924	1.26767	1.50998	0.648047	0.791659	1.64431	1.96951	1.18929	Endoplasmin OS=Homo sapiens GN=HSP90B1 PE=1 SV=1 - [ENPL_HUMAN]
O60869	39.86	15	9	91.4467	1.00192	1.07622	1.10409	1.06007	1.23633	1.05739	1.2803	0.989824	1.18181	1.19396	Endothelial differentiation-related factor 1 OS=Homo sapiens GN=EDF1 PE=1 SV=1 - [EDF1_HUMAN]
Q92556	3.16	3	2	48.2792	1.56193	0.991135	0.675169	1.02213	1.27295	0.750241	0.934342	1.14114	1.39189	1.24539	Engulfment and cell motility protein 1 OS=Homo sapiens GN=ELMO1 PE=1 SV=2 - [ELMO1_HUMAN]
Q6P2E9	1.14	2	2	21.7732	1.00374	0.951233	0.947691	0.848427	1.091	0.845268	1.08694	0.891924	1.14693	1.28591	Enhancer of mRNA-decapping protein 4 OS=Homo sapiens GN=EDC4 PE=1 SV=1 - [EDC4_HUMAN]
P84090	40.38	11	4	47.6444	1.05322	1.02658	0.990986	0.883636	1.1133	0.818625	1.05513	0.856963	1.092	1.25041	Enhancer of rudimentary homolog OS=Homo sapiens GN=ERH PE=1 SV=1 - [ERH_HUMAN]
F5H0C8	11.75	14	3	79.2343											Enolase OS=Homo sapiens GN=ENO2 PE=3 SV=1 - [F5H0C8_HUMAN]
P42126	6.95	2	2	13.354	1.15357	1.03329	0.895736	1.19769	1.38796	1.03825	1.2032	1.1591	1.34325	1.15887	Enoyl-CoA delta isomerase 1, mitochondrial OS=Homo sapiens GN=ECI1 PE=1 SV=1 - [ECI1_HUMAN]
P30084	8.62	3	3	21.8811	1.11967	0.993767	0.867929	0.729486	1.0029	0.662653	0.901831	0.734061	1.04123	1.3517	Enoyl-CoA hydratase, mitochondrial OS=Homo sapiens GN=ECHS1 PE=1 SV=4 - [ECHM_HUMAN]
Q05315	26.76	19	6	124.753	1.5276	0.465355	0.290505	0.251304	0.76492	0.164509	0.510347	0.541218	1.57868	3.11719	Eosinophil lysophospholipase OS=Homo sapiens GN=CLC PE=1 SV=3 - [LPPL_HUMAN]
P11678	24.76	36	19	224.447	0.985665	0.386714	0.380827	0.311028	0.418611	0.316395	0.413775	0.860023	1.10439	1.30443	Eosinophil peroxidase OS=Homo sapiens GN=EPX PE=1 SV=2 - [PERE_HUMAN]
B1AUU8	5.12	4	4	33.8637	1.3647	1.07134	0.764854	0.367723	0.522508	0.285113	0.401057	0.346766	0.49502	1.41493	Epidermal growth factor receptor pathway substrate 15 OS=Homo sapiens GN=EPS15 PE=4 SV=1 - [B1AUU8_HUMAN]
P61916	21.85	7	4	23.2991	1.49765	0.840056	0.555521	0.638765	0.869315	0.439695	0.621908	0.753565	1.02555	1.41022	Epididymal secretory protein E1 OS=Homo sapiens GN=NPC2 PE=1 SV=1 - [NPC2_HUMAN]
Q99808	13.6	15	6	62.4538	0.832953	1.02811	1.21056	1.22273	1.33691	1.49165	1.64712	1.22216	1.3455	1.11227	Equilibrative nucleoside transporter 1 OS=Homo sapiens GN=SLC29A1 PE=1 SV=3 - [S29A1_HUMAN]
P30042	15.67	10	4	39.0581	1.35952	1.05232	0.771418	0.885461	1.32387	0.663211	0.954968	0.855264	1.23561	1.47145	ES1 protein homolog, mitochondrial OS=Homo sapiens GN=C21orf33 PE=1 SV=3 - [ES1_HUMAN]
Q53GQ0	6.41	3	2	10.9511	1.23408	0.964253	0.795252	0.770318	0.991741	0.62659	0.811113	0.798876	1.02851	1.29449	Estradiol 17-beta-dehydrogenase 12 OS=Homo sapiens GN=HSD17B12 PE=1 SV=2 - [DHB12_HUMAN]
Q99447	9	3	3	13.8389	1.05081	0.877423	0.892955	0.443259	0.654644	0.421828	0.625638	0.458453	0.670059	1.46157	Ethanolamine-phosphate cytidylyltransferase OS=Homo sapiens GN=PCYT2 PE=1 SV=1 - [PCY2_HUMAN]
P60842	33.25	44	14	212.806	1.05227	0.918971	0.902088	0.795722	0.948819	0.84665	1.02535	0.966177	1.06481	1.14803	Eukaryotic initiation factor 4A-I OS=Homo sapiens GN=EIF4A1 PE=1 SV=1 - [IF4A1_HUMAN]
P38919	12.65	11	7	87.7086	1.12733	0.964987	0.895117	0.674173	0.875968	0.570077	0.748811	0.72618	0.933812	1.27518	Eukaryotic initiation factor 4A-III OS=Homo sapiens GN=EIF4A3 PE=1 SV=4 - [IF4A3_HUMAN]
P62495	14.42	7	6	54.2817	0.945006	0.896345	0.941937	0.765417	0.902522	0.672603	0.846118	0.817515	1.02119	1.23633	Eukaryotic peptide chain release factor subunit 1 OS=Homo sapiens GN=ETF1 PE=1 SV=3 - [ERF1_HUMAN]
P47813	36.81	13	7	80.4777	1.36773	2.20207	1.61001	1.39753	2.02565	1.02179	1.48103	0.634646	0.919885	1.44944	Eukaryotic translation initiation factor 1A, X-chromosomal OS=Homo sapiens GN=EIF1AX PE=1 SV=2 - [IF1AX_HUMAN]
P05198	25.4	10	8	49.6678	0.924023	1.08803	1.22975	0.909182	1.12257	1.00187	1.25736	0.838252	1.00107	1.20741	Eukaryotic translation initiation factor 2 subunit 1 OS=Homo sapiens GN=EIF2S1 PE=1 SV=3 - [IF2A_HUMAN]
P20042	30.93	19	10	75.8715	0.954112	1.01724	1.02486	0.998695	1.18197	1.08067	1.29308	1.00717	1.16477	1.1984	Eukaryotic translation initiation factor 2 subunit 2 OS=Homo sapiens GN=EIF2S2 PE=1 SV=2 - [IF2B_HUMAN]
P41091	13.35	6	6	84.8625	0.87849	1.02036	1.20293	0.854646	1.01016	0.972857	1.15013	0.78175	0.923996	1.21573	Eukaryotic translation initiation factor 2 subunit 3 OS=Homo sapiens GN=EIF2S3 PE=1 SV=3 - [IF2G_HUMAN]
Q14152	23.44	71	39	427.374	0.997091	0.943459	0.94636	0.76704	0.954075	0.780917	0.967393	0.825779	1.03366	1.2662	Eukaryotic translation initiation factor 3 subunit A OS=Homo sapiens GN=EIF3A PE=1 SV=1 - [EIF3A_HUMAN]
P60228	16.4	11	8	72.5481	1.01357	0.981458	1.00264	0.718473	0.894857	0.714531	0.882875	0.752414	0.922791	1.24817	Eukaryotic translation initiation factor 3 subunit E OS=Homo sapiens GN=EIF3E PE=1 SV=1 - [EIF3E_HUMAN]
O75821	20	13	7	84.7895	1.03671	1.02075	1.00615	0.978944	1.1176	0.925896	1.08845	0.93171	1.05686	1.20594	Eukaryotic translation initiation factor 3 subunit G OS=Homo sapiens GN=EIF3G PE=1 SV=2 - [EIF3G_HUMAN]
O15372	23.3	11	9	65.0942	1.00105	0.894851	0.916328	0.659493	0.835576	0.677516	0.849083	0.754447	0.961343	1.28047	Eukaryotic translation initiation factor 3 subunit H OS=Homo sapiens GN=EIF3H PE=1 SV=1 - [EIF3H_HUMAN]
Q13347	29.85	16	10	66.8616	1.08314	0.878965	0.781481	0.795096	0.954697	0.740345	0.881413	0.846642	1.01307	1.22095	Eukaryotic translation initiation factor 3 subunit I OS=Homo sapiens GN=EIF3I PE=1 SV=1 - [EIF3I_HUMAN]
O75822	33.72	15	10	70.9752	0.96213	1.03727	1.09253	1.10444	1.29813	1.15973	1.3459	1.07628	1.24836	1.17773	Eukaryotic translation initiation factor 3 subunit J OS=Homo sapiens GN=EIF3J PE=1 SV=2 - [EIF3J_HUMAN]
Q9Y262	11.88	10	7	82.0033	0.983521	0.939412	0.960872	0.610039	0.769485	0.638494	0.787064	0.689567	0.857793	1.24866	Eukaryotic translation initiation factor 3 subunit L OS=Homo sapiens GN=EIF3L PE=1 SV=1 - [EIF3L_HUMAN]
Q7L2H7	9.89	6	5	46.478	1.13805	0.939269	0.868368	0.611771	0.777669	0.577574	0.681813	0.651327	0.786427	1.16618	Eukaryotic translation initiation factor 3 subunit M OS=Homo sapiens GN=EIF3M PE=1 SV=1 - [EIF3M_HUMAN]
Q04637	12.76	34	22	224.659	1.21455	0.887244	0.730512	0.815701	0.957796	0.671607	0.788601	0.919364	1.07952	1.1742	Eukaryotic translation initiation factor 4 gamma 1 OS=Homo sapiens GN=EIF4G1 PE=1 SV=4 - [IF4G1_HUMAN]
P78344	10.92	14	11	151.512	0.955973	0.993885	1.07477	0.774957	0.967153	0.817642	0.99155	0.79406	0.97208	1.22586	Eukaryotic translation initiation factor 4 gamma 2 OS=Homo sapiens GN=EIF4G2 PE=1 SV=1 - [IF4G2_HUMAN]
P06730	28.57	9	6	41.4349	1.09038	1.05369	0.925517	0.818578	1.0632	0.84798	1.12025	0.889353	1.06698	1.28046	Eukaryotic translation initiation factor 4E OS=Homo sapiens GN=EIF4E PE=1 SV=2 - [IF4E_HUMAN]
Q15056	35.89	22	11	130.041	1.10809	1.00363	0.861337	0.793787	0.963817	0.706894	0.845714	0.765095	0.934029	1.23358	Eukaryotic translation initiation factor 4H OS=Homo sapiens GN=EIF4H PE=1 SV=5 - [IF4H_HUMAN]
P55010	13.46	14	7	78.534	0.881532	1.14367	1.27536	1.02636	1.30804	1.15623	1.5263	0.880067	1.1413	1.31466	Eukaryotic translation initiation factor 5 OS=Homo sapiens GN=EIF5 PE=1 SV=2 - [IF5_HUMAN]
P63241	29.22	19	5	106.668	1.00508	1.07306	1.04864	0.850539	1.1305	0.828679	1.0723	0.867032	1.13271	1.30446	Eukaryotic translation initiation factor 5A-1 OS=Homo sapiens GN=EIF5A PE=1 SV=2 - [IF5A1_HUMAN]
O60841	15.98	26	19	153.344	0.950012	1.02212	1.07659	0.825433	1.04405	0.873919	1.10642	0.82402	1.02111	1.26485	Eukaryotic translation initiation factor 5B OS=Homo sapiens GN=EIF5B PE=1 SV=4 - [IF2P_HUMAN]
B7ZBH1	25.93	3	2	12.0469	1.05111	0.996794	0.966236	0.914837	1.07922	0.796557	0.93969	0.963165	1.13624	1.18818	Eukaryotic translation initiation factor 6 (Fragment) OS=Homo sapiens GN=EIF6 PE=4 SV=1 - [B7ZBH1_HUMAN]
C9JGE3	8.75	11	5	77.5748	0.935727	0.99152	1.05845	0.876345	1.14234	0.963821	1.2028	0.884655	1.1358	1.2141	Ewing sarcoma breakpoint region 1, isoform CRA_e OS=Homo sapiens GN=EWSR1 PE=4 SV=1 - [C9JGE3_HUMAN]
Q96A65	2.46	3	2	40.2797	1.07239	1.97905	1.84546	0.664777	1.0445	0.619905	0.975968	0.335908	0.527777	1.5712	Exocyst complex component 4 OS=Homo sapiens GN=EXOC4 PE=1 SV=1 - [EXOC4_HUMAN]
Q5RKV6	5.88	2	2	11.741	0.989191	1.06477	1.0764	0.851887	1.03208	0.861195	1.04335	0.800067	0.969297	1.21152	Exosome complex component MTR3 OS=Homo sapiens GN=EXOSC6 PE=1 SV=1 - [EXOS6_HUMAN]
Q01780	1.81	2	2	57.9014	0.704217	1.20871	1.71639	1.01868	1.32939	1.44655	1.88776	0.842784	1.09984	1.30501	Exosome component 10 OS=Homo sapiens GN=EXOSC10 PE=1 SV=2 - [EXOSX_HUMAN]
D6RIY6	3.31	4	2	15.1898	0.820692	1.00565	1.22536	0.825692	0.944583	1.04904	1.17698	0.797173	0.932325	1.14399	Exosome component 9, isoform CRA_f OS=Homo sapiens GN=EXOSC9 PE=4 SV=1 - [D6RIY6_HUMAN]
O14980	7.66	11	9	143.001	1.13663	1.18877	1.04147	0.767344	1.00234	0.709751	0.886013	0.639553	0.824924	1.26663	Exportin-1 OS=Homo sapiens GN=XPO1 PE=1 SV=1 - [XPO1_HUMAN]
P55060	12.98	23	15	198.505	1.0028	1.03225	1.02822	0.758043	0.977076	0.743987	0.964453	0.752783	0.966638	1.26292	Exportin-2 OS=Homo sapiens GN=CSE1L PE=1 SV=3 - [XPO2_HUMAN]
Q9UIA9	5.24	7	6	37.1279	1.09188	1.02957	0.941006	1.27402	1.54563	1.14642	1.45816	1.16673	1.43154	1.22803	Exportin-7 OS=Homo sapiens GN=XPO7 PE=1 SV=3 - [XPO7_HUMAN]
O43592	2.29	3	2	68.3628	1.09591	0.960498	0.915211	0.840194	1.15714	0.7846	1.10258	0.852411	1.20473	1.43929	Exportin-T OS=Homo sapiens GN=XPOT PE=1 SV=2 - [XPOT_HUMAN]
Q9BSJ8	6.07	7	7	71.8654	1.24775	0.901059	0.703037	0.470905	0.74264	0.365699	0.579433	0.538728	0.824186	1.53425	Extended synaptotagmin-1 OS=Homo sapiens GN=ESYT1 PE=1 SV=1 - [ESYT1_HUMAN]
P15311	28.84	50	24	284.453	1.11279	0.76983	0.6952	0.433038	0.638645	0.39704	0.577103	0.545649	0.79803	1.50013	Ezrin OS=Homo sapiens GN=EZR PE=1 SV=4 - [EZRI_HUMAN]
P52907	19.23	7	5	71.8732	1.64388	0.974433	0.660352	1.0279	1.3025	0.605425	0.748296	0.916821	1.11545	1.27708	F-actin-capping protein subunit alpha-1 OS=Homo sapiens GN=CAPZA1 PE=1 SV=3 - [CAZA1_HUMAN]
Q5TI86	3.92	2	2	15.919	0.943489	1.02734	1.08887	0.512868	0.708039	0.543587	0.750448	0.499221	0.689199	1.38055	F-box protein 7 OS=Homo sapiens GN=FBXO7 PE=2 SV=1 - [Q5TI86_HUMAN]
Q9Y5B9	15	27	20	166.001	0.943891	0.996325	1.06585	1.1303	1.22812	1.16894	1.23899	1.09024	1.19723	1.08234	FACT complex subunit SPT16 OS=Homo sapiens GN=SUPT16H PE=1 SV=1 - [SP16H_HUMAN]
Q08945	10.16	12	8	102.058	0.94445	0.963329	1.00125	1.11057	1.22432	1.20562	1.30773	1.23964	1.3343	1.04784	FACT complex subunit SSRP1 OS=Homo sapiens GN=SSRP1 PE=1 SV=1 - [SSRP1_HUMAN]
B0S8I6	5.38	3	2	19.2313	0.894668	0.983227	1.1186	1.85821	1.84941	2.02795	2.01834	1.81293	1.80434	1.035	Family with sequence similarity 50, member A (Fragment) OS=Homo sapiens GN=FAM50A PE=4 SV=1 - [B0S8I6_HUMAN]
Q92945	29.54	39	20	207.647	1.11946	1.03058	0.918105	0.918257	1.14027	0.807783	0.997807	0.902378	1.09174	1.23799	Far upstream element-binding protein 2 OS=Homo sapiens GN=KHSRP PE=1 SV=4 - [FUBP2_HUMAN]
Q96I24	11.71	16	9	89.2598	1.14468	1.09419	0.955655	0.879652	1.15646	0.809001	1.07458	0.822242	1.10632	1.32498	Far upstream element-binding protein 3 OS=Homo sapiens GN=FUBP3 PE=1 SV=2 - [FUBP3_HUMAN]
Q96CS3	5.62	3	3	37.4609	1.1006	0.993046	0.911612	1.21621	1.56313	1.15771	1.38547	1.22473	1.57407	1.20816	FAS-associated factor 2 OS=Homo sapiens GN=FAF2 PE=1 SV=2 - [FAF2_HUMAN]
Q16658	14.6	14	7	54.7574	0.665031	1.05618	1.5719	0.564261	0.879202	0.915832	1.37464	0.536429	0.847788	1.56627	Fascin OS=Homo sapiens GN=FSCN1 PE=1 SV=3 - [FSCN1_HUMAN]
P49327	15.69	64	39	328.626	0.999461	0.91081	0.900031	0.397405	0.53478	0.400381	0.52486	0.416782	0.574881	1.30048	Fatty acid synthase OS=Homo sapiens GN=FASN PE=1 SV=3 - [FAS_HUMAN]
Q01469	37.04	10	5	68.5065	1.75382	0.99102	0.56219	1.25491	1.13375	0.718099	0.644248	1.27908	1.14773	0.891347	Fatty acid-binding protein, epidermal OS=Homo sapiens GN=FABP5 PE=1 SV=3 - [FABP5_HUMAN]
Q86UX7	21.44	20	12	98.2173	1.7478	1.19236	0.673968	1.07758	1.50945	0.552697	0.787576	0.863524	1.24099	1.43684	Fermitin family homolog 3 OS=Homo sapiens GN=FERMT3 PE=1 SV=1 - [URP2_HUMAN]
P22830	23.88	23	11	130.474	0.780806	1.02867	1.32754	1.50297	1.692	1.86744	2.1804	1.44489	1.69184	1.15936	Ferrochelatase, mitochondrial OS=Homo sapiens GN=FECH PE=1 SV=2 - [HEMH_HUMAN]
Q5HY54	29.46	144	69	645.611	2.01571	1.09897	0.555983	1.48965	1.83417	0.762411	0.973321	1.40359	1.68513	1.23651	Filamin A, alpha (Actin binding protein 280) OS=Homo sapiens GN=FLNA PE=2 SV=1 - [Q5HY54_HUMAN]
Q60FE7	2.78	16	8	99.3732	0.974217	1.14162	1.0822	0.571912	0.785503	0.53105	0.737341	0.479506	0.658587	1.37347	Filamin B OS=Homo sapiens GN=FLNB PE=2 SV=1 - [Q60FE7_HUMAN]
Q14315	4.77	29	13	179.212	1.65224	4.41066	2.48352	3.95326	4.37226	2.49131	2.8559	1.01478	1.18035	1.15513	Filamin-C OS=Homo sapiens GN=FLNC PE=1 SV=3 - [FLNC_HUMAN]
P39748	15.79	12	6	105.699	0.872508	0.98064	1.15112	0.682395	0.866928	0.81906	1.07225	0.690196	0.875762	1.26856	Flap endonuclease 1 OS=Homo sapiens GN=FEN1 PE=1 SV=1 - [FEN1_HUMAN]
P30043	29.61	42	6	301.04	0.871038	0.962399	1.09215	0.985373	1.25807	1.1155	1.35693	1.03347	1.26487	1.24639	Flavin reductase OS=Homo sapiens GN=BLVRB PE=1 SV=3 - [BLVRB_HUMAN]
Q8TEF1	1.35	2	2	38.1047	1.08389	0.93007	0.858086	0.724835	0.885702	0.668735	0.817152	0.779334	0.952296	1.22194	FLJ00246 protein (Fragment) OS=Homo sapiens GN=FLJ00246 PE=2 SV=1 - [Q8TEF1_HUMAN]
B0V109	10.64	3	3	22.6631	1.32981	0.860287	0.686378	0.562599	0.804529	0.423069	0.604997	0.700569	1.04314	1.4642	Flotillin 1 (Fragment) OS=Homo sapiens GN=FLOT1 PE=4 SV=1 - [B0V109_HUMAN]
P51116	5.65	5	4	28.7404	0.941321	0.956173	1.01578	1.07099	1.32641	1.14593	1.41922	1.08407	1.34261	1.23153	Fragile X mental retardation syndrome-related protein 2 OS=Homo sapiens GN=FXR2 PE=1 SV=2 - [FXR2_HUMAN]
P04075	42.58	108	20	499.133	1.45179	0.969727	0.669318	0.594037	0.896854	0.387978	0.582827	0.611547	0.93342	1.49353	Fructose-bisphosphate aldolase A OS=Homo sapiens GN=ALDOA PE=1 SV=2 - [ALDOA_HUMAN]
B7Z1N6	19.69	30	7	134.728	1.17046	1.05812	0.904018	0.202	0.434894	0.145429	0.303032	0.301728	0.564664	2.08371	Fructose-bisphosphate aldolase OS=Homo sapiens GN=ALDOC PE=2 SV=1 - [B7Z1N6_HUMAN]
P07954	22.75	18	12	102.665	0.985602	1.27323	1.31543	0.975072	1.21782	0.97557	1.24634	0.761597	0.950065	1.28129	Fumarate hydratase, mitochondrial OS=Homo sapiens GN=FH PE=1 SV=3 - [FUMH_HUMAN]
Q92917	4.2	2	2	47.0479	0.845654	1.11669	1.32051	0.588906	0.759272	0.696392	0.897852	0.527367	0.679929	1.28929	G patch domain and KOW motifs-containing protein OS=Homo sapiens GN=GPKOW PE=1 SV=2 - [GPKOW_HUMAN]
Q9UKJ3	1	2	2	25.3939	0.869605	1.01665	1.16909	0.812677	1.00966	0.934535	1.16106	0.79937	0.99313	1.24239	G patch domain-containing protein 8 OS=Homo sapiens GN=GPATCH8 PE=1 SV=2 - [GPTC8_HUMAN]
O95067	4.77	2	2	20.0955	0.955508	0.80876	0.846419	0.47013	0.569825	0.492021	0.596359	0.581298	0.704567	1.21206	G2/mitotic-specific cyclin-B2 OS=Homo sapiens GN=CCNB2 PE=1 SV=1 - [CCNB2_HUMAN]
P09382	40.74	13	6	58.924	2.3174	0.872199	0.362348	0.472649	0.766994	0.189356	0.301615	0.527826	0.833212	1.56421	Galectin-1 OS=Homo sapiens GN=LGALS1 PE=1 SV=2 - [LEG1_HUMAN]
P17931	10.8	3	3	15.6782	1.16087	1.00774	0.796866	0.157459	0.25966	0.12188	0.224569	0.15295	0.281815	1.64906	Galectin-3 OS=Homo sapiens GN=LGALS3 PE=1 SV=5 - [LEG3_HUMAN]
Q3ZCW2	11.05	2	2	10.4457	2.17638	1.65195	0.759035	5.50731	11.1895	2.53049	5.14132	3.33382	6.7735	2.03175	Galectin-related protein OS=Homo sapiens GN=GRP PE=1 SV=2 - [LEGL_HUMAN]
Q9UEY8	2.55	2	2	13.4033	1.027	0.959939	0.934706	1.41309	1.79128	1.37595	1.7442	1.47207	1.86604	1.26763	Gamma-adducin OS=Homo sapiens GN=ADD3 PE=1 SV=1 - [ADDG_HUMAN]
Q92820	6.6	5	2	17.9477	1.23179	0.910937	0.748323	0.880242	1.22894	0.683427	1.01807	0.965344	1.30601	1.4226	Gamma-glutamyl hydrolase OS=Homo sapiens GN=GGH PE=1 SV=2 - [GGH_HUMAN]
Q13630	11.21	4	4	37.5956	1.3105	0.851385	0.665863	0.831051	1.05492	0.64996	0.787996	0.976117	1.27694	1.23236	GDP-L-fucose synthase OS=Homo sapiens GN=TSTA3 PE=1 SV=1 - [FCL_HUMAN]
P06396	12.15	18	12	132.965	1.62971	0.834132	0.486208	2.98889	4.58912	1.68911	2.47342	3.21114	4.48589	1.44319	Gelsolin OS=Homo sapiens GN=GSN PE=1 SV=1 - [GELS_HUMAN]
Q8TEQ6	1.13	2	2	50.8669	0.925595	0.866701	0.936372	0.572053	0.72622	0.618039	0.784598	0.660036	0.837913	1.2695	Gem-associated protein 5 OS=Homo sapiens GN=GEMIN5 PE=1 SV=3 - [GEMI5_HUMAN]
P35269	5.61	6	4	46.7441	0.960468	0.919079	0.958253	0.692315	0.865399	0.706961	0.884507	0.750408	0.919534	1.23409	General transcription factor IIF subunit 1 OS=Homo sapiens GN=GTF2F1 PE=1 SV=2 - [T2FA_HUMAN]
P13984	10.84	3	3	35.7308	1.08922	1.1764	1.13722	0.685228	0.913121	0.65787	0.823251	0.562945	0.737172	1.24187	General transcription factor IIF subunit 2 OS=Homo sapiens GN=GTF2F2 PE=1 SV=2 - [T2FB_HUMAN]
P60983	14.08	2	2	13.7945	1.53944	1.2132	0.788076	0.992723	1.15479	0.644858	0.750135	0.818269	0.951856	1.16325	Glia maturation factor beta OS=Homo sapiens GN=GMFB PE=1 SV=2 - [GMFB_HUMAN]
O60234	22.54	3	3	26.6627	2.48625	0.766897	0.308456	1.33593	1.92739	0.537329	0.77522	1.742	2.51323	1.44273	Glia maturation factor gamma OS=Homo sapiens GN=GMFG PE=1 SV=1 - [GMFG_HUMAN]
C9IYJ3	10.93	5	4	26.8608	1.06549	1.21806	1.14319	0.791191	1.10503	0.742559	1.03711	0.649551	0.907208	1.39667	Glioblastoma amplified sequence, isoform CRA_a OS=Homo sapiens GN=GBAS PE=4 SV=1 - [C9IYJ3_HUMAN]
P11413	19.61	13	10	91.6292	1.28636	0.924992	0.746894	1.24757	1.51556	1.01137	1.20943	1.30305	1.52692	1.24946	Glucose-6-phosphate 1-dehydrogenase OS=Homo sapiens GN=G6PD PE=1 SV=4 - [G6PD_HUMAN]
P06744	21.33	42	14	272.208	1.56332	0.784065	0.492096	0.362391	0.686303	0.227798	0.425488	0.456372	0.873824	1.86138	Glucose-6-phosphate isomerase OS=Homo sapiens GN=GPI PE=1 SV=4 - [G6PI_HUMAN]
O94925	3.44	3	3	19.4951	1.09847	1.13707	1.03513	1.13641	1.2747	1.03604	1.16212	0.989628	1.1395	1.12169	Glutaminase kidney isoform, mitochondrial OS=Homo sapiens GN=GLS PE=1 SV=1 - [GLSK_HUMAN]
P15104	5.36	4	3	28.3833	1.03101	1.10137	1.06824	0.694306	1.04357	0.587997	0.883785	0.634587	0.953811	1.50304	Glutamine synthetase OS=Homo sapiens GN=GLUL PE=1 SV=4 - [GLNA_HUMAN]
O76003	6.87	4	3	26.9055	0.960736	0.917446	0.954941	0.836469	0.940005	0.884782	1.02663	0.913442	1.02651	1.18686	Glutaredoxin-3 OS=Homo sapiens GN=GLRX3 PE=1 SV=2 - [GLRX3_HUMAN]
Q86SX6	12.74	2	2	8.65902	0.718612	1.36097	1.89388	0.569404	0.813583	0.792366	1.13216	0.418382	0.597797	1.42883	Glutaredoxin-related protein 5, mitochondrial OS=Homo sapiens GN=GLRX5 PE=1 SV=2 - [GLRX5_HUMAN]
Q92947	5.71	5	4	46.9568	0.792908	0.878727	1.11651	1.09223	1.42898	1.36266	1.78278	1.22046	1.59674	1.32985	Glutaryl-CoA dehydrogenase, mitochondrial OS=Homo sapiens GN=GCDH PE=1 SV=1 - [GCDH_HUMAN]
C8KIL8	10.75	10	6	50.8632	1.16481	1.19889	1.05183	2.59045	3.11541	2.2423	2.74281	2.08045	2.50206	1.20265	Glutathion reductase delta8 alternative splicing variant OS=Homo sapiens GN=GSR PE=2 SV=1 - [C8KIL8_HUMAN]
P07203	19.21	5	4	16.2799	1.48367	1.18459	0.798417	1.59783	2.00755	1.10883	1.52126	1.29079	1.62178	1.34852	Glutathione peroxidase 1 OS=Homo sapiens GN=GPX1 PE=1 SV=4 - [GPX1_HUMAN]
P78417	29.46	14	7	103.196	1.25163	0.814353	0.658292	0.570059	0.893989	0.474349	0.720885	0.712257	1.07484	1.49624	Glutathione S-transferase omega-1 OS=Homo sapiens GN=GSTO1 PE=1 SV=2 - [GSTO1_HUMAN]
P04406	55.22	107	17	526.176	1.46735	0.924655	0.641395	0.543735	0.788863	0.364619	0.525301	0.583385	0.880138	1.47387	Glyceraldehyde-3-phosphate dehydrogenase OS=Homo sapiens GN=GAPDH PE=1 SV=3 - [G3P_HUMAN]
P41250	22.06	34	18	182.504	0.908086	1.03905	1.14818	1.47194	1.84958	1.4843	2.02863	1.3977	1.72366	1.24052	Glycyl-tRNA synthetase OS=Homo sapiens GN=GARS PE=1 SV=3 - [SYG_HUMAN]
P30419	13.71	10	7	52.6147	0.946593	0.960313	1.01095	1.06206	1.26492	1.11566	1.32531	1.0908	1.32846	1.19705	Glycylpeptide N-tetradecanoyltransferase 1 OS=Homo sapiens GN=NMT1 PE=1 SV=2 - [NMT1_HUMAN]
P36959	11.3	5	3	39.1078	1.1655	1.26627	1.08647	0.889263	1.2363	0.762989	1.06075	0.702267	0.976329	1.39025	GMP reductase 1 OS=Homo sapiens GN=GMPR PE=1 SV=1 - [GMPR1_HUMAN]
Q86T14	5.94	4	2	28.8021	1.00105	0.834738	0.833861	0.706295	0.925059	0.705552	0.924086	0.846127	1.1082	1.30973	GMP reductase OS=Homo sapiens GN=GMPR2 PE=2 SV=1 - [Q86T14_HUMAN]
P49915	12.99	13	9	79.5739	0.979785	1.07069	1.08442	0.694751	0.846472	0.726662	0.875605	0.665017	0.833013	1.27003	GMP synthase [glutamine-hydrolyzing] OS=Homo sapiens GN=GMPS PE=1 SV=1 - [GUAA_HUMAN]
Q92896	3.22	3	3	34.8317	1.34799	0.825957	0.607171	0.990233	1.16959	0.774653	0.909939	1.15192	1.4245	1.18113	Golgi apparatus protein 1 OS=Homo sapiens GN=GLG1 PE=1 SV=2 - [GSLG1_HUMAN]
Q92538	0.7	13	2	59.6212	1.06546	0.832674	0.781516	1.01174	1.26903	0.949578	1.19106	1.21505	1.52404	1.2543	Golgi-specific brefeldin A-resistance guanine nucleotide exchange factor 1 OS=Homo sapiens GN=GBF1 PE=1 SV=2 - [GBF1_HUMAN]
Q8IWJ2	1.48	4	3	144.423	1.06212	1.16375	1.09568	1.31655	1.69377	1.23954	1.5947	1.1313	1.45544	1.28653	GRIP and coiled-coil domain-containing protein 2 OS=Homo sapiens GN=GCC2 PE=1 SV=4 - [GCC2_HUMAN]
P62993	17.97	7	5	43.5351	1.32576	0.960366	0.724387	1.16412	1.38696	0.80549	0.921209	1.1937	1.48383	1.2713	Growth factor receptor-bound protein 2 OS=Homo sapiens GN=GRB2 PE=1 SV=1 - [GRB2_HUMAN]
B4DWV5	19.9	4	4	34.341	0.97126	1.11589	1.13496	0.639319	0.842831	0.650241	0.857231	0.572921	0.755297	1.31833	GrpE protein homolog OS=Homo sapiens GN=GRPEL1 PE=2 SV=1 - [B4DWV5_HUMAN]
P62826	20.83	14	4	108.643	0.89048	1.10171	1.21516	0.724325	0.9016	0.860263	1.04359	0.571323	0.679912	1.20458	GTP-binding nuclear protein Ran OS=Homo sapiens GN=RAN PE=1 SV=3 - [RAN_HUMAN]
Q9NR31	24.24	9	6	44.9549	1.0326	0.885567	0.871282	0.950872	1.1357	0.975825	1.1655	1.11999	1.33769	1.19438	GTP-binding protein SAR1a OS=Homo sapiens GN=SAR1A PE=1 SV=1 - [SAR1A_HUMAN]
Q9Y6B6	15.15	5	3	27.9134	0.970027	0.889573	0.91706	0.890817	1.06574	0.918343	1.09867	1.0014	1.19803	1.19636	GTP-binding protein SAR1b OS=Homo sapiens GN=SAR1B PE=1 SV=1 - [SAR1B_HUMAN]
Q14C86	3.92	6	6	52.5318	0.961821	0.981727	0.970676	1.13588	1.49326	1.12854	1.46302	1.04128	1.36317	1.32921	GTPase-activating protein and VPS9 domain-containing protein 1 OS=Homo sapiens GN=GAPVD1 PE=1 SV=2 - [GAPD1_HUMAN]
P04899	24.51	9	8	50.3046	1.81491	0.861862	0.479526	1.16877	1.47403	0.557456	0.73498	1.3561	1.62291	1.31845	Guanine nucleotide-binding protein G(i) subunit alpha-2 OS=Homo sapiens GN=GNAI2 PE=1 SV=3 - [GNAI2_HUMAN]
P63218	23.53	7	2	25.5627	1.53939	1.19701	0.805414	1.1469	1.33808	0.776501	0.877497	0.996669	1.09198	1.15369	Guanine nucleotide-binding protein G(I)/G(S)/G(O) subunit gamma-5 OS=Homo sapiens GN=GNG5 PE=1 SV=3 - [GBG5_HUMAN]
P62873	11.76	7	4	42.5136	1.26409	1.75368	1.3873	0.66942	0.931526	0.529566	0.736913	0.381723	0.531184	1.39154	Guanine nucleotide-binding protein G(I)/G(S)/G(T) subunit beta-1 OS=Homo sapiens GN=GNB1 PE=1 SV=3 - [GBB1_HUMAN]
P62879	11.76	10	4	50.207	0.9369	2.93646	3.13423	0.241709	0.43322	0.257988	0.462398	0.0823131	0.147532	1.79232	Guanine nucleotide-binding protein G(I)/G(S)/G(T) subunit beta-2 OS=Homo sapiens GN=GNB2 PE=1 SV=3 - [GBB2_HUMAN]
P08754	10.73	5	4	30.8594	1.53182	0.924875	0.603775	0.669573	0.98666	0.43711	0.64411	0.723961	1.0668	1.47356	Guanine nucleotide-binding protein G(k) subunit alpha OS=Homo sapiens GN=GNAI3 PE=1 SV=3 - [GNAI3_HUMAN]
P63092	6.6	3	3	31.3889	1.18195	0.963223	0.814946	0.793405	1.10413	0.671269	0.934163	0.823697	1.14629	1.39164	Guanine nucleotide-binding protein G(s) subunit alpha isoforms short OS=Homo sapiens GN=GNAS PE=1 SV=1 - [GNAS2_HUMAN]
Q14344	5.04	2	2	26.6299	1.23281	1.26239	1.02399	0.868087	1.21606	0.704152	0.986411	0.687652	0.963298	1.40085	Guanine nucleotide-binding protein subunit alpha-13 OS=Homo sapiens GN=GNA13 PE=1 SV=2 - [GNA13_HUMAN]
P63244	41.01	35	13	140.864	0.986507	0.836766	0.836117	0.508209	0.633409	0.482137	0.615134	0.580815	0.74643	1.25361	Guanine nucleotide-binding protein subunit beta-2-like 1 OS=Homo sapiens GN=GNB2L1 PE=1 SV=3 - [GBLP_HUMAN]
Q9HAV0	10.29	9	4	48.2377	1.4298	0.978919	0.684656	1.34511	1.78512	0.940768	1.24852	1.37407	1.82357	1.32712	Guanine nucleotide-binding protein subunit beta-4 OS=Homo sapiens GN=GNB4 PE=1 SV=3 - [GBB4_HUMAN]
Q9NY12	8.29	3	2	30.2042	1.1053	1.17588	1.06386	1.02654	1.28567	0.915182	1.1462	0.874967	1.07642	1.24804	H/ACA ribonucleoprotein complex subunit 1 OS=Homo sapiens GN=GAR1 PE=1 SV=1 - [GAR1_HUMAN]
Q9NX24	18.95	4	2	21.4937	0.979048	1.08245	1.10442	1.49842	1.86157	1.54356	1.91765	1.41702	1.80706	1.24235	H/ACA ribonucleoprotein complex subunit 2 OS=Homo sapiens GN=NHP2 PE=1 SV=1 - [NHP2_HUMAN]
P00738	7.39	3	3	30.8468	0.963933	1.21129	1.25882	4.64971	5.27454	4.82369	5.4719	4.70725	5.33981	1.13438	Haptoglobin OS=Homo sapiens GN=HP PE=1 SV=1 - [HPT_HUMAN]
Q9Y450	5.26	6	4	55.9135	0.979844	1.00775	1.01241	0.325254	0.439009	0.32317	0.437916	0.325417	0.440961	1.35506	HBS1-like protein OS=Homo sapiens GN=HBS1L PE=1 SV=1 - [HBS1L_HUMAN]
B4DP52	23.71	24	10	174.02	1.23881	0.989568	0.86706	0.977805	1.24969	0.807087	1.00452	0.923288	1.19567	1.28377	HCG2005638, isoform CRA_c OS=Homo sapiens GN=DDX39B PE=2 SV=1 - [B4DP52_HUMAN]
A8MV53	4.52	4	2	67.1554	1.01295	1.00378	0.999093	0.967528	1.04274	0.984031	1.05727	0.963882	1.06295	1.07773	HCG2033702, isoform CRA_a OS=Homo sapiens GN=PPAN PE=4 SV=1 - [A8MV53_HUMAN]
P34931	19.19	53	11	240.657											Heat shock 70 kDa protein 1-like OS=Homo sapiens GN=HSPA1L PE=1 SV=2 - [HS71L_HUMAN]
Q0VDF9	5.5	4	3	24.347	1.09595	1.0048	0.916833	0.736829	0.885302	0.672318	0.809179	0.733305	0.881069	1.19972	Heat shock 70 kDa protein 14 OS=Homo sapiens GN=HSPA14 PE=1 SV=1 - [HSP7E_HUMAN]
P08107	25.59	63	16	286.397	0.651828	1.04724	1.61752	0.3008	0.475004	0.461472	0.728726	0.285295	0.45052	1.53915	Heat shock 70 kDa protein 1A/1B OS=Homo sapiens GN=HSPA1A PE=1 SV=5 - [HSP71_HUMAN]
P34932	43.57	68	37	338.997	1.03356	0.97824	0.957982	0.899977	1.06763	0.850743	1.03349	0.930321	1.10736	1.18783	Heat shock 70 kDa protein 4 OS=Homo sapiens GN=HSPA4 PE=1 SV=4 - [HSP74_HUMAN]
P17066	12.44	34	7	173.609	1.04702	0.984203	0.892993	0.936357	1.07025	0.846584	1.01036	0.957002	1.13585	1.18131	Heat shock 70 kDa protein 6 OS=Homo sapiens GN=HSPA6 PE=1 SV=2 - [HSP76_HUMAN]
P11142	52.48	259	36	1143.7	0.889483	0.967152	1.10881	0.876796	0.991253	1.00176	1.12781	0.920586	1.03168	1.12996	Heat shock cognate 71 kDa protein OS=Homo sapiens GN=HSPA8 PE=1 SV=1 - [HSP7C_HUMAN]
Q92598	24.13	33	21	166.28	0.954742	1.03321	1.11287	0.841645	0.983899	0.928403	1.05343	0.835169	0.957385	1.1325	Heat shock protein 105 kDa OS=Homo sapiens GN=HSPH1 PE=1 SV=1 - [HS105_HUMAN]
P04792	31.71	7	6	30.3107	1.90361	1.18345	0.745664	0.504762	0.767562	0.263948	0.410585	0.415865	0.648583	1.58112	Heat shock protein beta-1 OS=Homo sapiens GN=HSPB1 PE=1 SV=2 - [HSPB1_HUMAN]
P07900	39.34	162	34	907.404	0.958665	1.01271	1.06293	0.72049	0.908731	0.693286	0.911901	0.724377	0.897094	1.28144	Heat shock protein HSP 90-alpha OS=Homo sapiens GN=HSP90AA1 PE=1 SV=5 - [HS90A_HUMAN]
P08238	43.92	185	36	966.963	0.922022	0.91696	0.984175	0.735484	0.904108	0.782517	0.986343	0.81274	0.998461	1.22763	Heat shock protein HSP 90-beta OS=Homo sapiens GN=HSP90AB1 PE=1 SV=4 - [HS90B_HUMAN]
P54652	21.44	94	15	363.195	1.09524	0.774719	0.707352	0.795978	1.10413	0.726763	1.00812	1.02744	1.4252	1.38714	Heat shock-related 70 kDa protein 2 OS=Homo sapiens GN=HSPA2 PE=1 SV=1 - [HSP72_HUMAN]
Q14527	5.05	5	5	73.0696	0.713881	0.928136	1.2968	0.561019	0.676121	0.78932	0.951262	0.604458	0.728472	1.20517	Helicase-like transcription factor OS=Homo sapiens GN=HLTF PE=1 SV=2 - [HLTF_HUMAN]
P30519	5.06	2	2	53.8103	1.06182	0.920478	0.866885	0.951326	1.09752	0.895937	1.03362	1.03351	1.19234	1.15368	Heme oxygenase 2 OS=Homo sapiens GN=HMOX2 PE=1 SV=2 - [HMOX2_HUMAN]
Q9NRV9	29.1	12	5	43.4088	1.28235	0.96223	0.79494	0.333283	0.473085	0.253841	0.369799	0.30877	0.444779	1.46903	Heme-binding protein 1 OS=Homo sapiens GN=HEBP1 PE=1 SV=1 - [HEBP1_HUMAN]
Q9BXL5	29.96	38	19	213.739	0.633514	0.896408	1.39229	0.904042	1.00815	1.35274	1.52339	0.989061	1.13135	1.10507	Hemogen OS=Homo sapiens GN=HEMGN PE=1 SV=1 - [HEMGN_HUMAN]
P69905	51.41	360	8	1679.11	1.86643	0.778391	0.405764	1.46282	1.70241	0.783657	0.915399	1.85173	2.19012	1.16593	Hemoglobin subunit alpha OS=Homo sapiens GN=HBA1 PE=1 SV=2 - [HBA_HUMAN]
P68871	70.07	133	9	661.809	1.02584	1.157	1.32717	0.0544331	0.114836	0.0531619	0.107527	0.0278843	0.0616072	2.16492	Hemoglobin subunit beta OS=Homo sapiens GN=HBB PE=1 SV=2 - [HBB_HUMAN]
P02042	57.14	94	8	479.638	1.107	1.63473	1.67184	0.0691777	0.14524	0.0652735	0.137043	0.0384422	0.0840216	2.09676	Hemoglobin subunit delta OS=Homo sapiens GN=HBD PE=1 SV=2 - [HBD_HUMAN]
P02100	81.63	595	12	2964.23	0.852886	1.01199	1.18201	13.8084	14.3723	15.9709	16.7693	13.5125	14.231	0.887046	Hemoglobin subunit epsilon OS=Homo sapiens GN=HBE1 PE=1 SV=2 - [HBE_HUMAN]
P69891	81.63	434	12	2426.02											Hemoglobin subunit gamma-1 OS=Homo sapiens GN=HBG1 PE=1 SV=2 - [HBG1_HUMAN]
P69892	81.63	453	12	2497.41	1.09862	0.85642	0.762008	3.31868	2.44864	3.23204	2.29476	3.97304	2.76148	0.73652	Hemoglobin subunit gamma-2 OS=Homo sapiens GN=HBG2 PE=1 SV=2 - [HBG2_HUMAN]
Q6B0K9	11.35	4	2	13.2587	1.09806	0.683961	0.612324	0.496321	0.406699	0.437731	0.358689	0.703759	0.576679	0.794302	Hemoglobin subunit mu OS=Homo sapiens GN=HBM PE=2 SV=1 - [HBM_HUMAN]
P02008	80.28	299	10	1410.93	0.80937	1.14299	1.41034	15.3562	18.1182	19.705	22.5039	14.8102	16.0181	0.864326	Hemoglobin subunit zeta OS=Homo sapiens GN=HBZ PE=1 SV=2 - [HBAZ_HUMAN]
D9YZU8	81.63	410	12	2322.16	0.164936	0.101415	0.655315	1.19326	0.46663	5.92972	3.51427	8.38135	4.75741	0.467417	Hemoglobin, gamma A OS=Homo sapiens GN=HBG1 PE=3 SV=1 - [D9YZU8_HUMAN]
P02790	4.33	2	2	14.6685	0.974532	1.07471	1.1028	1.54108	2.67051	1.58136	2.7403	1.43395	2.48486	1.73288	Hemopexin OS=Homo sapiens GN=HPX PE=1 SV=2 - [HEMO_HUMAN]
P51858	49.17	23	12	124.221	0.928105	0.886562	1.00475	0.709138	1.04797	0.883358	1.23454	0.783085	1.13535	1.46603	Hepatoma-derived growth factor OS=Homo sapiens GN=HDGF PE=1 SV=1 - [HDGF_HUMAN]
Q5SSJ5	15.91	13	10	90.6335	1.0188	1.18028	1.16168	1.01674	1.42329	0.899489	1.27374	0.7547	1.09647	1.42219	Heterochromatin protein 1-binding protein 3 OS=Homo sapiens GN=HP1BP3 PE=1 SV=1 - [HP1B3_HUMAN]
Q13151	19.02	28	7	100.459	1.06987	1.02358	0.971098	0.804988	0.992242	0.756596	0.935002	0.777346	0.982947	1.23036	Heterogeneous nuclear ribonucleoprotein A0 OS=Homo sapiens GN=HNRNPA0 PE=1 SV=1 - [ROA0_HUMAN]
P09651	31.99	78	12	407.747	1.04585	0.985738	0.960305	0.873664	1.07007	0.812756	1.00137	0.964577	1.2067	1.23846	Heterogeneous nuclear ribonucleoprotein A1 OS=Homo sapiens GN=HNRNPA1 PE=1 SV=5 - [ROA1_HUMAN]
P51991	22.49	33	9	259.176	1.1204	1.17704	0.990046	0.738049	0.918459	0.690504	0.880067	0.659337	0.800083	1.29614	Heterogeneous nuclear ribonucleoprotein A3 OS=Homo sapiens GN=HNRNPA3 PE=1 SV=2 - [ROA3_HUMAN]
O14979	17.86	20	8	136.927	0.975608	0.947885	0.973812	0.942691	1.00614	0.970188	1.07191	1.00214	1.06959	1.10878	Heterogeneous nuclear ribonucleoprotein D-like OS=Homo sapiens GN=HNRPDL PE=1 SV=3 - [HNRDL_HUMAN]
Q14103	30.99	31	14	218.051	1.12924	1.11941	1.00612	0.776144	0.870945	0.687315	0.784113	0.693668	0.805907	1.12171	Heterogeneous nuclear ribonucleoprotein D0 OS=Homo sapiens GN=HNRNPD PE=1 SV=1 - [HNRPD_HUMAN]
P52597	26.75	26	9	125.756	1.13413	0.996061	0.866347	0.792105	0.966799	0.703168	0.85014	0.800037	0.986338	1.23119	Heterogeneous nuclear ribonucleoprotein F OS=Homo sapiens GN=HNRNPF PE=1 SV=3 - [HNRPF_HUMAN]
P38159	39.9	57	18	262.963	1.07806	1.07557	0.999934	0.974418	1.20709	0.908733	1.11579	0.879943	1.1003	1.24722	Heterogeneous nuclear ribonucleoprotein G OS=Homo sapiens GN=RBMX PE=1 SV=3 - [HNRPG_HUMAN]
P55795	16.93	26	7	163.629	1.31962	1.21607	0.921528	0.880195	1.29087	0.667007	0.978213	0.723806	1.06151	1.46657	Heterogeneous nuclear ribonucleoprotein H2 OS=Homo sapiens GN=HNRNPH2 PE=1 SV=1 - [HNRH2_HUMAN]
P31942	25.72	11	8	62.9919	0.991453	1.07483	1.03705	0.98468	1.22891	0.996256	1.22471	0.941654	1.21751	1.25874	Heterogeneous nuclear ribonucleoprotein H3 OS=Homo sapiens GN=HNRNPH3 PE=1 SV=2 - [HNRH3_HUMAN]
P61978	34.99	93	17	387.779	1.02331	1.01015	0.998876	0.791109	1.00514	0.731209	0.979601	0.745984	0.985401	1.27957	Heterogeneous nuclear ribonucleoprotein K OS=Homo sapiens GN=HNRNPK PE=1 SV=1 - [HNRPK_HUMAN]
P14866	26.15	47	12	211.771	1.05279	1.02547	0.974556	0.877197	1.16415	0.817962	1.07001	0.828452	1.10303	1.3089	Heterogeneous nuclear ribonucleoprotein L OS=Homo sapiens GN=HNRNPL PE=1 SV=2 - [HNRPL_HUMAN]
P52272	46.58	97	36	519.663	1.06483	1.06244	1.01321	0.907337	1.15642	0.841402	1.06726	0.835753	1.07695	1.27883	Heterogeneous nuclear ribonucleoprotein M OS=Homo sapiens GN=HNRNPM PE=1 SV=3 - [HNRPM_HUMAN]
O60506	20.39	33	14	192.839	1.10588	1.05447	0.923524	0.743276	0.96341	0.690402	0.87065	0.741564	0.94478	1.28899	Heterogeneous nuclear ribonucleoprotein Q OS=Homo sapiens GN=SYNCRIP PE=1 SV=2 - [HNRPQ_HUMAN]
O43390	15.96	29	12	160.543	1.07115	1.04978	0.995454	0.831259	1.11627	0.765709	1.02824	0.868394	1.14121	1.31291	Heterogeneous nuclear ribonucleoprotein R OS=Homo sapiens GN=HNRNPR PE=1 SV=1 - [HNRPR_HUMAN]
Q1KMD3	20.62	21	16	147.202	1.14452	1.12957	0.989051	0.852435	1.15443	0.722389	1.00138	0.75029	1.03693	1.3673	Heterogeneous nuclear ribonucleoprotein U-like protein 2 OS=Homo sapiens GN=HNRNPUL2 PE=1 SV=1 - [HNRL2_HUMAN]
P22626	39.09	112	14	497.05	1.06198	1.07124	1.0294	1.03662	1.28482	0.985483	1.23939	0.951066	1.19991	1.24613	Heterogeneous nuclear ribonucleoproteins A2/B1 OS=Homo sapiens GN=HNRNPA2B1 PE=1 SV=2 - [ROA2_HUMAN]
Q15651	15.15	5	3	23.3682	1.49322	1.08952	0.766492	5.64317	5.15328	3.77919	3.45112	4.84665	4.42591	0.913189	High mobility group nucleosome-binding domain-containing protein 3 OS=Homo sapiens GN=HMGN3 PE=1 SV=2 - [HMGN3_HUMAN]
O00479	25.56	8	3	41.3589	1.21934	1.13539	0.93115	3.19472	3.54419	2.62004	2.90664	2.81377	3.12156	1.10939	High mobility group nucleosome-binding domain-containing protein 4 OS=Homo sapiens GN=HMGN4 PE=1 SV=3 - [HMGN4_HUMAN]
P26583	35.41	50	10	340.006	0.953659	1.04059	1.12024	0.74706	1.02977	0.82364	1.13569	0.712502	1.00861	1.38401	High mobility group protein B2 OS=Homo sapiens GN=HMGB2 PE=1 SV=2 - [HMGB2_HUMAN]
P17096	38.32	22	4	110.936	1.1229	1.1667	1.03573	3.8664	3.401	3.26279	2.96791	3.25068	2.99241	0.872991	High mobility group protein HMG-I/HMG-Y OS=Homo sapiens GN=HMGA1 PE=1 SV=3 - [HMGA1_HUMAN]
Q5T7C4	42.41	44	9	292.739	1.03897	0.964155	0.915975	0.761407	1.05342	0.727177	0.963325	0.783956	1.11766	1.3135	High-mobility group box 1 OS=Homo sapiens GN=HMGB1 PE=2 SV=1 - [Q5T7C4_HUMAN]
P49773	29.37	5	4	27.2057	1.04374	1.00919	0.954191	0.879143	1.09	0.822264	1.03473	0.87114	1.06191	1.2243	Histidine triad nucleotide-binding protein 1 OS=Homo sapiens GN=HINT1 PE=1 SV=2 - [HINT1_HUMAN]
P12081	21.61	14	13	88.2383	0.946485	0.95393	1.02557	0.766842	0.995097	0.773135	1.00757	0.774319	1.02771	1.2938	Histidyl-tRNA synthetase, cytoplasmic OS=Homo sapiens GN=HARS PE=1 SV=2 - [SYHC_HUMAN]
O14929	9.79	4	4	43.5305	0.897231	1.00682	1.11342	0.723678	0.876181	0.728506	0.882026	0.722174	0.882175	1.22155	Histone acetyltransferase type B catalytic subunit OS=Homo sapiens GN=HAT1 PE=1 SV=1 - [HAT1_HUMAN]
Q13547	18.26	11	9	56.0803	1.05727	0.898867	0.850178	0.676785	0.948582	0.72498	0.948571	0.815589	1.06478	1.31192	Histone deacetylase 1 OS=Homo sapiens GN=HDAC1 PE=1 SV=1 - [HDAC1_HUMAN]
O00422	28.1	12	5	52.2792	1.02347	0.969517	0.941037	0.787948	1.02206	0.773708	1.01497	0.834382	1.06488	1.30725	Histone deacetylase complex subunit SAP18 OS=Homo sapiens GN=SAP18 PE=1 SV=1 - [SAP18_HUMAN]
B3KRS5	10.7	5	4	47.8358	1.04139	0.984462	0.928977	0.500876	0.648959	0.48097	0.623167	0.504643	0.65384	1.22142	Histone deacetylase OS=Homo sapiens GN=HDAC2 PE=2 SV=1 - [B3KRS5_HUMAN]
P16403	47.42	213	17	1155.23	0.885172	1.15179	1.31333	2.71411	2.79153	3.04746	3.19437	2.36436	2.43573	1.0492	Histone H1.2 OS=Homo sapiens GN=HIST1H1C PE=1 SV=2 - [H12_HUMAN]
P16402	51.58	193	20	977.294	0.810134	1.09806	1.39914	1.79625	1.7175	2.24802	2.12118	1.60047	1.53794	0.973394	Histone H1.3 OS=Homo sapiens GN=HIST1H1D PE=1 SV=2 - [H13_HUMAN]
P10412	46.58	212	18	1212.18	0.990763	1.08781	1.13809	2.71823	2.54381	2.86211	2.69411	2.47903	2.30946	0.960736	Histone H1.4 OS=Homo sapiens GN=HIST1H1E PE=1 SV=2 - [H14_HUMAN]
P16401	45.58	245	17	1228.95	1.05755	1.0951	1.05478	2.90503	2.77802	2.68698	2.68033	2.55906	2.43864	0.974382	Histone H1.5 OS=Homo sapiens GN=HIST1H1B PE=1 SV=3 - [H15_HUMAN]
Q92522	41.78	20	13	103.351	0.997317	1.30841	1.32431	1.89197	2.18746	1.97661	2.29906	1.43056	1.68867	1.18619	Histone H1x OS=Homo sapiens GN=H1FX PE=1 SV=1 - [H1X_HUMAN]
Q96KK5	38.28	79	5	462.303	0.847136	1.04277	1.23093	6.32074	5.28813	7.46131	6.24237	6.06152	5.07126	0.836631	Histone H2A type 1-H OS=Homo sapiens GN=HIST1H2AH PE=1 SV=3 - [H2A1H_HUMAN]
Q8IUE6	19.23	57	3	269.967	1.28205	1.06677	0.832081	3.88156	3.72551	3.02763	2.90591	3.63862	3.49234	0.959797	Histone H2A type 2-B OS=Homo sapiens GN=HIST2H2AB PE=1 SV=3 - [H2A2B_HUMAN]
Q16777	37.21	79	5	477.416	0.895868	1.28612	1.43561	18.435	10.4772	20.5778	11.695	14.3339	8.14636	0.56833	Histone H2A type 2-C OS=Homo sapiens GN=HIST2H2AC PE=1 SV=4 - [H2A2C_HUMAN]
P16104	22.38	89	5	444.875	1.01688	1.47318	1.52724	4.3499	4.23418	4.24665	4.13368	2.75514	2.73309	0.991997	Histone H2A.x OS=Homo sapiens GN=H2AFX PE=1 SV=2 - [H2AX_HUMAN]
P0C0S5	31.25	60	4	358.058	1.12391	1.07494	0.982275	2.68813	2.78877	2.35432	2.51855	2.41718	2.5809	1.06712	Histone H2A.Z OS=Homo sapiens GN=H2AFZ PE=1 SV=2 - [H2AZ_HUMAN]
P58876	46.83	146	9	705.293											Histone H2B type 1-D OS=Homo sapiens GN=HIST1H2BD PE=1 SV=2 - [H2B1D_HUMAN]
Q99880	46.83	145	9	676.68											Histone H2B type 1-L OS=Homo sapiens GN=HIST1H2BL PE=1 SV=3 - [H2B1L_HUMAN]
P23527	46.03	143	8	690.885											Histone H2B type 1-O OS=Homo sapiens GN=HIST1H2BO PE=1 SV=3 - [H2B1O_HUMAN]
Q8N257	46.03	121	8	597.603	1.01795	1.64559	1.61657	2.58345	3.14024	2.53789	3.08485	1.56993	1.90828	1.21552	Histone H2B type 3-B OS=Homo sapiens GN=HIST3H2BB PE=1 SV=3 - [H2B3B_HUMAN]
P68431	33.82	206	8	1325.57	0.87892	1.01602	1.12333	4.4713	3.74129	5.00131	4.31302	4.70669	3.86398	0.922894	Histone H3.1 OS=Homo sapiens GN=HIST1H3A PE=1 SV=2 - [H31_HUMAN]
P84243	33.82	199	8	1294.63	0.910928	1.12685	1.24137	2.52055	2.81564	2.62816	2.95081	2.34504	2.61959	1.16912	Histone H3.3 OS=Homo sapiens GN=H3F3A PE=1 SV=2 - [H33_HUMAN]
P62805	51.46	283	6	1051.96	1.04316	1.15687	1.12338	4.99315	4.8851	4.87373	4.72311	4.42092	4.28017	0.98492	Histone H4 OS=Homo sapiens GN=HIST1H4A PE=1 SV=2 - [H4_HUMAN]
Q09028	20.47	21	9	99.8184	1.02219	0.745662	0.724165	0.528855	0.680858	0.521077	0.670297	0.720932	0.941909	1.28961	Histone-binding protein RBBP4 OS=Homo sapiens GN=RBBP4 PE=1 SV=3 - [RBBP4_HUMAN]
O43719	8.48	10	8	44.4209	1.06929	0.960635	0.920204	0.87062	1.06522	0.801686	0.973677	0.989949	1.1578	1.15973	HIV Tat-specific factor 1 OS=Homo sapiens GN=HTATSF1 PE=1 SV=1 - [HTSF1_HUMAN]
B0UX83	2.93	3	3	31.7298	0.980478	0.976592	0.979856	0.794161	1.00963	0.809973	1.02974	0.948255	1.13426	1.15842	HLA-B associated transcript 3 OS=Homo sapiens GN=BAT3 PE=4 SV=1 - [B0UX83_HUMAN]
Q1M185	24.42	3	2	12.6764	2.42508	0.970594	0.403783	3.68818	3.29979	1.59765	1.37968	3.82869	3.41689	0.88534	HMGA2d' OS=Homo sapiens GN=HMGA2 PE=2 SV=1 - [Q1M185_HUMAN]
P51610	3.64	7	7	47.6736	0.927788	1.0146	1.10287	0.677656	0.889716	0.785317	1.03486	0.667907	0.886021	1.31776	Host cell factor 1 OS=Homo sapiens GN=HCFC1 PE=1 SV=2 - [HCFC1_HUMAN]
P50502	18.43	17	9	146.136	0.937741	1.04643	1.14037	0.726298	1.09416	0.811336	1.19131	0.674707	0.996895	1.46266	Hsc70-interacting protein OS=Homo sapiens GN=ST13 PE=1 SV=2 - [F10A1_HUMAN]
Q9NZL4	6.63	3	3	10.534	0.867388	0.839488	0.966359	0.476291	0.638319	0.549109	0.719894	0.568225	0.751253	1.31102	Hsp70-binding protein 1 OS=Homo sapiens GN=HSPBP1 PE=1 SV=1 - [HPBP1_HUMAN]
Q16543	14.55	13	7	105.674	1.11219	0.922961	0.836917	0.687422	0.880109	0.653591	0.80743	0.777985	1.01614	1.26468	Hsp90 co-chaperone Cdc37 OS=Homo sapiens GN=CDC37 PE=1 SV=1 - [CDC37_HUMAN]
Q9NX55	14.73	3	2	15.5495	0.985475	0.976346	1.01126	0.676253	0.835818	0.686221	0.848137	0.646507	0.799053	1.23435	Huntingtin-interacting protein K OS=Homo sapiens GN=HYPK PE=1 SV=2 - [HYPK_HUMAN]
O75330	3.18	2	2	51.4565	0.996021	0.945412	0.949189	0.48766	0.551842	0.489608	0.554047	0.515817	0.583705	1.13161	Hyaluronan mediated motility receptor OS=Homo sapiens GN=HMMR PE=1 SV=2 - [HMMR_HUMAN]
Q16836	21.34	10	8	57.4863	1.35597	0.99163	0.733618	0.778776	1.21384	0.567448	0.884356	0.717815	1.09114	1.49206	Hydroxyacyl-coenzyme A dehydrogenase, mitochondrial OS=Homo sapiens GN=HADH PE=1 SV=3 - [HCDH_HUMAN]
P00492	27.98	7	5	39.2928	2.37466	2.24599	0.910729	0.807614	1.25055	0.32748	0.562676	0.35958	0.617831	1.62434	Hypoxanthine-guanine phosphoribosyltransferase OS=Homo sapiens GN=HPRT1 PE=1 SV=2 - [HPRT_HUMAN]
Q9Y4L1	11.81	23	13	168.846	1.56073	0.872582	0.571627	1.41999	1.68575	0.90345	1.08038	1.60542	1.89922	1.17798	Hypoxia up-regulated protein 1 OS=Homo sapiens GN=HYOU1 PE=1 SV=1 - [HYOU1_HUMAN]
P01877	7.65	4	3	13.1863	1.11628	1.36251	1.23782	3.70837	5.35195	3.32207	4.79444	2.68382	3.8733	1.44172	Ig alpha-2 chain C region OS=Homo sapiens GN=IGHA2 PE=1 SV=3 - [IGHA2_HUMAN]
P01857	12.42	5	4	28.6246	0.864389	1.26919	1.46831	3.09523	3.46594	3.58083	4.0097	2.43874	2.73083	1.11977	Ig gamma-1 chain C region OS=Homo sapiens GN=IGHG1 PE=1 SV=1 - [IGHG1_HUMAN]
P01859	8.28	4	3	25.8961	0.942235	1.18849	1.26135	5.22952	6.06018	5.55012	6.43171	4.40014	5.09907	1.15884	Ig gamma-2 chain C region OS=Homo sapiens GN=IGHG2 PE=1 SV=2 - [IGHG2_HUMAN]
P01860	14.06	6	5	33.8406	1.17093	0.980196	0.83711	1.28116	1.46763	1.09414	1.25339	1.30704	1.49728	1.14555	Ig gamma-3 chain C region OS=Homo sapiens GN=IGHG3 PE=1 SV=2 - [IGHG3_HUMAN]
P0CG04	30.19	5	3	16.835	1.06797	1.31355	1.2381	4.51502	6.24225	4.30304	5.94917	3.47553	4.8051	1.19327	Ig lambda-1 chain C regions OS=Homo sapiens GN=IGLC1 PE=1 SV=1 - [LAC1_HUMAN]
P0CG05	30.19	3	3	14.6693	1.03155	1.42347	1.37993	5.14736	6.17655	4.98991	5.98762	3.61607	4.33909	1.19995	Ig lambda-2 chain C regions OS=Homo sapiens GN=IGLC2 PE=1 SV=1 - [LAC2_HUMAN]
P78318	12.68	3	3	12.1051	1.14881	1.05017	0.942023	0.923081	1.19683	0.79722	1.01883	0.852966	1.10592	1.29656	Immunoglobulin-binding protein 1 OS=Homo sapiens GN=IGBP1 PE=1 SV=1 - [IGBP1_HUMAN]
P52294	4.46	3	3	15.8617	0.959859	1.07235	1.11719	0.705337	0.932792	0.734834	0.971801	0.65775	0.869859	1.32248	Importin subunit alpha-1 OS=Homo sapiens GN=KPNA1 PE=1 SV=3 - [IMA1_HUMAN]
P52292	13.23	6	6	59.0288	1.08724	0.972361	0.914358	0.546342	0.547501	0.496723	0.492016	0.54924	0.552837	1.02059	Importin subunit alpha-2 OS=Homo sapiens GN=KPNA2 PE=1 SV=1 - [IMA2_HUMAN]
O00505	3.07	2	2	15.7038	0.905184	0.911585	1.00707	0.656905	0.863023	0.725714	0.953422	0.720619	0.946728	1.31377	Importin subunit alpha-3 OS=Homo sapiens GN=KPNA3 PE=1 SV=2 - [IMA3_HUMAN]
O00629	4.8	2	2	12.1139	1.30363	1.06263	0.815132	0.701042	0.713989	0.537762	0.547694	0.659724	0.671908	1.01847	Importin subunit alpha-4 OS=Homo sapiens GN=KPNA4 PE=1 SV=1 - [IMA4_HUMAN]
Q14974	24.54	42	20	193.212	1.07403	1.06697	0.987183	0.995676	1.19652	0.905958	1.09045	0.908431	1.09005	1.22834	Importin subunit beta-1 OS=Homo sapiens GN=KPNB1 PE=1 SV=2 - [IMB1_HUMAN]
Q9UI26	4.51	6	5	34.1793	1.08056	0.980035	0.933114	0.50731	0.503598	0.440748	0.534874	0.519137	0.505962	1.36684	Importin-11 OS=Homo sapiens GN=IPO11 PE=1 SV=1 - [IPO11_HUMAN]
O00410	12.58	26	13	151.055	0.86893	0.984556	1.13138	0.946455	1.15794	1.09539	1.2551	0.94489	1.19042	1.21837	Importin-5 OS=Homo sapiens GN=IPO5 PE=1 SV=4 - [IPO5_HUMAN]
O95373	6.17	7	6	62.9022	1.07187	1.02204	0.938862	0.791078	0.984588	0.722356	0.9223	0.769395	0.986696	1.2622	Importin-7 OS=Homo sapiens GN=IPO7 PE=1 SV=1 - [IPO7_HUMAN]
Q9H2U2	14.37	9	6	43.3996	1.33908	1.07975	0.874988	0.686358	1.05557	0.551202	0.867016	0.644302	0.99089	1.59081	Inorganic pyrophosphatase 2, mitochondrial OS=Homo sapiens GN=PPA2 PE=1 SV=2 - [IPYR2_HUMAN]
Q15181	19.72	12	6	66.0383	1.03425	0.999914	0.921019	0.855416	1.10118	0.843023	1.08551	0.848012	1.09165	1.23939	Inorganic pyrophosphatase OS=Homo sapiens GN=PPA1 PE=1 SV=2 - [IPYR_HUMAN]
P12268	21.01	20	11	81.5308	1.1391	0.95015	0.832283	0.527835	0.750061	0.457058	0.638571	0.556402	0.794609	1.37185	Inosine-5'-monophosphate dehydrogenase 2 OS=Homo sapiens GN=IMPDH2 PE=1 SV=2 - [IMDH2_HUMAN]
Q14571	0.48	5	2	118.866	1.62344	0.606555	0.373623	2.53763	2.89691	1.56311	1.78443	4.18367	4.77601	1.14158	Inositol 1,4,5-trisphosphate receptor type 2 OS=Homo sapiens GN=ITPR2 PE=1 SV=2 - [ITPR2_HUMAN]
O43314	3.94	5	4	68.4299	1.14179	0.913072	0.791554	0.649132	0.913703	0.55679	0.739132	0.697013	0.962911	1.45583	Inositol hexakisphosphate and diphosphoinositol-pentakisphosphate kinase 2 OS=Homo sapiens GN=PPIP5K2 PE=1 SV=3 - [VIP2_HUMAN]
P14735	1.57	2	2	48.3955	1.00695	0.954525	0.947932	0.750057	0.969551	0.744877	0.962854	0.785791	1.01574	1.29264	Insulin-degrading enzyme OS=Homo sapiens GN=IDE PE=1 SV=4 - [IDE_HUMAN]
Q9NZI8	23.4	34	15	152.768	0.995026	0.971772	0.953209	3.25451	2.63871	3.2696	2.56941	3.63122	2.64627	0.812625	Insulin-like growth factor 2 mRNA-binding protein 1 OS=Homo sapiens GN=IGF2BP1 PE=1 SV=2 - [IF2B1_HUMAN]
Q9Y6M1	12.85	7	7	61.1569	1.02278	0.9652	0.960598	0.925828	1.30557	0.854389	1.25393	0.913723	1.25527	1.40561	Insulin-like growth factor 2 mRNA-binding protein 2 OS=Homo sapiens GN=IGF2BP2 PE=1 SV=2 - [IF2B2_HUMAN]
O00425	11.05	15	9	92.2084	1.0056	1.07111	1.04674	6.39499	1.55606	6.44358	1.56789	5.99	1.45752	0.243325	Insulin-like growth factor 2 mRNA-binding protein 3 OS=Homo sapiens GN=IGF2BP3 PE=1 SV=2 - [IF2B3_HUMAN]
P08514	7.31	10	8	67.2102	1.59253	1.13158	0.719102	1.93091	4.53647	1.17957	2.94318	1.69213	3.9391	2.45674	Integrin alpha-IIb OS=Homo sapiens GN=ITGA2B PE=1 SV=3 - [ITA2B_HUMAN]
P05556	7.89	7	6	51.9307	1.35806	0.946358	0.730547	0.5553	0.727647	0.396504	0.535303	0.587205	0.818753	1.33811	Integrin beta-1 OS=Homo sapiens GN=ITGB1 PE=1 SV=2 - [ITB1_HUMAN]
P05107	7.28	6	6	24.3213	2.77416	0.924378	0.425388	2.53425	2.43824	0.91352	0.878912	1.80441	2.05262	0.962116	Integrin beta-2 OS=Homo sapiens GN=ITGB2 PE=1 SV=2 - [ITB2_HUMAN]
P05106	9.39	8	7	63.0937	1.59815	1.13845	0.742912	2.17912	5.79158	1.45775	3.55265	1.54775	3.55581	2.43707	Integrin beta-3 OS=Homo sapiens GN=ITGB3 PE=1 SV=2 - [ITB3_HUMAN]
Q9H0C8	14.54	8	7	33.1654	1.12655	1.00437	0.871113	0.678798	0.901559	0.574423	0.757466	0.71623	0.967302	1.31866	Integrin-linked kinase-associated serine/threonine phosphatase 2C OS=Homo sapiens GN=ILKAP PE=1 SV=1 - [ILKAP_HUMAN]
Q7Z5L9	5.28	3	3	13.5641	1.42895	0.792315	0.583211	0.678749	0.950657	0.474998	0.665283	0.901689	1.26291	1.4006	Interferon regulatory factor 2-binding protein 2 OS=Homo sapiens GN=IRF2BP2 PE=1 SV=2 - [I2BP2_HUMAN]
P80217	7.69	3	2	18.0862	1.76915	0.982233	0.555199	0.750057	1.05361	0.423963	0.595546	0.763625	1.07267	1.40471	Interferon-induced 35 kDa protein OS=Homo sapiens GN=IFI35 PE=1 SV=5 - [IN35_HUMAN]
Q12905	15.64	6	5	53.8001	1.09563	1.07088	0.97471	0.901179	1.10727	0.813485	1.01921	0.847727	1.03395	1.24248	Interleukin enhancer-binding factor 2 OS=Homo sapiens GN=ILF2 PE=1 SV=2 - [ILF2_HUMAN]
Q12906	24.27	43	21	198.758	1.06409	1.06408	0.987983	0.928367	1.22252	0.873798	1.13806	0.891058	1.1627	1.29695	Interleukin enhancer-binding factor 3 OS=Homo sapiens GN=ILF3 PE=1 SV=3 - [ILF3_HUMAN]
P07476	2.56	2	2	16.3723	1.2237	0.769869	0.629132	1.68872	1.9525	1.38001	1.59557	2.19351	2.53614	1.1562	Involucrin OS=Homo sapiens GN=IVL PE=1 SV=2 - [INVO_HUMAN]
Q9HBB2	5.06	5	5	42.6418	1.07472	1.01894	0.917308	0.659279	0.921241	0.593518	0.86122	0.647022	0.896362	1.36769	Iron regulatory protein 1 OS=Homo sapiens GN=IRP1 PE=2 SV=1 - [Q9HBB2_HUMAN]
Q96CN7	6.04	2	2	19.1242	0.967202	1.05522	1.09101	0.690081	0.931344	0.713481	0.962925	0.653966	0.882602	1.34962	Isochorismatase domain-containing protein 1 OS=Homo sapiens GN=ISOC1 PE=1 SV=3 - [ISOC1_HUMAN]
P50213	12.57	7	5	30.878	1.05501	1.24394	1.17908	1.14247	1.48669	1.18398	1.42265	0.93637	1.2002	1.21362	Isocitrate dehydrogenase [NAD] subunit alpha, mitochondrial OS=Homo sapiens GN=IDH3A PE=1 SV=1 - [IDH3A_HUMAN]
O75874	29.23	15	13	92.9698	1.46564	1.11777	0.773286	0.753934	1.21199	0.498028	0.795656	0.72253	1.15286	1.64582	Isocitrate dehydrogenase [NADP] cytoplasmic OS=Homo sapiens GN=IDH1 PE=1 SV=2 - [IDHC_HUMAN]
P48735	18.81	17	9	122.237	1.46693	1.09455	0.797427	0.584174	0.904096	0.398238	0.646809	0.55247	0.859563	1.59424	Isocitrate dehydrogenase [NADP], mitochondrial OS=Homo sapiens GN=IDH2 PE=1 SV=2 - [IDHP_HUMAN]
P41252	16.4	36	21	182.071	0.951009	0.999306	1.04102	0.982578	1.28068	1.00045	1.31389	1.01933	1.31687	1.29562	Isoleucyl-tRNA synthetase, cytoplasmic OS=Homo sapiens GN=IARS PE=1 SV=2 - [SYIC_HUMAN]
Q13907	14.1	6	5	47.8303	1.02894	1.00042	0.983674	0.872105	1.10006	0.960806	1.23146	0.930162	1.18749	1.26323	Isopentenyl-diphosphate Delta-isomerase 1 OS=Homo sapiens GN=IDI1 PE=1 SV=2 - [IDI1_HUMAN]
B3KVI7	4.55	2	2	21.4392	1.38268	0.90279	0.652929	0.602551	0.732229	0.435785	0.529573	0.667432	0.811073	1.21521	Isovaleryl Coenzyme A dehydrogenase, isoform CRA_b OS=Homo sapiens GN=IVD PE=2 SV=1 - [B3KVI7_HUMAN]
Q9Y624	9.03	3	3	13.0602	1.38213	0.923014	0.667818	1.19055	1.65419	0.861385	1.19684	1.28985	1.79216	1.38944	Junctional adhesion molecule A OS=Homo sapiens GN=F11R PE=1 SV=1 - [JAM1_HUMAN]
Q9BWU0	2.89	2	2	21.7201	1.0135	0.911413	0.899271	1.12182	1.25468	1.10687	1.23796	1.23086	1.37663	1.11843	Kanadaptin OS=Homo sapiens GN=SLC4A1AP PE=1 SV=1 - [NADAP_HUMAN]
P13645	9.59	10	6	48.9431	1.19651	1.20068	1.02492	0.378932	0.399665	0.324828	0.37634	0.340546	0.372239	1.05471	Keratin, type I cytoskeletal 10 OS=Homo sapiens GN=KRT10 PE=1 SV=6 - [K1C10_HUMAN]
P08779	4.86	5	3	35.0545											Keratin, type I cytoskeletal 16 OS=Homo sapiens GN=KRT16 PE=1 SV=4 - [K1C16_HUMAN]
Q04695	4.17	3	2	35.1042											Keratin, type I cytoskeletal 17 OS=Homo sapiens GN=KRT17 PE=1 SV=2 - [K1C17_HUMAN]
P35527	19.42	24	11	126.198	1.48342	1.25196	0.946538	0.201722	0.582707	0.151549	0.378254	0.162545	0.458226	2.44475	Keratin, type I cytoskeletal 9 OS=Homo sapiens GN=KRT9 PE=1 SV=3 - [K1C9_HUMAN]
P04264	29.35	28	19	161.902	1.36917	1.28644	0.952827	0.24356	0.572393	0.170664	0.39909	0.182822	0.476016	2.26077	Keratin, type II cytoskeletal 1 OS=Homo sapiens GN=KRT1 PE=1 SV=6 - [K2C1_HUMAN]
P35908	7.98	5	5	33.8638	1.23665	0.969715	0.784146	1.14608	1.1172	0.926763	0.903405	1.18187	1.15209	0.974796	Keratin, type II cytoskeletal 2 epidermal OS=Homo sapiens GN=KRT2 PE=1 SV=2 - [K22E_HUMAN]
P04259	5.67	5	4	32.7568											Keratin, type II cytoskeletal 6B OS=Homo sapiens GN=KRT6B PE=1 SV=5 - [K2C6B_HUMAN]
A1A5A8	1.5	2	2	12.1385	0.965493	0.962095	0.996481	1.05698	1.32521	1.09476	1.37257	1.09863	1.37742	1.25376	KIAA0999 protein OS=Homo sapiens GN=KIAA0999 PE=2 SV=1 - [A1A5A8_HUMAN]
B7ZMI0	0.81	3	2	106.795											KIF21B protein OS=Homo sapiens GN=KIF21B PE=2 SV=1 - [B7ZMI0_HUMAN]
Q17RZ5	8.12	15	12	163.392	1.17315	0.982113	0.821611	0.898671	1.20207	0.751752	1.03352	0.853742	1.2478	1.43669	Kinectin 1 (Kinesin receptor) OS=Homo sapiens GN=KTN1 PE=2 SV=1 - [Q17RZ5_HUMAN]
P33176	5.4	6	6	54.3699	1.37142	0.940015	0.687482	0.796137	1.02127	0.577333	0.730849	0.843455	1.12945	1.28711	Kinesin-1 heavy chain OS=Homo sapiens GN=KIF5B PE=1 SV=1 - [KINH_HUMAN]
P52732	1.99	3	3	57.3317	0.950554	1.03935	1.09342	0.698707	0.76258	0.735053	0.802248	0.672251	0.733705	1.09142	Kinesin-like protein KIF11 OS=Homo sapiens GN=KIF11 PE=1 SV=2 - [KIF11_HUMAN]
B0S8I7	36.79	3	2	11.5547	1.10032	1.10376	0.974513	1.02319	1.28355	0.987163	1.23835	0.911696	1.12939	1.23878	L antigen family, member 3 OS=Homo sapiens GN=LAGE3 PE=4 SV=1 - [B0S8I7_HUMAN]
Q9NRN7	7.44	2	2	18.7786	1.05359	0.975117	0.925521	0.735023	0.878224	0.697639	0.833557	0.753779	0.900635	1.19483	L-aminoadipate-semialdehyde dehydrogenase-phosphopantetheinyl transferase OS=Homo sapiens GN=AASDHPPT PE=1 SV=2 - [ADPPT_HUMAN]
P07195	35.93	81	13	394.323	1.0878	0.907113	0.823433	0.84309	1.0632	0.743877	0.942157	0.909953	1.14979	1.26348	L-lactate dehydrogenase B chain OS=Homo sapiens GN=LDHB PE=1 SV=2 - [LDHB_HUMAN]
E9PH51	39.34	65	15	370.399	1.46071	0.973179	0.677261	0.294247	0.541562	0.20257	0.373023	0.304391	0.553868	1.80353	L-lactate dehydrogenase OS=Homo sapiens GN=LDHA PE=3 SV=2 - [E9PH51_HUMAN]
Q7Z4W1	15.98	4	4	72.9521	0.917173	0.929681	1.01364	0.869948	1.12979	0.850943	1.30659	0.960219	1.24703	1.38496	L-xylulose reductase OS=Homo sapiens GN=DCXR PE=1 SV=2 - [DCXR_HUMAN]
Q6PKG0	10.31	16	12	113.81	0.939968	1.04255	1.09446	1.44123	1.61779	1.47351	1.65722	1.37888	1.56096	1.14606	La-related protein 1 OS=Homo sapiens GN=LARP1 PE=1 SV=2 - [LARP1_HUMAN]
Q4G0J3	2.41	3	2	58.3123	1.11516	1.04768	0.939482	0.9395	1.15316	0.842478	1.03407	0.896747	1.10068	1.22742	La-related protein 7 OS=Homo sapiens GN=LARP7 PE=1 SV=1 - [LARP7_HUMAN]
Q04760	26.09	12	7	59.2656	1.09475	1.00935	0.9098	0.87058	1.27	0.818335	1.13697	0.874115	1.21758	1.41651	Lactoylglutathione lyase OS=Homo sapiens GN=GLO1 PE=1 SV=4 - [LGUL_HUMAN]
Q6UYC3	39.9	62	26	306.255	1.63368	1.22207	0.754218	0.318071	0.451169	0.198393	0.279102	0.269489	0.380878	1.42928	Lamin A/C OS=Homo sapiens GN=LMNA PE=2 SV=1 - [Q6UYC3_HUMAN]
Q14739	12.2	18	9	115.129	1.03787	1.06746	1.03394	0.722641	0.998604	0.695719	1.01181	0.676974	0.959908	1.41883	Lamin-B receptor OS=Homo sapiens GN=LBR PE=1 SV=2 - [LBR_HUMAN]
P20700	43.34	60	28	294.247	1.238	0.942665	0.753362	1.08931	1.2468	0.875229	0.997453	1.17708	1.33252	1.1556	Lamin-B1 OS=Homo sapiens GN=LMNB1 PE=1 SV=2 - [LMNB1_HUMAN]
Q03252	26.33	26	16	171.07	1.19127	0.977888	0.831521	0.796255	1.0195	0.677734	0.861808	0.756918	0.993206	1.30837	Lamin-B2 OS=Homo sapiens GN=LMNB2 PE=1 SV=3 - [LMNB2_HUMAN]
P42166	13.11	15	6	70.3759	0.967404	0.993802	1.02729	0.752593	0.890905	0.777951	0.920924	0.757287	0.896461	1.18378	Lamina-associated polypeptide 2, isoform alpha OS=Homo sapiens GN=TMPO PE=1 SV=2 - [LAP2A_HUMAN]
P42167	27.53	21	10	105.646	1.02146	1.07496	1.04387	0.80121	1.06944	0.834147	1.05999	0.748252	0.949505	1.29628	Lamina-associated polypeptide 2, isoforms beta/gamma OS=Homo sapiens GN=TMPO PE=1 SV=2 - [LAP2B_HUMAN]
Q01650	7.69	10	4	51.3489	0.734508	0.893893	1.2016	1.82413	1.65596	2.43911	2.11419	2.07465	1.82627	0.917779	Large neutral amino acids transporter small subunit 1 OS=Homo sapiens GN=SLC7A5 PE=1 SV=2 - [LAT1_HUMAN]
Q9BS40	11.26	5	3	21.3152	1.51004	0.985575	0.655203	1.08272	1.2038	0.717014	0.757459	1.10332	1.20639	1.09342	Latexin OS=Homo sapiens GN=LXN PE=1 SV=2 - [LXN_HUMAN]
Q14696	11.97	4	3	17.0896	1.18903	0.729723	0.635866	0.988956	1.31463	0.884638	1.17176	1.32876	1.76634	1.32931	LDLR chaperone MESD OS=Homo sapiens GN=MESDC2 PE=1 SV=2 - [MESD_HUMAN]
O95202	5.55	5	5	85.3684	0.875942	1.06635	1.22804	1.0072	1.30924	1.04619	1.39722	0.927195	1.2383	1.29943	LETM1 and EF-hand domain-containing protein 1, mitochondrial OS=Homo sapiens GN=LETM1 PE=1 SV=1 - [LETM1_HUMAN]
P42704	20.73	55	32	339.631	1.10788	0.990543	0.905714	0.789206	0.914044	0.710516	0.80565	0.7759	0.892924	1.13895	Leucine-rich PPR motif-containing protein, mitochondrial OS=Homo sapiens GN=LRPPRC PE=1 SV=3 - [LPPRC_HUMAN]
Q32MZ4	8.04	6	5	53.1491	1.73905	0.884181	0.522056	0.829314	1.20382	0.491851	0.698339	0.928889	1.36786	1.54879	Leucine-rich repeat flightless-interacting protein 1 OS=Homo sapiens GN=LRRFIP1 PE=1 SV=2 - [LRRF1_HUMAN]
Q9UQ13	2.92	2	2	33.5547	1.00935	1.0449	1.03521	0.963674	1.13157	0.954745	1.12109	0.922268	1.08295	1.17423	Leucine-rich repeat protein SHOC-2 OS=Homo sapiens GN=SHOC2 PE=1 SV=2 - [SHOC2_HUMAN]
Q9H9A6	2.82	2	2	16.8132	1.06906	1.12683	1.05404	0.759645	0.992638	0.710574	0.928516	0.674142	0.880909	1.30671	Leucine-rich repeat-containing protein 40 OS=Homo sapiens GN=LRRC40 PE=1 SV=1 - [LRC40_HUMAN]
Q8N1G4	13.89	11	9	71.8741	1.08055	1.04794	0.981591	0.92621	1.23402	0.856841	1.14207	0.87291	1.15372	1.3253	Leucine-rich repeat-containing protein 47 OS=Homo sapiens GN=LRRC47 PE=1 SV=1 - [LRC47_HUMAN]
Q96AG4	20.85	18	7	104.811	1.03196	1.04497	0.996256	0.882093	1.05638	0.835928	0.992875	0.877718	1.03276	1.21529	Leucine-rich repeat-containing protein 59 OS=Homo sapiens GN=LRRC59 PE=1 SV=1 - [LRC59_HUMAN]
P16150	5.5	5	2	20.8412	1.43983	0.771083	0.515346	0.275732	0.405209	0.189483	0.277787	0.344442	0.517136	1.47356	Leukosialin OS=Homo sapiens GN=SPN PE=1 SV=1 - [LEUK_HUMAN]
P09960	5.73	5	4	66.7343	1.14681	0.930213	0.787096	0.851065	1.15203	0.751965	1.00538	0.848335	1.20396	1.37421	Leukotriene A-4 hydrolase OS=Homo sapiens GN=LTA4H PE=1 SV=2 - [LKHA4_HUMAN]
Q9UNZ5	30.3	8	4	65.0306	1.00261	0.935921	0.951352	0.97812	1.18365	0.963492	1.2108	1.02477	1.25582	1.22191	Leydig cell tumor 10 kDa protein homolog OS=Homo sapiens GN=C19orf53 PE=1 SV=1 - [L10K_HUMAN]
Q14847	39.46	13	12	66.3412	1.44399	0.906072	0.699144	0.979194	1.29909	0.635682	0.8738	1.07193	1.46104	1.3658	LIM and SH3 domain protein 1 OS=Homo sapiens GN=LASP1 PE=1 SV=2 - [LASP1_HUMAN]
Q86U70	5.11	3	2	29.0142	0.946731	0.961384	1.01548	0.815727	1.10098	0.809957	1.16293	0.848492	1.1452	1.45162	LIM domain-binding protein 1 OS=Homo sapiens GN=LDB1 PE=1 SV=2 - [LDB1_HUMAN]
Q9BT23	13.39	2	2	21.6636	1.35511	1.57406	1.16158	1.11965	0.914813	0.826244	0.675086	0.711311	0.58118	0.817054	LIM domain-containing protein 2 OS=Homo sapiens GN=LIMD2 PE=1 SV=1 - [LIMD2_HUMAN]
P24666	31.65	6	4	35.6872	1.07613	1.02288	0.963628	1.13857	1.30581	0.985956	1.26658	1.12526	1.33455	1.25363	Low molecular weight phosphotyrosine protein phosphatase OS=Homo sapiens GN=ACP1 PE=1 SV=3 - [PPAC_HUMAN]
O95232	10.19	7	6	63.0807	0.925595	0.98112	1.06955	0.880613	1.1872	0.924985	1.16639	0.897558	1.15706	1.196	Luc7-like protein 3 OS=Homo sapiens GN=LUC7L3 PE=1 SV=2 - [LC7L3_HUMAN]
P05455	35.05	40	19	200.656	0.918817	1.04067	1.13709	0.904293	1.11919	0.975082	1.19633	0.903019	1.1082	1.24667	Lupus La protein OS=Homo sapiens GN=SSB PE=1 SV=2 - [LA_HUMAN]
Q7L5N7	3.13	2	2	17.8589	2.13133	0.794069	0.37257	1.09702	1.57448	0.514711	0.738733	1.38151	1.98281	1.43524	Lysophosphatidylcholine acyltransferase 2 OS=Homo sapiens GN=LPCAT2 PE=1 SV=1 - [PCAT2_HUMAN]
Q5VWZ2	5.49	2	2	17.806	1.15594	1.27055	1.09915	1.19574	1.58054	1.03443	1.36732	0.94112	1.24398	1.32181	Lysophospholipase-like protein 1 OS=Homo sapiens GN=LYPLAL1 PE=1 SV=3 - [LYPL1_HUMAN]
P10619	10	7	5	30.563	1.79528	0.937558	0.526021	1.31745	1.55524	0.726003	0.869809	1.52431	1.79943	1.18049	Lysosomal protective protein OS=Homo sapiens GN=CTSA PE=1 SV=2 - [PPGB_HUMAN]
P11279	4.8	4	2	27.638	1.22034	0.962861	0.771028	1.04653	1.33142	0.831841	1.06196	1.0869	1.38277	1.2689	Lysosome-associated membrane glycoprotein 1 OS=Homo sapiens GN=LAMP1 PE=1 SV=3 - [LAMP1_HUMAN]
P61626	24.32	24	4	125.746	4.41233	0.618051	0.13133	9.55054	9.68102	2.70864	2.06656	15.4527	15.4449	0.803967	Lysozyme C OS=Homo sapiens GN=LYZ PE=1 SV=1 - [LYSC_HUMAN]
Q15046	14.91	12	10	101.117	1.14742	0.921925	0.79853	0.835652	1.07095	0.745676	0.952628	0.944999	1.19538	1.29171	Lysyl-tRNA synthetase OS=Homo sapiens GN=KARS PE=1 SV=3 - [SYK_HUMAN]
P14174	13.91	2	2	22.2582	1.71201	0.960496	0.561034	0.346679	0.581002	0.202498	0.339368	0.360938	0.604898	1.67591	Macrophage migration inhibitory factor OS=Homo sapiens GN=MIF PE=1 SV=4 - [MIF_HUMAN]
Q9H0U3	8.06	4	3	16.6571	1.15105	0.895852	0.806202	0.749693	1.00673	0.661272	0.876527	0.836849	1.12377	1.32552	Magnesium transporter protein 1 OS=Homo sapiens GN=MAGT1 PE=1 SV=1 - [MAGT1_HUMAN]
B4DUN2	44.08	30	12	157.35	1.19594	0.958578	0.791041	1.02374	1.28048	0.896864	1.10617	1.1059	1.349	1.22084	Malate dehydrogenase OS=Homo sapiens GN=MDH1 PE=2 SV=1 - [B4DUN2_HUMAN]
P40926	50.3	50	16	258.689	1.09149	0.957805	0.879091	1.33016	1.52728	1.17538	1.36956	1.38479	1.58776	1.15808	Malate dehydrogenase, mitochondrial OS=Homo sapiens GN=MDH2 PE=1 SV=3 - [MDHM_HUMAN]
P43243	19.13	46	19	279.289	1.01036	1.03273	1.03197	0.824295	1.03166	0.805378	1.02757	0.777264	1.00886	1.27889	Matrin-3 OS=Homo sapiens GN=MATR3 PE=1 SV=2 - [MATR3_HUMAN]
Q9UNF1	4.79	4	4	49.2045	1.2419	1.24124	0.97062	2.01162	2.42236	1.56367	1.88295	1.68733	2.03185	1.20418	Melanoma-associated antigen D2 OS=Homo sapiens GN=MAGED2 PE=1 SV=2 - [MAGD2_HUMAN]
Q96QZ7	1.27	2	2	47.6807											Membrane-associated guanylate kinase, WW and PDZ domain-containing protein 1 OS=Homo sapiens GN=MAGI1 PE=1 SV=3 - [MAGI1_HUMAN]
P55145	14.84	4	4	33.3199	1.87441	0.814243	0.416006	1.37089	1.72743	0.708165	0.923267	1.67614	2.17324	1.28904	Mesencephalic astrocyte-derived neurotrophic factor OS=Homo sapiens GN=MANF PE=1 SV=3 - [MANF_HUMAN]
P02795	32.79	3	2	16.2097	2.22019	1.68417	0.741433	1.27697	1.4906	0.570451	0.654459	0.762966	0.871105	1.14727	Metallothionein-2 OS=Homo sapiens GN=MT2A PE=1 SV=1 - [MT2_HUMAN]
O94776	10.93	12	11	65.0239	1.18324	1.12152	0.917231	0.690228	0.863437	0.555837	0.751257	0.615274	0.819049	1.30422	Metastasis-associated protein MTA2 OS=Homo sapiens GN=MTA2 PE=1 SV=1 - [MTA2_HUMAN]
P53582	7.25	3	3	20.7367	1.05405	1.14564	1.08533	0.856833	1.15552	0.811728	1.09469	0.747906	1.00862	1.34859	Methionine aminopeptidase 1 OS=Homo sapiens GN=METAP1 PE=1 SV=2 - [AMPM1_HUMAN]
P50579	15.69	8	7	55.979	1.03477	0.810904	0.811183	0.635692	0.695014	0.621641	0.670487	0.693623	0.757269	1.06507	Methionine aminopeptidase 2 OS=Homo sapiens GN=METAP2 PE=1 SV=1 - [AMPM2_HUMAN]
P56192	14.78	19	12	92.071	0.923656	1.09198	1.16514	0.979639	1.2324	0.999555	1.28174	0.986583	1.10887	1.19846	Methionyl-tRNA synthetase, cytoplasmic OS=Homo sapiens GN=MARS PE=1 SV=2 - [SYMC_HUMAN]
O95983	6.19	2	2	12.3534	1.04181	1.01114	0.970562	0.831656	1.02626	0.798281	0.985079	0.822494	1.01496	1.234	Methyl-CpG-binding domain protein 3 OS=Homo sapiens GN=MBD3 PE=1 SV=1 - [MBD3_HUMAN]
P55081	6.61	3	2	66.6714	1.04777	0.807973	0.771138	1.02498	1.23583	0.978252	1.17949	1.26858	1.52955	1.21864	Microfibrillar-associated protein 1 OS=Homo sapiens GN=MFAP1 PE=1 SV=2 - [MFAP1_HUMAN]
P78559	1.75	6	5	77.5913	1.04018	1.18475	1.16685	3.75375	4.1676	3.67427	4.03261	3.31901	3.6427	1.09753	Microtubule-associated protein 1A OS=Homo sapiens GN=MAP1A PE=1 SV=6 - [MAP1A_HUMAN]
P46821	2.55	8	6	68.1092	0.88925	3.38996	3.64854	13.2219	14.1848	15.55	16.5326	3.91549	4.34465	1.10195	Microtubule-associated protein 1B OS=Homo sapiens GN=MAP1B PE=1 SV=2 - [MAP1B_HUMAN]
P27816	13.02	20	17	114.433	1.1418	1.08932	0.932737	0.846911	0.980857	0.722556	0.851868	0.811775	0.928239	1.14849	Microtubule-associated protein 4 OS=Homo sapiens GN=MAP4 PE=1 SV=3 - [MAP4_HUMAN]
Q15691	15.67	11	4	65.7412	1.09785	1.01479	0.896935	1.3429	1.52528	1.16643	1.37579	1.29027	1.42803	1.15216	Microtubule-associated protein RP/EB family member 1 OS=Homo sapiens GN=MAPRE1 PE=1 SV=3 - [MARE1_HUMAN]
Q8N183	8.88	3	2	26.6079	1.04893	1.14543	1.092	0.896557	1.19338	0.810653	1.07198	0.871001	1.15936	1.32236	Mimitin, mitochondrial OS=Homo sapiens GN=NDUFAF2 PE=1 SV=1 - [MIMIT_HUMAN]
Q8TCT9	12.47	7	5	26.8386	1.3506	0.817631	0.605385	0.952631	1.05167	0.781575	0.898885	1.15158	1.27129	1.07053	Minor histocompatibility antigen H13 OS=Homo sapiens GN=HM13 PE=1 SV=1 - [HM13_HUMAN]
Q02978	5.41	2	2	10.8777	1.26777	0.850652	0.670983	0.901351	1.05804	0.710974	0.834569	1.0596	1.2438	1.17384	Mitochondrial 2-oxoglutarate/malate carrier protein OS=Homo sapiens GN=SLC25A11 PE=1 SV=3 - [M2OM_HUMAN]
Q9Y6C9	4.95	2	2	13.0217	1.04152	0.772995	0.742181	0.682278	0.886171	0.65508	0.850845	0.882642	1.14641	1.29884	Mitochondrial carrier homolog 2 OS=Homo sapiens GN=MTCH2 PE=1 SV=1 - [MTCH2_HUMAN]
Q9Y5L4	52.63	5	4	24.2332	0.949422	0.954144	1.00538	0.845919	1.08338	0.890983	1.14109	0.886214	1.13498	1.27368	Mitochondrial import inner membrane translocase subunit Tim13 OS=Homo sapiens GN=TIMM13 PE=1 SV=1 - [TIM13_HUMAN]
O43615	15.71	11	9	47.653	0.98317	1.04024	1.08361	0.992329	1.31598	0.985374	1.27971	0.936704	1.17414	1.24461	Mitochondrial import inner membrane translocase subunit TIM44 OS=Homo sapiens GN=TIMM44 PE=1 SV=2 - [TIM44_HUMAN]
Q3ZCQ8	11.61	5	3	24.5773	1.06627	0.950642	0.889449	0.960586	1.15533	0.900885	1.08353	0.976534	1.17451	1.20274	Mitochondrial import inner membrane translocase subunit TIM50 OS=Homo sapiens GN=TIMM50 PE=1 SV=2 - [TIM50_HUMAN]
O60220	17.53	2	2	11.1156	1.06052	0.952346	0.897995	0.936387	1.15375	0.882947	1.08791	0.983242	1.21149	1.23213	Mitochondrial import inner membrane translocase subunit Tim8 A OS=Homo sapiens GN=TIMM8A PE=1 SV=1 - [TIM8A_HUMAN]
Q9Y5J9	22.89	3	2	11.2851	0.820855	0.925039	1.23736	0.818079	0.967594	1.05121	1.25121	0.884373	1.0112	1.19177	Mitochondrial import inner membrane translocase subunit Tim8 B OS=Homo sapiens GN=TIMM8B PE=1 SV=1 - [TIM8B_HUMAN]
Q9Y5J7	21.35	2	2	6.70784	0.968072	1.14508	1.18285	0.947126	1.1686	0.978363	1.20715	0.827123	1.02054	1.23384	Mitochondrial import inner membrane translocase subunit Tim9 OS=Homo sapiens GN=TIMM9 PE=1 SV=1 - [TIM9_HUMAN]
O96008	7.2	4	3	13.7415	0.96208	0.775039	0.787669	0.690607	0.825444	0.702715	0.827963	0.869469	1.03965	1.17138	Mitochondrial import receptor subunit TOM40 homolog OS=Homo sapiens GN=TOMM40 PE=1 SV=1 - [TOM40_HUMAN]
Q9P0U1	23.64	5	2	15.2294	1.11865	0.827539	0.746598	0.90615	1.13947	0.93221	1.05087	1.10614	1.3517	1.20732	Mitochondrial import receptor subunit TOM7 homolog OS=Homo sapiens GN=TOMM7 PE=1 SV=1 - [TOM7_HUMAN]
Q15070	5.06	2	2	42.6039	1.74232	0.935987	0.537209	0.81114	0.923015	0.465553	0.529763	0.866615	0.986141	1.13792	Mitochondrial inner membrane protein OXA1L OS=Homo sapiens GN=OXA1L PE=1 SV=3 - [OXA1L_HUMAN]
Q9NYZ2	5.92	2	2	13.5256	0.739368	0.801437	1.08395	1.263	1.39683	1.70822	1.88922	1.57592	1.74291	1.10596	Mitoferrin-1 OS=Homo sapiens GN=SLC25A37 PE=1 SV=2 - [MFRN1_HUMAN]
Q16539	13.33	5	5	31.6576	1.17316	0.843474	0.7118	1.33	1.48222	1.04876	1.1816	1.57681	1.75728	1.11567	Mitogen-activated protein kinase 14 OS=Homo sapiens GN=MAPK14 PE=1 SV=3 - [MK14_HUMAN]
O43684	20.12	10	6	46.0715	0.942506	1.01232	1.10649	0.706095	0.928955	0.707297	0.859082	0.658819	0.835108	1.19377	Mitotic checkpoint protein BUB3 OS=Homo sapiens GN=BUB3 PE=1 SV=1 - [BUB3_HUMAN]
Q13257	8.78	2	2	20.4588	1.11432	0.804847	0.722277	0.483991	0.593545	0.434339	0.532653	0.601346	0.737464	1.22635	Mitotic spindle assembly checkpoint protein MAD2A OS=Homo sapiens GN=MAD2L1 PE=1 SV=1 - [MD2L1_HUMAN]
Q9BYG3	6.48	2	2	26.9633	1.16696	0.992564	0.850552	1.10697	1.3194	0.948592	1.13062	1.11527	1.32928	1.1919	MKI67 FHA domain-interacting nucleolar phosphoprotein OS=Homo sapiens GN=MKI67IP PE=1 SV=1 - [MK67I_HUMAN]
Q9ULH7	1.65	3	3	47.9519	1.35534	0.961909	0.70972	0.756713	1.05295	0.558321	0.776895	0.786678	1.09465	1.39149	MKL/myocardin-like protein 2 OS=Homo sapiens GN=MKL2 PE=1 SV=3 - [MKL2_HUMAN]
Q9C083	21.1	3	2	16.2065	0.969645	1.02198	1.05438	0.80673	0.974719	0.835704	1.06504	0.789922	0.95441	1.20823	MM-1 gamma OS=Homo sapiens GN=mm-1 PE=2 SV=1 - [Q9C083_HUMAN]
P26038	42.29	127	35	601.098	1.48991	0.837752	0.553079	1.15228	1.53325	0.774656	1.04695	1.37282	1.84286	1.34883	Moesin OS=Homo sapiens GN=MSN PE=1 SV=3 - [MOES_HUMAN]
B9EGP5	1.23	2	2	40.7588	1.05128	0.886422	0.843179	1.04598	1.29794	0.99495	1.23463	1.18	1.46425	1.24089	MON2 protein OS=Homo sapiens GN=MON2 PE=2 SV=1 - [B9EGP5_HUMAN]
P53985	4.2	5	3	20.9253	1.1951	0.999245	0.737476	1.49696	1.64411	1.36033	1.47709	1.27472	1.54257	1.0983	Monocarboxylate transporter 1 OS=Homo sapiens GN=SLC16A1 PE=1 SV=3 - [MOT1_HUMAN]
Q6UB35	3.99	4	4	54.2385	0.925412	0.943339	0.919353	1.10165	1.3412	1.25335	1.37694	1.12943	1.42175	1.09861	Monofunctional C1-tetrahydrofolate synthase, mitochondrial OS=Homo sapiens GN=MTHFD1L PE=1 SV=1 - [C1TM_HUMAN]
Q7L9L4	10.65	3	2	13.5522	0.962855	0.931304	0.967232	0.922791	1.20236	0.958391	1.24874	0.990859	1.29105	1.27844	Mps one binder kinase activator-like 1A OS=Homo sapiens GN=MOBKL1A PE=1 SV=3 - [MOL1A_HUMAN]
O43148	5.67	5	4	34.6381	0.996888	1.03954	0.997534	1.08088	1.36756	1.08425	1.36576	1.12173	1.40069	1.30898	mRNA cap guanine-N7 methyltransferase OS=Homo sapiens GN=RNMT PE=1 SV=1 - [MCES_HUMAN]
P78406	8.7	3	3	18.514	1.13862	1.00647	0.883939	0.960266	1.13502	0.777038	0.996836	1.16871	1.19963	1.25665	mRNA export factor OS=Homo sapiens GN=RAE1 PE=1 SV=1 - [RAE1L_HUMAN]
Q9UKD2	26.78	7	6	32.1059	1.09792	1.00504	0.938079	0.924019	1.03005	0.784604	0.922935	0.865933	0.998804	1.15069	mRNA turnover protein 4 homolog OS=Homo sapiens GN=MRTO4 PE=1 SV=2 - [MRT4_HUMAN]
Q9BQG0	4.07	9	6	77.9258	1.06162	0.986402	0.983408	0.770825	0.973237	0.776769	0.918458	0.777299	0.920664	1.21628	Myb-binding protein 1A OS=Homo sapiens GN=MYBBP1A PE=1 SV=2 - [MBB1A_HUMAN]
P05164	36.64	103	26	522.249	2.96851	0.577129	0.190971	8.27074	6.00169	3.04864	1.99561	14.035	10.9301	0.634316	Myeloperoxidase OS=Homo sapiens GN=MPO PE=1 SV=1 - [PERM_HUMAN]
P12829	22.84	8	4	42.0409	0.702358	1.05943	1.51895	0.964778	1.08212	1.32273	1.48799	0.894212	0.98853	1.09629	Myosin light chain 4 OS=Homo sapiens GN=MYL4 PE=1 SV=3 - [MYL4_HUMAN]
P60660	29.8	14	5	59.5282	2.35433	0.998691	0.398637	1.3868	1.96673	0.601351	0.789484	1.42648	2.03661	1.39074	Myosin light polypeptide 6 OS=Homo sapiens GN=MYL6 PE=1 SV=2 - [MYL6_HUMAN]
P19105	33.92	10	6	46.2085	1.43596	1.03524	0.722757	1.33798	1.84397	0.915631	1.23903	1.27524	1.69292	1.33687	Myosin regulatory light chain 12A OS=Homo sapiens GN=MYL12A PE=1 SV=2 - [ML12A_HUMAN]
P12882	2.01	5	5	96.5532											Myosin-1 OS=Homo sapiens GN=MYH1 PE=1 SV=3 - [MYH1_HUMAN]
P35580	19.43	77	43	560.179	0.791944	1.18238	1.53234	1.1022	1.27023	1.40145	1.60367	0.904973	1.04786	1.1429	Myosin-10 OS=Homo sapiens GN=MYH10 PE=1 SV=3 - [MYH10_HUMAN]
Q9UKX3	1.86	5	5	93.7856	1.12768	0.939165	0.832827	1.14661	1.57155	1.01678	1.39361	1.22088	1.67335	1.37061	Myosin-13 OS=Homo sapiens GN=MYH13 PE=1 SV=2 - [MYH13_HUMAN]
Q7Z406	3.91	13	8	237.02	1.61678	0.912738	0.56454	1.01185	1.26991	0.625844	0.785456	1.10859	1.39132	1.25503	Myosin-14 OS=Homo sapiens GN=MYH14 PE=1 SV=2 - [MYH14_HUMAN]
Q9UKX2	2.06	5	5	101.297	1.1241	0.97712	0.869245	1.65685	0.0454762	1.47393	0.0404555	1.69565	0.046541	0.0274473	Myosin-2 OS=Homo sapiens GN=MYH2 PE=1 SV=1 - [MYH2_HUMAN]
P35579	37.5	165	81	943.428	1.76025	1.05465	0.607373	1.25635	1.78238	0.710876	1.01007	1.17268	1.66583	1.41904	Myosin-9 OS=Homo sapiens GN=MYH9 PE=1 SV=4 - [MYH9_HUMAN]
Q3MIV8	6.55	27	15	315.136											Myosin, heavy chain 11, smooth muscle OS=Homo sapiens GN=MYH11 PE=2 SV=1 - [Q3MIV8_HUMAN]
P58546	34.75	4	4	46.9299	1.5642	0.989134	0.632356	0.670025	0.986123	0.461278	0.677595	0.683354	0.996956	1.51852	Myotrophin OS=Homo sapiens GN=MTPN PE=1 SV=2 - [MTPN_HUMAN]
P29966	9.04	4	2	18.8696	1.89457	0.690246	0.356683	5.41832	3.02431	2.85991	1.5963	8.01807	4.4754	0.558164	Myristoylated alanine-rich C-kinase substrate OS=Homo sapiens GN=MARCKS PE=1 SV=4 - [MARCS_HUMAN]
Q8NFW8	14.98	12	7	61.2708	1.02222	0.9188	0.957641	1.40618	1.83617	1.27923	1.5667	1.46252	1.94002	1.29363	N-acylneuraminate cytidylyltransferase OS=Homo sapiens GN=CMAS PE=1 SV=2 - [NEUA_HUMAN]
Q9BXJ9	9.58	11	11	118.63	0.999432	0.9788	0.996521	0.695094	0.914616	0.701167	0.929002	0.70783	0.92059	1.29842	N-alpha-acetyltransferase 15, NatA auxiliary subunit OS=Homo sapiens GN=NAA15 PE=1 SV=1 - [NAA15_HUMAN]
Q6N069	1.62	2	2	62.3176											N-alpha-acetyltransferase 16, NatA auxiliary subunit OS=Homo sapiens GN=NAA16 PE=1 SV=2 - [NAA16_HUMAN]
Q9NXH9	4.1	2	2	49.4651	1.26817	0.954968	0.75303	1.70491	1.6411	1.34439	1.29407	1.78531	1.71848	0.962571	N(2),N(2)-dimethylguanosine tRNA methyltransferase OS=Homo sapiens GN=TRMT1 PE=1 SV=1 - [TRM1_HUMAN]
O14745	12.85	6	5	37.6393	1.55304	0.896032	0.596801	0.882646	1.20641	0.517639	0.725075	1.06291	1.36491	1.39536	Na(+)/H(+) exchange regulatory cofactor NHE-RF1 OS=Homo sapiens GN=SLC9A3R1 PE=1 SV=4 - [NHRF1_HUMAN]
P23368	5.65	4	4	19.5947	1.15442	0.863756	0.748214	1.21817	1.54219	1.11194	1.3359	1.15121	1.49862	1.29912	NAD-dependent malic enzyme, mitochondrial OS=Homo sapiens GN=ME2 PE=1 SV=1 - [MAOM_HUMAN]
Q13423	5.16	9	7	80.1699	0.9112	0.75101	0.849093	0.472338	0.700505	0.477772	0.74035	0.574355	0.836259	1.49986	NAD(P) transhydrogenase, mitochondrial OS=Homo sapiens GN=NNT PE=1 SV=3 - [NNTM_HUMAN]
O43678	27.27	3	3	19.8327	1.02661	1.08059	1.05258	0.770518	1.00763	0.801556	1.03942	0.871356	1.11447	1.29676	NADH dehydrogenase [ubiquinone] 1 alpha subcomplex subunit 2 OS=Homo sapiens GN=NDUFA2 PE=1 SV=3 - [NDUA2_HUMAN]
O00483	46.91	7	4	21.2461	1.16256	1.22578	1.04746	0.985259	1.10233	0.829731	0.92832	0.80812	0.923714	1.13451	NADH dehydrogenase [ubiquinone] 1 alpha subcomplex subunit 4 OS=Homo sapiens GN=NDUFA4 PE=1 SV=1 - [NDUA4_HUMAN]
O95182	36.28	5	4	26.7132	1.00545	0.98494	0.979597	1.03734	1.28424	1.03622	1.28141	1.00607	1.24413	1.25347	NADH dehydrogenase [ubiquinone] 1 alpha subcomplex subunit 7 OS=Homo sapiens GN=NDUFA7 PE=1 SV=3 - [NDUA7_HUMAN]
E9PRB2	20.83	3	2	10.4144	1.01168	0.889397	0.937285	1.02543	1.29175	1.02083	1.26679	1.08141	1.45239	1.24453	NADH dehydrogenase [ubiquinone] 1 subunit C2 OS=Homo sapiens GN=NDUFC2 PE=3 SV=1 - [E9PRB2_HUMAN]
O75489	15.15	4	3	36.407	1.05791	1.05084	0.96928	1.134	1.38226	1.03251	1.21618	1.11673	1.31539	1.24145	NADH dehydrogenase [ubiquinone] iron-sulfur protein 3, mitochondrial OS=Homo sapiens GN=NDUFS3 PE=1 SV=1 - [NDUS3_HUMAN]
O75380	23.39	4	2	33.3012	0.97769	0.973492	1.02065	1.16573	1.39003	1.20477	1.39326	1.20918	1.42788	1.19207	NADH dehydrogenase [ubiquinone] iron-sulfur protein 6, mitochondrial OS=Homo sapiens GN=NDUFS6 PE=1 SV=1 - [NDUS6_HUMAN]
P00387	9.97	2	2	17.1834	1.09463	0.867551	0.792554	1.41204	1.64939	1.28997	1.5068	1.62762	1.9012	1.16809	NADH-cytochrome b5 reductase 3 OS=Homo sapiens GN=CYB5R3 PE=1 SV=3 - [NB5R3_HUMAN]
P16435	3.69	3	3	27.2029	1.26151	1.07522	0.852329	1.77394	1.95785	1.40621	1.57085	1.51113	1.64953	1.11708	NADPH--cytochrome P450 reductase OS=Homo sapiens GN=POR PE=1 SV=2 - [NCPR_HUMAN]
P22570	8.96	5	4	34.0983	1.00649	1.3459	1.21681	2.2682	3.11813	2.31644	3.18445	1.76273	2.2428	1.36758	NADPH:adrenodoxin oxidoreductase, mitochondrial OS=Homo sapiens GN=FDXR PE=1 SV=3 - [ADRO_HUMAN]
Q13765	22.79	6	4	28.8487	0.905849	0.966168	1.06659	0.772582	0.912381	0.848005	0.996412	0.784143	0.926532	1.18642	Nascent polypeptide-associated complex subunit alpha OS=Homo sapiens GN=NACA PE=1 SV=1 - [NACA_HUMAN]
Q15843	43.21	8	5	61.6555	1.13397	0.956909	0.885149	1.09008	1.42187	0.97431	1.2488	1.08812	1.39863	1.28536	NEDD8 OS=Homo sapiens GN=NEDD8 PE=1 SV=1 - [NEDD8_HUMAN]
Q8TBC4	4.75	4	3	18.8501	1.11857	0.883774	0.809157	0.816329	1.0627	0.740478	0.970672	0.94444	1.22947	1.31087	NEDD8-activating enzyme E1 catalytic subunit OS=Homo sapiens GN=UBA3 PE=1 SV=2 - [UBA3_HUMAN]
P61081	36.61	13	8	73.8426	1.1595	1.12304	0.976442	1.14149	1.41548	0.9905	1.21903	0.99902	1.26013	1.20191	NEDD8-conjugating enzyme Ubc12 OS=Homo sapiens GN=UBE2M PE=1 SV=1 - [UBC12_HUMAN]
Q09666	5.06	7	7	102.977	3.12365	0.836044	0.26765	1.08801	1.05998	0.348312	0.339339	1.30137	1.26785	0.974238	Neuroblast differentiation-associated protein AHNAK OS=Homo sapiens GN=AHNAK PE=1 SV=2 - [AHNK_HUMAN]
Q9H094	3.32	2	2	26.7515											Neuroblastoma breakpoint family member 3 OS=Homo sapiens GN=NBPF3 PE=2 SV=1 - [NBPF3_HUMAN]
P21359	0.81	3	2	55.6309											Neurofibromin OS=Homo sapiens GN=NF1 PE=1 SV=2 - [NF1_HUMAN]
B2RAL7	5.32	2	2	6.03126	1.62759	0.836109	0.513709	1.42939	1.55724	0.878221	0.956772	1.70957	1.86248	1.08944	Neuroplastin OS=Homo sapiens GN=NPTN PE=2 SV=1 - [B2RAL7_HUMAN]
Q14697	15.68	32	15	146.355	1.20289	0.859328	0.679103	0.864124	1.25081	0.679614	0.992058	1.09011	1.61965	1.44174	Neutral alpha-glucosidase AB OS=Homo sapiens GN=GANAB PE=1 SV=3 - [GANAB_HUMAN]
Q15758	10.17	7	5	31.1136	0.710698	1.03775	1.48401	1.22321	1.32482	1.75736	1.89979	1.27252	1.34669	1.07872	Neutral amino acid transporter B(0) OS=Homo sapiens GN=SLC1A5 PE=1 SV=2 - [AAAT_HUMAN]
P59665	19.15	5	2	19.1431	0.851741	0.354505	0.419226	2.4934	2.43104	2.75775	2.82733	6.3372	6.79301	0.97499	Neutrophil defensin 1 OS=Homo sapiens GN=DEFA1 PE=1 SV=1 - [DEF1_HUMAN]
Q15653	7.87	2	2	6.27117	0.937456	0.976193	1.04132	0.561878	0.688883	0.599365	0.734843	0.57558	0.705683	1.22604	NF-kappa-B inhibitor beta OS=Homo sapiens GN=NFKBIB PE=1 SV=2 - [IKBB_HUMAN]
O15226	1.88	2	2	25.0199	0.995401	1.09245	1.0975	0.487273	0.659511	0.489525	0.662559	0.446037	0.6037	1.35347	NF-kappa-B-repressing factor OS=Homo sapiens GN=NKRF PE=1 SV=2 - [NKRF_HUMAN]
Q8NBF2	2.62	2	2	36.9726	1.20987	1.07213	0.886149	0.910646	1.26461	0.752678	1.04524	0.849381	1.17953	1.38869	NHL repeat-containing protein 2 OS=Homo sapiens GN=NHLRC2 PE=1 SV=1 - [NHLC2_HUMAN]
P55769	31.25	13	4	47.8982	1.24888	1.2016	0.983596	1.65553	2.0288	1.33822	1.63306	1.39391	1.76016	1.25109	NHP2-like protein 1 OS=Homo sapiens GN=NHP2L1 PE=1 SV=3 - [NH2L1_HUMAN]
P43490	7.33	5	4	23.2	1.16474	1.15762	0.980502	0.737315	1.00402	0.643759	0.849217	0.657478	0.858045	1.31915	Nicotinamide phosphoribosyltransferase OS=Homo sapiens GN=NAMPT PE=1 SV=1 - [NAMPT_HUMAN]
Q15274	6.4	3	2	16.5454	0.857259	0.877185	0.99998	1.50929	1.76603	1.59097	1.86161	1.66393	1.94698	1.35188	Nicotinate-nucleotide pyrophosphorylase [carboxylating] OS=Homo sapiens GN=QPRT PE=1 SV=3 - [NADC_HUMAN]
P69849	3.19	4	4	46.6069	1.22451	0.866518	0.71456	0.806763	0.923615	0.640431	0.736263	0.93104	1.06589	1.14964	Nodal modulator 3 OS=Homo sapiens GN=NOMO3 PE=2 SV=2 - [NOMO3_HUMAN]
P05114	45	18	6	100.76	1.50473	1.01538	0.609737	3.72159	3.58324	2.21162	2.24792	3.45276	3.48848	1.04119	Non-histone chromosomal protein HMG-14 OS=Homo sapiens GN=HMGN1 PE=1 SV=3 - [HMGN1_HUMAN]
P05204	44.44	17	5	117.228	1.40521	1.09545	0.793974	4.09954	4.0773	2.98535	2.96	3.70198	3.70515	0.996824	Non-histone chromosomal protein HMG-17 OS=Homo sapiens GN=HMGN2 PE=1 SV=3 - [HMGN2_HUMAN]
Q15233	35.88	47	20	254.404	1.19221	0.914347	0.786198	0.813733	0.985258	0.699891	0.829333	0.902294	1.11505	1.22093	Non-POU domain-containing octamer-binding protein OS=Homo sapiens GN=NONO PE=1 SV=4 - [NONO_HUMAN]
P10153	19.88	4	2	16.5341	0.973922	0.853542	0.793854	0.743758	1.14766	0.698583	1.05244	0.87999	1.34459	1.43345	Non-secretory ribonuclease OS=Homo sapiens GN=RNASE2 PE=1 SV=2 - [RNAS2_HUMAN]
Q9UNZ2	17.03	13	6	59.3481	1.00565	1.00136	0.946283	1.25003	1.47074	1.22889	1.40145	1.41151	1.54006	1.18155	NSFL1 cofactor p47 OS=Homo sapiens GN=NSFL1C PE=1 SV=2 - [NSF1C_HUMAN]
P49321	25.25	45	21	196.943	0.794401	1.0994	1.3552	0.878375	1.03514	1.07324	1.28584	0.789484	0.945927	1.17509	Nuclear autoantigenic sperm protein OS=Homo sapiens GN=NASP PE=1 SV=2 - [NASP_HUMAN]
Q09161	4.05	5	4	62.2231	1.14312	1.0526	0.85394	0.775511	0.97841	0.698919	0.855912	0.736758	0.935792	1.23631	Nuclear cap-binding protein subunit 1 OS=Homo sapiens GN=NCBP1 PE=1 SV=1 - [NCBP1_HUMAN]
P19838	1.45	2	2	42.0333	1.36471	0.691387	0.506617	0.710107	0.957669	0.520334	0.701736	1.02708	1.38514	1.34863	Nuclear factor NF-kappa-B p105 subunit OS=Homo sapiens GN=NFKB1 PE=1 SV=2 - [NFKB1_HUMAN]
Q7Z417	4.32	3	3	21.8596	1.0508	0.925222	0.828346	0.964047	1.08821	0.940116	1.06119	0.931582	1.05156	1.10367	Nuclear fragile X mental retardation-interacting protein 2 OS=Homo sapiens GN=NUFIP2 PE=1 SV=1 - [NUFP2_HUMAN]
Q9Y266	37.16	26	13	138.194	0.894162	0.950924	1.0803	0.69305	0.851314	0.764235	0.963097	0.740161	0.903214	1.2204	Nuclear migration protein nudC OS=Homo sapiens GN=NUDC PE=1 SV=1 - [NUDC_HUMAN]
Q14980	13.71	37	31	383.203	1.07732	0.928001	0.861231	0.694969	0.897118	0.625928	0.823525	0.724758	0.952697	1.30018	Nuclear mitotic apparatus protein 1 OS=Homo sapiens GN=NUMA1 PE=1 SV=2 - [NUMA1_HUMAN]
Q9UKX7	3.63	2	2	49.2031	1.1422	0.677383	0.593051	1.22292	1.274	1.07067	1.11539	1.80535	1.88077	1.04177	Nuclear pore complex protein Nup50 OS=Homo sapiens GN=NUP50 PE=1 SV=2 - [NUP50_HUMAN]
Q8N1F7	11.36	16	11	83.3399	0.996145	0.99081	0.999501	0.776193	0.968007	0.796282	0.963474	0.792643	0.987598	1.25118	Nuclear pore complex protein Nup93 OS=Homo sapiens GN=NUP93 PE=1 SV=2 - [NUP93_HUMAN]
P52948	2.04	6	4	42.4639	1.04027	1.00547	0.938567	0.803328	0.967165	0.758323	0.945099	0.789131	0.955254	1.22019	Nuclear pore complex protein Nup98-Nup96 OS=Homo sapiens GN=NUP98 PE=1 SV=4 - [NUP98_HUMAN]
P37198	3.26	3	2	23.7993	0.997804	0.929985	0.959497	0.886577	1.02968	0.888528	1.03195	0.986415	1.14564	1.22988	Nuclear pore glycoprotein p62 OS=Homo sapiens GN=NUP62 PE=1 SV=3 - [NUP62_HUMAN]
Q8TEM1	2.65	7	6	43.7787	1.11711	0.975935	0.89233	0.533631	0.889567	0.463389	0.703127	0.490345	0.798136	1.61899	Nuclear pore membrane glycoprotein 210 OS=Homo sapiens GN=NUP210 PE=1 SV=3 - [PO210_HUMAN]
P61970	11.02	9	2	29.0181	1.04362	1.00876	1.01083	1.06038	1.44997	1.05458	1.39172	1.05117	1.45242	1.31182	Nuclear transport factor 2 OS=Homo sapiens GN=NUTF2 PE=1 SV=1 - [NTF2_HUMAN]
Q9H1E3	15.23	5	3	33.4125	1.40187	0.99022	0.750868	2.25566	2.70243	1.67999	2.03016	2.25372	2.74198	1.22167	Nuclear ubiquitous casein and cyclin-dependent kinases substrate OS=Homo sapiens GN=NUCKS1 PE=1 SV=1 - [NUCKS_HUMAN]
P67809	46.3	27	10	163.155	0.926538	0.977892	1.05681	0.732846	0.834704	0.790279	0.918862	0.766523	0.867784	1.13899	Nuclease-sensitive element-binding protein 1 OS=Homo sapiens GN=YBX1 PE=1 SV=3 - [YBOX1_HUMAN]
Q02818	11.71	7	6	69.981	1.20177	1.03152	0.862199	1.81703	2.32955	1.49839	1.87093	1.68386	2.10252	1.18298	Nucleobindin-1 OS=Homo sapiens GN=NUCB1 PE=1 SV=4 - [NUCB1_HUMAN]
Q14978	22.03	42	18	171.136	0.825808	1.03427	1.24034	0.800046	0.877842	0.964586	1.04989	0.75755	0.836846	1.0963	Nucleolar and coiled-body phosphoprotein 1 OS=Homo sapiens GN=NOLC1 PE=1 SV=2 - [NOLC1_HUMAN]
Q9Y3T9	4.41	3	3	28.2631	1.01896	1.12207	1.1903	0.702495	0.912125	0.689421	0.895149	0.764845	0.993081	1.29841	Nucleolar complex protein 2 homolog OS=Homo sapiens GN=NOC2L PE=1 SV=4 - [NOC2L_HUMAN]
Q8WTT2	2.25	2	2	44.0051	0.888098	1.05871	1.19211	0.715943	0.874246	0.806153	0.984402	0.67624	0.825764	1.22111	Nucleolar complex protein 3 homolog OS=Homo sapiens GN=NOC3L PE=1 SV=1 - [NOC3L_HUMAN]
O00567	15.82	14	10	62.4837	1.23248	1.24904	0.983972	1.94285	2.31149	1.56563	1.90841	1.5508	1.73831	1.18777	Nucleolar protein 56 OS=Homo sapiens GN=NOP56 PE=1 SV=4 - [NOP56_HUMAN]
Q9Y2X3	6.81	4	4	47.7192	1.25722	1.25807	1.03693	1.78556	2.0853	1.36766	1.61245	1.48163	1.74715	1.17921	Nucleolar protein 58 OS=Homo sapiens GN=NOP58 PE=1 SV=1 - [NOP58_HUMAN]
Q9NR30	24.78	24	18	143.702	0.814803	0.896735	1.12754	0.615352	0.681328	0.768491	0.86693	0.635503	0.732371	1.13115	Nucleolar RNA helicase 2 OS=Homo sapiens GN=DDX21 PE=1 SV=5 - [DDX21_HUMAN]
P19338	40	165	42	900.094	1.03081	1.0051	0.982578	0.735197	0.948674	0.696229	0.893131	0.73797	0.942051	1.27688	Nucleolin OS=Homo sapiens GN=NCL PE=1 SV=3 - [NUCL_HUMAN]
P31483	12.95	9	7	52.379	0.859379	1.0302	1.21377	0.849929	1.07033	0.924361	1.22445	0.76156	1.00879	1.287	Nucleolysin TIA-1 isoform p40 OS=Homo sapiens GN=TIA1 PE=1 SV=3 - [TIA1_HUMAN]
Q01085	11.73	8	6	54.5125	1.10392	1.01899	0.945207	0.912966	1.14007	0.831695	1.05752	0.911284	1.16666	1.26383	Nucleolysin TIAR OS=Homo sapiens GN=TIAL1 PE=1 SV=1 - [TIAR_HUMAN]
P06748	30.95	79	12	382.377	1.05591	0.988096	0.927913	0.682939	0.86412	0.641524	0.80104	0.678022	0.858137	1.24769	Nucleophosmin OS=Homo sapiens GN=NPM1 PE=1 SV=2 - [NPM_HUMAN]
Q5JRG1	3.46	2	2	29.5644	0.973153	1.00417	1.03187	0.767103	0.949966	0.788265	0.976173	0.763917	0.946021	1.23838	Nucleoporin like 1 (Fragment) OS=Homo sapiens GN=NUPL1 PE=2 SV=1 - [Q5JRG1_HUMAN]
Q5SRE5	1.32	2	2	23.8398	1.03648	1.07743	1.03951	0.708522	0.840575	0.683585	0.810991	0.657606	0.780169	1.18638	Nucleoporin NUP188 homolog OS=Homo sapiens GN=NUP188 PE=1 SV=1 - [NU188_HUMAN]
P12270	11.72	35	30	325.049	1.00657	1.00296	0.98866	0.850336	1.02843	0.84524	1.03777	0.870245	1.05131	1.21945	Nucleoprotein TPR OS=Homo sapiens GN=TPR PE=1 SV=3 - [TPR_HUMAN]
P15531	46.05	49	6	216.235	1.02076	1.13693	1.1138	0.884841	1.17593	0.866842	1.15201	0.778273	1.0343	1.32897	Nucleoside diphosphate kinase A OS=Homo sapiens GN=NME1 PE=1 SV=1 - [NDKA_HUMAN]
Q32Q12	38.36	50	6	234.392	1.25006	1.07546	0.860327	1.02275	1.26734	0.818158	1.01382	0.950985	1.17842	1.23915	Nucleoside diphosphate kinase OS=Homo sapiens GN=NME1-NME2 PE=2 SV=1 - [Q32Q12_HUMAN]
Q5JSL0	33.78	5	5	35.5626	1.36111	1.65278	1.16731	0.988327	1.39431	0.702306	0.99638	0.603174	0.855738	1.39293	Nucleosomal binding protein 1 (Fragment) OS=Homo sapiens GN=NSBP1 PE=2 SV=1 - [Q5JSL0_HUMAN]
Q96RS6	3.09	2	2	23.0155	1.13444	1.23982	1.09289	0.936528	1.23658	0.825543	1.09003	0.755374	0.997385	1.32038	NudC domain-containing protein 1 OS=Homo sapiens GN=NUDCD1 PE=1 SV=2 - [NUDC1_HUMAN]
Q4LE47	2.27	5	3	42.5484	1.19609	0.91394	0.802168	0.843545	1.04719	0.705252	0.888714	0.857563	1.10789	1.2501	NUP153 variant protein (Fragment) OS=Homo sapiens GN=NUP153 variant protein PE=2 SV=1 - [Q4LE47_HUMAN]
Q9NTK5	17.68	11	7	62.4978	1.11324	1.04227	0.906466	0.881109	1.14749	0.773038	1.00091	0.821907	1.09854	1.30623	Obg-like ATPase 1 OS=Homo sapiens GN=OLA1 PE=1 SV=2 - [OLA1_HUMAN]
Q9NQR4	10.51	6	4	90.1784	1.28072	1.04225	0.813796	1.21059	1.54616	0.959734	1.20936	1.09239	1.39207	1.25282	Omega-amidase NIT2 OS=Homo sapiens GN=NIT2 PE=1 SV=1 - [NIT2_HUMAN]
Q4VXW4	3.47	2	2	17.9623	1.17042	1.09069	0.931877	1.00825	1.31766	0.86144	1.1258	0.924414	1.2081	1.30688	Opioid growth factor receptor OS=Homo sapiens GN=OGFR PE=2 SV=1 - [Q4VXW4_HUMAN]
Q96CV9	3.99	3	3	57.0372	1.21625	0.811476	0.667197	0.553741	0.837732	0.455287	0.688785	0.682387	1.03236	1.51286	Optineurin OS=Homo sapiens GN=OPTN PE=1 SV=2 - [OPTN_HUMAN]
P04181	14.81	6	6	66.523	1.18152	0.900568	0.786804	0.238596	0.312097	0.200543	0.262321	0.261425	0.341959	1.34154	Ornithine aminotransferase, mitochondrial OS=Homo sapiens GN=OAT PE=1 SV=1 - [OAT_HUMAN]
Q8N6M0	4.78	2	2	38.8134	1.42348	0.798782	0.561147	1.19934	1.29943	0.842538	0.912855	1.50146	1.62677	1.08346	OTU domain-containing protein 6B OS=Homo sapiens GN=OTUD6B PE=1 SV=1 - [OTU6B_HUMAN]
P22059	4.21	4	4	29.6761	1.01867	0.940265	0.92865	0.803812	1.08815	0.78908	1.06821	0.733369	0.992793	1.31604	Oxysterol-binding protein 1 OS=Homo sapiens GN=OSBP PE=1 SV=1 - [OSBP1_HUMAN]
E9PE68	4.96	6	5	45.8687	0.912229	0.947888	0.937448	0.815618	1.07009	0.906709	1.1678	0.961534	1.23858	1.30943	Oxysterol-binding protein OS=Homo sapiens GN=OSBPL8 PE=3 SV=1 - [E9PE68_HUMAN]
E9PJW9	2.9	2	2	23.1617	1.03117	1.05576	1.02385	0.829403	1.01498	0.804335	0.984306	0.785601	0.96138	1.22375	Oxysterol-binding protein OS=Homo sapiens GN=OSBPL9 PE=3 SV=1 - [E9PJW9_HUMAN]
Q96ST3	1.34	2	2	62.7879	1.10646	1.1242	1.01603	0.673104	0.595437	0.608338	0.538144	0.59874	0.529654	0.884613	Paired amphipathic helix protein Sin3a OS=Homo sapiens GN=SIN3A PE=1 SV=2 - [SIN3A_HUMAN]
Q5T0S4	12.43	4	3	19.8665	1.6113	0.927245	0.556877	0.786182	1.10953	0.460098	0.653502	0.849463	1.19884	1.42381	Palmitoyl-protein thioesterase 1 (Fragment) OS=Homo sapiens GN=PPT1 PE=2 SV=1 - [Q5T0S4_HUMAN]
Q6P1J9	6.21	3	3	21.381	1.03467	0.952948	0.948146	0.863803	1.01767	0.809544	0.953746	0.971198	1.1442	1.22313	Parafibromin OS=Homo sapiens GN=CDC73 PE=1 SV=1 - [CDC73_HUMAN]
Q9BRP8	9.31	2	2	40.6136	1.19073	0.949904	0.797753	0.950184	1.20061	0.797988	1.0083	1.00029	1.26393	1.26356	Partner of Y14 and mago OS=Homo sapiens GN=WIBG PE=1 SV=1 - [WIBG_HUMAN]
O75475	17.55	17	10	113.809	0.81653	1.14028	1.38551	0.910296	1.15684	1.10715	1.36381	0.832937	1.01941	1.26416	PC4 and SFRS1-interacting protein OS=Homo sapiens GN=PSIP1 PE=1 SV=1 - [PSIP1_HUMAN]
Q15004	25.23	3	2	14.2058	0.790378	0.782467	0.960739	0.236609	0.290918	0.295144	0.353832	0.266412	0.330828	1.22953	PCNA-associated factor OS=Homo sapiens GN=PAF PE=1 SV=1 - [PAF_HUMAN]
O00151	8.51	4	3	27.8401	1.37953	1.41565	0.988838	1.14787	2.29481	0.823358	1.54331	0.818704	1.56073	1.9992	PDZ and LIM domain protein 1 OS=Homo sapiens GN=PDLIM1 PE=1 SV=4 - [PDLI1_HUMAN]
Q96HC4	4.87	5	3	18.1238	1.30822	1.04132	0.809407	1.33506	1.75563	0.977529	1.31649	1.07038	1.44154	1.34675	PDZ and LIM domain protein 5 OS=Homo sapiens GN=PDLIM5 PE=1 SV=5 - [PDLI5_HUMAN]
Q9UBV8	6.69	3	2	14.1536	1.10469	1.007	0.91503	1.09386	1.36611	0.979664	1.22349	1.07345	1.35661	1.24889	Peflin OS=Homo sapiens GN=PEF1 PE=1 SV=1 - [PEF1_HUMAN]
P62937	52.12	58	10	349.355	0.936584	1.18392	1.12304	0.774302	1.04798	0.832143	1.10049	0.758517	1.00414	1.3167	Peptidyl-prolyl cis-trans isomerase A OS=Homo sapiens GN=PPIA PE=1 SV=2 - [PPIA_HUMAN]
P23284	38.89	21	10	192.723	1.95427	0.73764	0.391678	1.13702	1.50043	0.618227	0.779758	1.64605	2.14082	1.30788	Peptidyl-prolyl cis-trans isomerase B OS=Homo sapiens GN=PPIB PE=1 SV=2 - [PPIB_HUMAN]
Q08752	10.81	12	6	66.0765	1.07026	0.946542	0.861511	0.612796	0.803847	0.574484	0.75586	0.648044	0.850084	1.34218	Peptidyl-prolyl cis-trans isomerase D OS=Homo sapiens GN=PPID PE=1 SV=3 - [PPID_HUMAN]
P30405	15.94	11	5	103.243	1.47647	1.02	0.690831	1.2315	1.6106	0.824643	1.04205	1.1937	1.50667	1.26219	Peptidyl-prolyl cis-trans isomerase F, mitochondrial OS=Homo sapiens GN=PPIF PE=1 SV=1 - [PPIF_HUMAN]
Q00688	24.11	12	8	76.4409	1.03794	1.00474	0.998648	1.17077	1.51181	1.118	1.41482	1.16707	1.46392	1.24916	Peptidyl-prolyl cis-trans isomerase FKBP3 OS=Homo sapiens GN=FKBP3 PE=1 SV=1 - [FKBP3_HUMAN]
Q02790	27.67	24	15	120.534	1.12561	0.787476	0.7012	0.552422	0.623154	0.501535	0.594534	0.704511	0.816625	1.14928	Peptidyl-prolyl cis-trans isomerase FKBP4 OS=Homo sapiens GN=FKBP4 PE=1 SV=3 - [FKBP4_HUMAN]
Q14318	8.98	7	4	28.6731	0.998153	1.00162	1.01003	0.718361	0.9336	0.644071	0.901406	0.649016	0.874424	1.31697	Peptidyl-prolyl cis-trans isomerase FKBP8 OS=Homo sapiens GN=FKBP8 PE=1 SV=2 - [FKBP8_HUMAN]
Q9Y237	22.9	6	4	37.2611	1.91545	1.98735	1.04659	2.43212	4.31834	1.24652	2.21325	1.29177	2.31602	1.71905	Peptidyl-prolyl cis-trans isomerase NIMA-interacting 4 OS=Homo sapiens GN=PIN4 PE=1 SV=1 - [PIN4_HUMAN]
C9JQD4	35.42	14	7	82.2818	0.977306	1.0175	1.11731	0.755207	0.953805	0.812761	1.02649	0.741606	0.991657	1.33886	Peptidyl-prolyl cis-trans isomerase OS=Homo sapiens GN=PPIH PE=3 SV=1 - [C9JQD4_HUMAN]
Q9Y3C6	27.11	8	4	31.4271	0.899325	1.26983	1.34024	1.22027	1.51098	1.26712	1.66211	1.02167	1.29542	1.26795	Peptidyl-prolyl cis-trans isomerase-like 1 OS=Homo sapiens GN=PPIL1 PE=1 SV=1 - [PPIL1_HUMAN]
Q567Q0	50.48	33	6	210.369	0.961164	1.22851	1.27815	0.549983	0.744694	0.572206	0.774783	0.447684	0.606178	1.35403	Peptidylprolyl isomerase A (Cyclophilin A) OS=Homo sapiens GN=PPIA PE=2 SV=1 - [Q567Q0_HUMAN]
O60664	18.66	9	8	53.6754	1.74598	0.878133	0.491603	0.675866	0.935665	0.373817	0.516938	0.769663	1.04607	1.37498	Perilipin-3 OS=Homo sapiens GN=PLIN3 PE=1 SV=3 - [PLIN3_HUMAN]
O60437	0.97	5	2	184.746											Periplakin OS=Homo sapiens GN=PPL PE=1 SV=4 - [PEPL_HUMAN]
Q06830	63.82	57	12	293.867	0.800533	0.947683	1.18174	1.0974	1.30882	1.32863	1.61288	1.16585	1.40308	1.21089	Peroxiredoxin-1 OS=Homo sapiens GN=PRDX1 PE=1 SV=1 - [PRDX1_HUMAN]
P32119	40.4	61	9	348.766	0.847786	0.808399	0.939951	0.823902	1.02389	0.968846	1.17867	1.06047	1.27295	1.21459	Peroxiredoxin-2 OS=Homo sapiens GN=PRDX2 PE=1 SV=5 - [PRDX2_HUMAN]
Q13162	21.03	13	5	62.2232	1.40326	1.5037	0.88312	1.08643	1.79751	0.759509	0.991875	0.860029	1.13176	1.30594	Peroxiredoxin-4 OS=Homo sapiens GN=PRDX4 PE=1 SV=1 - [PRDX4_HUMAN]
P30041	30.8	21	7	114.552	1.0275	1.12979	1.1195	1.01361	1.43744	0.958369	1.35493	0.887613	1.23425	1.39386	Peroxiredoxin-6 OS=Homo sapiens GN=PRDX6 PE=1 SV=3 - [PRDX6_HUMAN]
P51659	11.01	8	8	64.4387	1.73348	1.05689	0.567277	0.691581	1.01596	0.407321	0.595233	0.65354	0.987729	1.48197	Peroxisomal multifunctional enzyme type 2 OS=Homo sapiens GN=HSD17B4 PE=1 SV=3 - [DHB4_HUMAN]
Q8WW12	34.27	8	6	41.9961	0.986652	0.970287	1.05765	0.832125	1.08202	0.827541	1.09405	0.800064	1.02378	1.3182	PEST proteolytic signal-containing nuclear protein OS=Homo sapiens GN=PCNP PE=1 SV=2 - [PCNP_HUMAN]
Q7RTV0	31.82	6	4	27.8006	0.976888	1.12292	1.13845	0.769022	0.933615	0.760103	0.948437	0.691964	0.822723	1.24862	PHD finger-like domain-containing protein 5A OS=Homo sapiens GN=PHF5A PE=1 SV=1 - [PHF5A_HUMAN]
Q9Y285	15.16	10	8	96.6598	1.01149	1.2093	1.21007	0.831994	1.02203	0.850693	1.03839	0.690064	0.845143	1.23471	Phenylalanyl-tRNA synthetase alpha chain OS=Homo sapiens GN=FARSA PE=1 SV=3 - [SYFA_HUMAN]
Q9NSD9	10.7	13	8	84.5462	1.06356	1.11405	1.04198	0.894948	1.10423	0.835901	1.02314	0.808995	1.00146	1.26407	Phenylalanyl-tRNA synthetase beta chain OS=Homo sapiens GN=FARSB PE=1 SV=3 - [SYFB_HUMAN]
Q00325	14.09	16	6	99.7464	1.20464	0.928476	0.74276	0.912853	1.15198	0.777926	0.980437	1.01016	1.27603	1.27768	Phosphate carrier protein, mitochondrial OS=Homo sapiens GN=SLC25A3 PE=1 SV=2 - [MPCP_HUMAN]
P30086	20.86	11	4	54.6076	1.07351	0.801103	0.749603	0.774448	1.04892	0.723139	0.987201	0.9182	1.27964	1.36516	Phosphatidylethanolamine-binding protein 1 OS=Homo sapiens GN=PEBP1 PE=1 SV=3 - [PEBP1_HUMAN]
B3KYB6	26.67	4	4	11.4903	1.07379	0.953127	0.887628	0.757905	1.00216	0.705822	0.933294	0.795178	1.05145	1.32228	Phosphatidylinositol transfer protein, beta (Fragment) OS=Homo sapiens GN=PITPNB PE=4 SV=1 - [B3KYB6_HUMAN]
Q92835	3.28	5	4	33.9415	1.70838	0.939115	0.52718	0.576484	0.884952	0.376509	0.562052	0.659589	1.01252	1.54361	Phosphatidylinositol-3,4,5-trisphosphate 5-phosphatase 1 OS=Homo sapiens GN=INPP5D PE=1 SV=2 - [SHIP1_HUMAN]
Q13492	8.59	6	6	55.3955	0.903329	0.961124	1.04772	0.52397	0.713377	0.588982	0.785403	0.551755	0.74451	1.33374	Phosphatidylinositol-binding clathrin assembly protein OS=Homo sapiens GN=PICALM PE=1 SV=2 - [PICAL_HUMAN]
Q16822	7.66	7	5	33.6604	0.996046	1.02342	0.987812	1.31936	1.66916	1.4038	1.65862	1.26709	1.63097	1.25989	Phosphoenolpyruvate carboxykinase [GTP], mitochondrial OS=Homo sapiens GN=PCK2 PE=1 SV=3 - [PCKGM_HUMAN]
Q5VSR7	5.28	8	5	61.2643	1.55163	1.02018	0.657493	0.553523	0.971892	0.375666	0.666993	0.480898	0.853833	1.66278	Phosphofructokinase, platelet OS=Homo sapiens GN=PFKP PE=2 SV=1 - [Q5VSR7_HUMAN]
Q96G03	8.33	6	5	90.2425	1.2348	0.979232	0.794039	0.799542	1.17784	0.647554	0.953871	0.815519	1.17907	1.45142	Phosphoglucomutase-2 OS=Homo sapiens GN=PGM2 PE=1 SV=4 - [PGM2_HUMAN]
P00558	49.64	72	23	484.284	1.49462	1.09376	0.722971	0.532895	0.862583	0.331656	0.548998	0.491743	0.814042	1.61321	Phosphoglycerate kinase 1 OS=Homo sapiens GN=PGK1 PE=1 SV=3 - [PGK1_HUMAN]
P07205	13.91	21	7	222.706	1.47281	1.07657	0.730964	0.589825	0.941714	0.400475	0.639399	0.547873	0.874735	1.5966	Phosphoglycerate kinase 2 OS=Homo sapiens GN=PGK2 PE=1 SV=3 - [PGK2_HUMAN]
P18669	29.53	25	8	134.512	1.3033	0.84162	0.660115	0.732372	1.09586	0.560343	0.851015	0.88439	1.3187	1.45585	Phosphoglycerate mutase 1 OS=Homo sapiens GN=PGAM1 PE=1 SV=2 - [PGAM1_HUMAN]
A6NDG6	8.41	3	3	15.2083	1.04717	0.936018	0.893851	1.1412	1.25894	1.07782	1.21246	1.21921	1.37611	1.14704	Phosphoglycolate phosphatase OS=Homo sapiens GN=PGP PE=1 SV=1 - [PGP_HUMAN]
Q8IV08	3.67	2	2	13.8282	1.88134	0.96	0.510275	1.45936	1.80381	0.775704	0.958792	1.52017	1.87897	1.23603	Phospholipase D3 OS=Homo sapiens GN=PLD3 PE=1 SV=1 - [PLD3_HUMAN]
O15067	5.23	11	7	111.986	1.02227	1.07107	1.01386	0.952101	1.00293	0.922607	0.987019	0.876344	1.0037	1.14699	Phosphoribosylformylglycinamidine synthase OS=Homo sapiens GN=PFAS PE=1 SV=4 - [PUR4_HUMAN]
F5H816	2.95	4	3	37.2149	2.63304	0.816099	0.309946	0.718037	1.0757	0.272703	0.40854	0.87984	1.3181	1.49811	Phosphorylase OS=Homo sapiens GN=PYGL PE=3 SV=1 - [F5H816_HUMAN]
A6NDY6	3.58	5	4	27.0119	1.11268	1.00949	0.907255	0.845772	0.964942	0.760121	0.867223	0.837825	0.955876	1.1409	Phosphorylase OS=Homo sapiens GN=PYGM PE=2 SV=1 - [A6NDY6_HUMAN]
Q9Y617	32.16	18	13	102.978	0.73303	1.00138	1.36596	2.14194	2.23028	2.91121	2.97552	2.14656	2.2266	1.00143	Phosphoserine aminotransferase OS=Homo sapiens GN=PSAT1 PE=1 SV=2 - [SERC_HUMAN]
Q9H307	14.37	13	12	94.6256	1.00453	0.965113	0.997452	0.740989	1.0013	0.753059	0.950681	0.751085	0.980258	1.2551	Pinin OS=Homo sapiens GN=PNN PE=1 SV=4 - [PININ_HUMAN]
Q8NC51	31.37	61	15	249.161	0.891589	0.90697	1.03327	0.697611	0.891782	0.770917	0.98476	0.754344	0.955205	1.25059	Plasminogen activator inhibitor 1 RNA-binding protein OS=Homo sapiens GN=SERBP1 PE=1 SV=2 - [PAIRB_HUMAN]
P13796	34.29	53	21	266.409	2.39527	0.824182	0.338566	0.87907	1.10882	0.370898	0.4796	1.137	1.45001	1.25837	Plastin-2 OS=Homo sapiens GN=LCP1 PE=1 SV=6 - [PLSL_HUMAN]
P02775	15.63	3	2	21.1425	1.57679	1.31173	0.831897	2.32134	5.53397	1.41801	3.55424	1.55442	4.78524	2.18417	Platelet basic protein OS=Homo sapiens GN=PPBP PE=1 SV=3 - [CXCL7_HUMAN]
D9IX68	5.21	3	2	26.9343	1.47114	1.05778	0.719021	0.185847	0.195186	0.126328	0.132677	0.175695	0.184524	1.11743	Platelet glycoprotein IV variant OS=Homo sapiens GN=CD36 PE=2 SV=1 - [D9IX68_HUMAN]
P43034	7.32	3	3	31.7213	1.08113	0.979176	0.757563	0.933696	1.07724	0.72025	0.995012	0.953553	1.31527	1.23511	Platelet-activating factor acetylhydrolase IB subunit alpha OS=Homo sapiens GN=PAFAH1B1 PE=1 SV=2 - [LIS1_HUMAN]
P68402	10.04	3	3	15.6022	1.05735	1.00509	0.95058	1.00361	1.32444	0.926003	1.27154	0.919957	1.33611	1.38976	Platelet-activating factor acetylhydrolase IB subunit beta OS=Homo sapiens GN=PAFAH1B2 PE=1 SV=1 - [PA1B2_HUMAN]
Q15102	10.39	3	3	14.8106	1.14405	0.945306	0.815694	0.603435	0.867171	0.527454	0.757982	0.646633	0.929248	1.44583	Platelet-activating factor acetylhydrolase IB subunit gamma OS=Homo sapiens GN=PAFAH1B3 PE=1 SV=1 - [PA1B3_HUMAN]
P08567	9.14	6	4	53.4252	2.18855	1.12614	0.525359	1.69619	2.93789	0.799429	1.3995	1.52781	2.62963	1.7683	Pleckstrin OS=Homo sapiens GN=PLEK PE=1 SV=3 - [PLEK_HUMAN]
Q15149	1.3	8	7	340.929	1.65115	1.04237	0.554159	1.454	1.1199	0.932417	0.678254	1.61653	1.13072	0.770219	Plectin OS=Homo sapiens GN=PLEC PE=1 SV=3 - [PLEC_HUMAN]
Q32N00	4.72	2	2	21.3823	1.00511	0.969779	0.964845	0.758471	0.947649	0.754612	0.942828	0.782107	0.977181	1.24942	POLD3 protein OS=Homo sapiens GN=POLD3 PE=2 SV=1 - [Q32N00_HUMAN]
P09874	22.19	40	27	191.426	1.02293	0.98831	0.962664	0.631248	0.821986	0.625069	0.816947	0.656607	0.847976	1.30296	Poly [ADP-ribose] polymerase 1 OS=Homo sapiens GN=PARP1 PE=1 SV=4 - [PARP1_HUMAN]
B1ANR0	22.44	23	14	164.459	1.00451	0.989452	0.985008	0.783034	0.979649	0.826957	1.00779	0.786248	0.946398	1.21256	Poly(A) binding protein, cytoplasmic 4 (Inducible form) OS=Homo sapiens GN=PABPC4 PE=4 SV=1 - [B1ANR0_HUMAN]
Q68Y55	32.93	30	9	139.941	1.09861	0.893335	0.819014	0.812639	1.03521	0.714589	0.91977	0.913954	1.16506	1.29926	Poly(RC) binding protein 2 OS=Homo sapiens GN=PCBP2 PE=2 SV=1 - [Q68Y55_HUMAN]
Q15365	33.15	41	10	179.499	1.03993	1.03557	0.992642	0.740576	0.974866	0.693646	0.932178	0.753127	1.01097	1.31701	Poly(rC)-binding protein 1 OS=Homo sapiens GN=PCBP1 PE=1 SV=2 - [PCBP1_HUMAN]
Q9UHX1	15.56	10	9	48.4664	1.02939	0.876967	0.77643	0.798894	0.961713	0.791748	0.947827	0.849325	1.0477	1.19865	Poly(U)-binding-splicing factor PUF60 OS=Homo sapiens GN=PUF60 PE=1 SV=1 - [PUF60_HUMAN]
P11940	24.69	33	17	219.495	1.0909	0.934617	0.889405	0.831731	1.02327	0.77191	0.946714	0.919054	1.09847	1.20058	Polyadenylate-binding protein 1 OS=Homo sapiens GN=PABPC1 PE=1 SV=2 - [PABP1_HUMAN]
Q5JQF8	13	3	3	16.98											Polyadenylate-binding protein 1-like 2 OS=Homo sapiens GN=PABPC1L2A PE=1 SV=1 - [PAP1M_HUMAN]
Q86U42	5.23	4	2	18.4029	1.02996	0.958194	0.929782	0.755119	0.987237	0.726276	0.961218	0.779827	1.03319	1.31117	Polyadenylate-binding protein 2 OS=Homo sapiens GN=PABPN1 PE=1 SV=3 - [PABP2_HUMAN]
Q9Y2S7	4.62	2	2	14.5745	0.975713	1.00363	1.02861	0.731636	0.903939	0.749847	0.926439	0.728991	0.900672	1.2355	Polymerase delta-interacting protein 2 OS=Homo sapiens GN=POLDIP2 PE=1 SV=1 - [PDIP2_HUMAN]
Q10471	7.36	5	5	39.3747	1.20344	1.01786	0.92046	0.851066	1.09476	0.766874	1.0265	0.820381	1.08643	1.33357	Polypeptide N-acetylgalactosaminyltransferase 2 OS=Homo sapiens GN=GALNT2 PE=1 SV=1 - [GALT2_HUMAN]
P26599	18.64	38	9	216.56	1.10028	1.01688	0.924279	0.921784	1.20061	0.878187	1.10755	0.91116	1.17337	1.27675	Polypyrimidine tract-binding protein 1 OS=Homo sapiens GN=PTBP1 PE=1 SV=1 - [PTBP1_HUMAN]
Q6UN15	2.69	3	2	20.0588	1.14193	0.993534	0.895906	0.787246	1.04033	0.694192	0.911027	0.769496	1.01688	1.24679	Pre-mRNA 3'-end-processing factor FIP1 OS=Homo sapiens GN=FIP1L1 PE=1 SV=1 - [FIP1_HUMAN]
Q9UMS4	16.87	11	8	75.4239	1.11605	0.971326	0.861734	0.77027	0.956698	0.651312	0.820196	0.807331	0.988033	1.24203	Pre-mRNA-processing factor 19 OS=Homo sapiens GN=PRPF19 PE=1 SV=1 - [PRP19_HUMAN]
O94906	12.22	13	12	118.557	0.999668	0.991161	1.01286	0.793113	0.994492	0.808198	1.01618	0.713662	0.953857	1.24141	Pre-mRNA-processing factor 6 OS=Homo sapiens GN=PRPF6 PE=1 SV=1 - [PRP6_HUMAN]
Q6P2Q9	8.91	28	24	189.706	0.994817	0.961758	0.962288	0.719501	0.896399	0.723397	0.91195	0.747492	0.956864	1.2529	Pre-mRNA-processing-splicing factor 8 OS=Homo sapiens GN=PRPF8 PE=1 SV=2 - [PRP8_HUMAN]
Q5VTL8	2.56	2	2	26.9024	0.974803	0.970534	0.995621	0.74871	0.955965	0.768063	0.980675	0.771441	0.984988	1.27682	Pre-mRNA-splicing factor 38B OS=Homo sapiens GN=PRPF38B PE=1 SV=1 - [PR38B_HUMAN]
Q92620	1.47	2	2	49.562	1.05084	0.818849	0.779232	0.94359	1.08972	0.897938	1.03699	1.15234	1.33079	1.15486	Pre-mRNA-splicing factor ATP-dependent RNA helicase PRP16 OS=Homo sapiens GN=DHX38 PE=1 SV=2 - [PRP16_HUMAN]
Q9ULR0	5.61	2	2	27.8268	0.957024	0.96271	1.00594	0.600884	0.763167	0.627867	0.797438	0.624159	0.792728	1.27007	Pre-mRNA-splicing factor ISY1 homolog OS=Homo sapiens GN=ISY1 PE=1 SV=3 - [ISY1_HUMAN]
Q9NW64	5	4	3	22.185	1.08178	0.896828	0.829032	0.934691	1.07732	0.864032	0.988673	1.04222	1.23455	1.18454	Pre-mRNA-splicing factor RBM22 OS=Homo sapiens GN=RBM22 PE=1 SV=1 - [RBM22_HUMAN]
O75934	10.22	3	2	26.1546	0.907443	0.973854	1.092	0.635217	0.829873	0.721391	0.942454	0.660614	0.863053	1.30644	Pre-mRNA-splicing factor SPF27 OS=Homo sapiens GN=BCAS2 PE=1 SV=1 - [SPF27_HUMAN]
Q2NL82	4.98	5	4	64.6587	1.02988	0.98877	0.988507	0.774399	0.91978	0.724439	0.880473	0.682682	0.825074	1.18895	Pre-rRNA-processing protein TSR1 homolog OS=Homo sapiens GN=TSR1 PE=1 SV=1 - [TSR1_HUMAN]
Q9UHV9	27.92	6	4	64.4243	1.02341	1.02924	1.01413	0.896376	1.08989	0.887679	1.09103	0.875355	1.08349	1.22232	Prefoldin subunit 2 OS=Homo sapiens GN=PFDN2 PE=1 SV=1 - [PFD2_HUMAN]
Q9NQP4	8.96	3	2	28.027	1.07998	1.08083	1.00578	0.774513	0.98305	0.740669	0.887925	0.71659	0.950675	1.27506	Prefoldin subunit 4 OS=Homo sapiens GN=PFDN4 PE=1 SV=1 - [PFD4_HUMAN]
O15212	32.56	7	5	49.1919	1.06138	1.04704	1.00763	0.823912	1.03831	0.789731	0.988958	0.786893	0.975866	1.24015	Prefoldin subunit 6 OS=Homo sapiens GN=PFDN6 PE=1 SV=1 - [PFD6_HUMAN]
P07602	10.31	17	7	59.5399	1.5365	1.11635	0.73811	1.60795	2.38424	0.974711	1.44529	1.3191	1.86075	1.36334	Proactivator polypeptide OS=Homo sapiens GN=PSAP PE=1 SV=2 - [SAP_HUMAN]
Q9BUQ8	4.51	4	4	54.8958	0.944214	0.964109	1.01066	0.68678	0.919108	0.764192	1.02271	0.738191	1.00077	1.31901	Probable ATP-dependent RNA helicase DDX23 OS=Homo sapiens GN=DDX23 PE=1 SV=3 - [DDX23_HUMAN]
Q96GQ7	4.4	4	4	141.164	0.978446	0.938077	0.965124	1.07734	1.26207	1.05189	1.27485	1.08687	1.31725	1.17147	Probable ATP-dependent RNA helicase DDX27 OS=Homo sapiens GN=DDX27 PE=1 SV=2 - [DDX27_HUMAN]
Q9UJV9	2.89	2	2	23.6793	0.962619	0.950615	0.987531	0.770836	0.984055	0.80077	1.02227	0.810881	1.03518	1.27661	Probable ATP-dependent RNA helicase DDX41 OS=Homo sapiens GN=DDX41 PE=1 SV=2 - [DDX41_HUMAN]
Q7L014	13.77	19	16	136.732	1.00944	1.03951	1.00397	0.919709	1.16995	0.932692	1.19815	0.916826	1.16165	1.25674	Probable ATP-dependent RNA helicase DDX46 OS=Homo sapiens GN=DDX46 PE=1 SV=2 - [DDX46_HUMAN]
P26196	17.6	9	8	72.0482	1.08848	0.979619	0.899989	0.591308	0.836259	0.598607	0.862913	0.492307	0.630818	1.29259	Probable ATP-dependent RNA helicase DDX6 OS=Homo sapiens GN=DDX6 PE=1 SV=2 - [DDX6_HUMAN]
Q9HD20	2.49	6	3	61.1888	1.2469	1.0282	0.824602	1.31426	1.59142	1.05402	1.2763	1.27821	1.54778	1.21089	Probable cation-transporting ATPase 13A1 OS=Homo sapiens GN=ATP13A1 PE=1 SV=2 - [AT131_HUMAN]
Q9UNQ2	5.75	2	2	12.167	0.872097	1.1361	1.30272	0.866257	0.973985	0.993304	1.11683	0.762482	0.857305	1.12436	Probable dimethyladenosine transferase OS=Homo sapiens GN=DIMT1L PE=1 SV=1 - [DIMT1_HUMAN]
Q9NRW3	10	2	2	16.0567	1.19498	1.17978	0.987275	0.748491	1.00662	0.626361	0.842374	0.634434	0.853232	1.34487	Probable DNA dC->dU-editing enzyme APOBEC-3C OS=Homo sapiens GN=APOBEC3C PE=1 SV=2 - [ABC3C_HUMAN]
Q15751	0.51	4	2	124.691	0.807458	1.03961	1.2875	0.945399	1.10574	1.17083	1.3694	0.909381	1.06361	1.1696	Probable E3 ubiquitin-protein ligase HERC1 OS=Homo sapiens GN=HERC1 PE=1 SV=2 - [HERC1_HUMAN]
Q14669	3.46	8	7	133.73	1.11412	1.1262	1.0064	1.03685	1.22996	0.873725	1.0827	0.86401	1.03628	1.16947	Probable E3 ubiquitin-protein ligase TRIP12 OS=Homo sapiens GN=TRIP12 PE=1 SV=1 - [TRIPC_HUMAN]
Q99848	8.17	4	3	15.8033	1.01254	0.980571	0.995259	1.43649	1.5134	1.40669	1.48263	1.42084	1.50025	1.05589	Probable rRNA-processing protein EBP2 OS=Homo sapiens GN=EBNA1BP2 PE=1 SV=2 - [EBP2_HUMAN]
Q9H3G5	3.78	2	2	23.635	2.04918	0.715043	0.348941	0.809297	1.19008	0.394938	0.580759	1.13182	1.66435	1.47051	Probable serine carboxypeptidase CPVL OS=Homo sapiens GN=CPVL PE=1 SV=2 - [CPVL_HUMAN]
Q5VSQ6	4.68	3	3	50.4445	1.4949	0.870682	0.562975	0.362258	0.695993	0.242329	0.465577	0.430443	0.826994	1.92126	Procollagen-proline, 2-oxoglutarate 4-dioxygenase (Proline 4-hydroxylase), alpha polypeptide I OS=Homo sapiens GN=P4HA1 PE=2 SV=1 - [Q5VSQ6_HUMAN]
P07737	60	57	8	245.631	1.47106	0.853189	0.616832	0.801001	1.02571	0.579548	0.743548	0.900737	1.16594	1.28402	Profilin-1 OS=Homo sapiens GN=PFN1 PE=1 SV=2 - [PROF1_HUMAN]
B7Z1L3	19.58	2	2	15.5108	1.52017	1.01861	0.670066	0.88918	1.21906	0.584921	0.801924	0.872931	1.19678	1.37099	Progesterone receptor membrane component 1, isoform CRA_c OS=Homo sapiens GN=PGRMC1 PE=2 SV=1 - [B7Z1L3_HUMAN]
Q8WUM4	17.05	18	15	117.162	1.19403	1.04675	0.829278	0.939884	1.21009	0.776289	1.02685	0.898197	1.18062	1.31573	Programmed cell death 6-interacting protein OS=Homo sapiens GN=PDCD6IP PE=1 SV=1 - [PDC6I_HUMAN]
O14737	41.6	11	6	45.5557	1.06625	1.05402	1.04363	1.76558	1.62144	1.66401	1.51742	1.61299	1.52481	0.910939	Programmed cell death protein 5 OS=Homo sapiens GN=PDCD5 PE=1 SV=3 - [PDCD5_HUMAN]
O75340	15.18	3	3	17.0935	1.21456	0.955116	0.775617	0.902529	1.17424	0.70536	0.930502	0.909419	1.22942	1.31919	Programmed cell death protein 6 OS=Homo sapiens GN=PDCD6 PE=1 SV=1 - [PDCD6_HUMAN]
Q99623	45.15	41	16	204.633	1.07157	0.867316	0.806264	0.773328	0.963346	0.683586	0.880403	0.843586	1.05964	1.27791	Prohibitin-2 OS=Homo sapiens GN=PHB2 PE=1 SV=2 - [PHB2_HUMAN]
P12004	42.15	32	11	138.036	1.03985	0.830435	0.801124	0.51269	0.652627	0.525341	0.680944	0.637074	0.805	1.26973	Proliferating cell nuclear antigen OS=Homo sapiens GN=PCNA PE=1 SV=1 - [PCNA_HUMAN]
Q9UQ80	33.5	35	13	241.487	0.956917	0.953798	0.986293	1.09726	1.32197	1.15294	1.38059	1.16849	1.42738	1.2063	Proliferation-associated protein 2G4 OS=Homo sapiens GN=PA2G4 PE=1 SV=3 - [PA2G4_HUMAN]
O94903	14.18	7	4	24.4806	1.27268	0.938996	0.74484	0.891181	1.1676	0.731014	0.962783	0.954354	1.25693	1.31705	Proline synthase co-transcribed bacterial homolog protein OS=Homo sapiens GN=PROSC PE=1 SV=1 - [PROSC_HUMAN]
Q9H939	9.88	6	4	44.0901	1.15105	1.01305	0.828748	0.923657	1.31957	0.79206	1.11786	0.966439	1.34885	1.42892	Proline-serine-threonine phosphatase-interacting protein 2 OS=Homo sapiens GN=PSTPIP2 PE=1 SV=4 - [PPIP2_HUMAN]
Q07954	0.46	2	2	44.5442	0.965696	0.76634	0.793562	0.377933	0.626433	0.391358	0.648685	0.493166	0.817434	1.65752	Prolow-density lipoprotein receptor-related protein 1 OS=Homo sapiens GN=LRP1 PE=1 SV=2 - [LRP1_HUMAN]
P48147	7.18	5	5	30.8072	1.35705	1.04151	0.807263	1.33877	1.68425	0.963108	1.32546	1.34195	1.79972	1.33287	Prolyl endopeptidase OS=Homo sapiens GN=PREP PE=1 SV=2 - [PPCE_HUMAN]
B4DP21	34.62	22	6	81.941	1.09143	1.0435	0.99799	0.669814	0.929555	0.63932	0.849884	0.622668	0.853054	1.35253	Prostaglandin E synthase 3 (Cytosolic), isoform CRA_d OS=Homo sapiens GN=PTGES3 PE=2 SV=1 - [B4DP21_HUMAN]
Q16186	11.06	7	4	34.5916	0.942934	0.996411	1.0836	0.939228	1.14497	0.778028	0.84963	0.911394	1.11104	1.23349	Proteasomal ubiquitin receptor ADRM1 OS=Homo sapiens GN=ADRM1 PE=1 SV=2 - [ADRM1_HUMAN]
A8K3Z3	20.35	13	9	118.599	1.08564	1.03594	1.00803	0.966819	1.16319	0.911085	1.14728	0.957951	1.16139	1.20627	Proteasome (Prosome, macropain) 26S subunit, ATPase, 5, isoform CRA_b OS=Homo sapiens GN=PSMC5 PE=2 SV=1 - [A8K3Z3_HUMAN]
Q06323	28.51	12	7	95.2703	1.21525	1.00682	0.833228	0.805149	1.27476	0.647936	1.01123	0.768667	1.21662	1.54319	Proteasome activator complex subunit 1 OS=Homo sapiens GN=PSME1 PE=1 SV=1 - [PSME1_HUMAN]
Q9UL46	27.2	11	8	113.195	1.09336	0.919268	0.852036	0.816565	1.14559	0.738642	1.04777	0.898346	1.24619	1.49222	Proteasome activator complex subunit 2 OS=Homo sapiens GN=PSME2 PE=1 SV=4 - [PSME2_HUMAN]
P25786	31.94	17	9	97.1409	1.04156	1.00619	0.955686	0.860188	1.03613	0.821417	0.971632	0.865671	1.06151	1.22645	Proteasome subunit alpha type-1 OS=Homo sapiens GN=PSMA1 PE=1 SV=1 - [PSA1_HUMAN]
P25788	21.96	17	6	91.5353	1.1073	1.00027	0.907877	0.810165	1.0335	0.756742	0.953848	0.809283	1.03322	1.2471	Proteasome subunit alpha type-3 OS=Homo sapiens GN=PSMA3 PE=1 SV=2 - [PSA3_HUMAN]
P25789	33.72	18	10	94.9173	1.12171	0.96117	0.849064	0.730552	0.921683	0.672253	0.842127	0.731929	0.927807	1.2563	Proteasome subunit alpha type-4 OS=Homo sapiens GN=PSMA4 PE=1 SV=1 - [PSA4_HUMAN]
P28066	21.58	13	5	52.3288	1.08058	1.0254	0.958956	0.829981	1.03858	0.758265	0.938328	0.785297	0.963916	1.26042	Proteasome subunit alpha type-5 OS=Homo sapiens GN=PSMA5 PE=1 SV=3 - [PSA5_HUMAN]
P60900	31.3	19	8	70.8379	1.11953	1.02583	0.938481	0.841612	1.04966	0.754137	0.950234	0.823971	1.0319	1.25282	Proteasome subunit alpha type-6 OS=Homo sapiens GN=PSMA6 PE=1 SV=1 - [PSA6_HUMAN]
O14818	32.66	14	9	102.869	1.07674	0.960878	0.883846	0.916037	1.15413	0.848148	1.09963	0.945336	1.17325	1.24755	Proteasome subunit alpha type-7 OS=Homo sapiens GN=PSMA7 PE=1 SV=1 - [PSA7_HUMAN]
P20618	20.33	9	5	43.3081	1.08897	0.936775	0.871343	0.920429	1.23657	0.906802	1.1502	1.02005	1.32003	1.24685	Proteasome subunit beta type-1 OS=Homo sapiens GN=PSMB1 PE=1 SV=2 - [PSB1_HUMAN]
P40306	11.36	3	3	10.2008	1.80108	1.13663	0.671637	0.643858	1.09334	0.347232	0.607044	0.569849	0.903828	1.51914	Proteasome subunit beta type-10 OS=Homo sapiens GN=PSMB10 PE=1 SV=1 - [PSB10_HUMAN]
P49721	13.93	11	4	57.592	1.08888	0.977567	0.91562	0.842598	1.02853	0.774931	0.932491	0.841586	1.06373	1.23119	Proteasome subunit beta type-2 OS=Homo sapiens GN=PSMB2 PE=1 SV=1 - [PSB2_HUMAN]
P49720	16.1	4	3	19.7744	1.14293	1.01186	0.881395	0.894361	1.14494	0.759842	0.981835	0.886344	1.14874	1.27481	Proteasome subunit beta type-3 OS=Homo sapiens GN=PSMB3 PE=1 SV=2 - [PSB3_HUMAN]
P28070	7.2	4	2	43.8498	1.15737	1.07539	0.930182	0.967838	1.23287	0.83615	1.09179	0.914952	1.17965	1.27397	Proteasome subunit beta type-4 OS=Homo sapiens GN=PSMB4 PE=1 SV=4 - [PSB4_HUMAN]
P28074	30.04	14	7	61.6237	1.04652	1.00277	0.964206	1.01452	1.18505	0.982558	1.14879	1.02544	1.20902	1.16562	Proteasome subunit beta type-5 OS=Homo sapiens GN=PSMB5 PE=1 SV=3 - [PSB5_HUMAN]
P28072	16.74	6	4	34.5294	1.10821	0.987447	0.911235	0.935692	1.1232	0.845365	1.03901	0.96196	1.15477	1.21885	Proteasome subunit beta type-6 OS=Homo sapiens GN=PSMB6 PE=1 SV=4 - [PSB6_HUMAN]
Q99436	14.44	5	4	26.8807	1.16436	0.992076	0.915148	0.959654	1.16516	1.04075	1.23235	0.991151	1.19387	1.20452	Proteasome subunit beta type-7 OS=Homo sapiens GN=PSMB7 PE=1 SV=1 - [PSB7_HUMAN]
Q5VYK3	1.84	4	4	95.9776	0.926011	0.99146	1.07885	0.908368	1.13678	0.980947	1.28951	0.893577	1.109	1.24108	Proteasome-associated protein ECM29 homolog OS=Homo sapiens GN=ECM29 PE=1 SV=2 - [ECM29_HUMAN]
A8MZ91	9.03	5	5	25.8049	1.0349	0.824908	0.867012	0.685572	0.746845	0.578492	0.712836	0.744506	0.891771	1.1978	Protein arginine methyltransferase 5, isoform CRA_d OS=Homo sapiens GN=PRMT5 PE=2 SV=1 - [A8MZ91_HUMAN]
P41223	29.17	6	5	25.735	1.02623	0.965813	0.962873	0.906185	1.13691	0.880568	1.10477	0.859917	1.07886	1.25309	Protein BUD31 homolog OS=Homo sapiens GN=BUD31 PE=1 SV=2 - [BUD31_HUMAN]
Q9Y2B0	13.19	3	2	15.5599	1.27437	0.737669	0.558535	0.96374	1.2365	0.701346	0.840858	1.25569	1.56547	1.22285	Protein canopy homolog 2 OS=Homo sapiens GN=CNPY2 PE=1 SV=1 - [CNPY2_HUMAN]
Q9UKY7	15.5	8	4	66.5686	1.15507	0.978881	0.857887	1.13045	1.29271	0.930138	1.0836	1.14738	1.31091	1.16823	Protein CDV3 homolog OS=Homo sapiens GN=CDV3 PE=1 SV=1 - [CDV3_HUMAN]
Q9P013	13.54	4	3	40.3007	0.968814	1.0497	1.04942	0.782359	1.00389	0.789025	1.02517	0.728389	0.956361	1.2601	Protein CWC15 homolog OS=Homo sapiens GN=CWC15 PE=1 SV=2 - [CWC15_HUMAN]
Q5TDH0	4.26	3	2	18.4332	0.968245	1.04595	1.13241	0.734425	0.989088	0.756974	1.01946	0.677023	0.885119	1.34675	Protein DDI1 homolog 2 OS=Homo sapiens GN=DDI2 PE=1 SV=1 - [DDI2_HUMAN]
P35659	26.67	23	11	148.832	0.984389	0.996302	1.02385	0.7944	1.01282	0.782983	1.04521	0.782191	1.03437	1.29915	Protein DEK OS=Homo sapiens GN=DEK PE=1 SV=1 - [DEK_HUMAN]
P13667	31.78	37	22	189.748	1.7509	0.797658	0.45507	1.29504	1.57795	0.792251	0.965654	1.6093	1.98823	1.24304	Protein disulfide-isomerase A4 OS=Homo sapiens GN=PDIA4 PE=1 SV=2 - [PDIA4_HUMAN]
Q14554	4.43	2	2	14.2784	1.19262	0.925592	0.776097	0.704327	1.055	0.590568	0.884603	0.760947	1.13981	1.49788	Protein disulfide-isomerase A5 OS=Homo sapiens GN=PDIA5 PE=1 SV=1 - [PDIA5_HUMAN]
P07237	43.31	86	26	426.292	1.63984	0.715896	0.446299	0.865471	1.17749	0.537281	0.748253	1.21385	1.64087	1.36569	Protein disulfide-isomerase OS=Homo sapiens GN=P4HB PE=1 SV=3 - [PDIA1_HUMAN]
Q99497	44.97	27	10	131.726	1.06398	1.00027	0.894479	0.937072	1.41701	0.864877	1.35715	0.962315	1.3955	1.52119	Protein DJ-1 OS=Homo sapiens GN=PARK7 PE=1 SV=2 - [PARK7_HUMAN]
Q9C005	17.17	3	2	21.7189	1.04598	1.00124	0.977984	0.867804	1.11424	0.815968	1.04768	0.967623	1.26515	1.29591	Protein dpy-30 homolog OS=Homo sapiens GN=DPY30 PE=1 SV=1 - [DPY30_HUMAN]
Q8WYP5	0.97	2	2	53.6215	0.968761	0.907116	0.936367	0.867485	1.02198	0.895458	1.05493	0.956312	1.12662	1.17809	Protein ELYS OS=Homo sapiens GN=AHCTF1 PE=1 SV=3 - [ELYS_HUMAN]
P49257	12.55	12	8	68.8593	1.14783	0.846905	0.7488	0.657514	0.944413	0.637957	0.895853	0.849687	1.16488	1.35361	Protein ERGIC-53 OS=Homo sapiens GN=LMAN1 PE=1 SV=2 - [LMAN1_HUMAN]
Q9NRY5	5.15	4	2	17.8902	0.994418	0.976239	1.00354	0.522424	0.926109	0.525558	0.91785	0.521957	0.918169	1.74111	Protein FAM114A2 OS=Homo sapiens GN=FAM114A2 PE=1 SV=4 - [F1142_HUMAN]
Q96C01	13.77	2	2	22.1745	1.05679	0.82525	0.780901	0.93435	1.1438	0.884138	1.08233	1.1322	1.386	1.22416	Protein FAM136A OS=Homo sapiens GN=FAM136A PE=1 SV=1 - [F136A_HUMAN]
Q96A26	16.88	7	3	24.1253	1.36471	0.886814	0.688324	0.507035	0.952542	0.362418	0.629402	0.578566	1.02253	1.72246	Protein FAM162A OS=Homo sapiens GN=FAM162A PE=1 SV=2 - [F162A_HUMAN]
Q9GZU8	16.14	4	4	36.4523	0.979586	0.89813	0.893946	0.736183	0.908974	0.751516	0.931836	0.823993	1.04374	1.26679	Protein FAM192A OS=Homo sapiens GN=FAM192A PE=1 SV=1 - [F192A_HUMAN]
Q9NUQ9	5.56	2	2	32.0304	1.2788	0.991826	0.77559	1.1018	1.32772	0.861589	1.03825	1.11088	1.33866	1.20504	Protein FAM49B OS=Homo sapiens GN=FAM49B PE=1 SV=1 - [FA49B_HUMAN]
Q52LJ0	5.45	3	2	17.7894	0.9493	0.988292	1.04107	0.893293	1.10582	0.941002	1.16488	0.903875	1.11892	1.23791	Protein FAM98B OS=Homo sapiens GN=FAM98B PE=1 SV=1 - [FA98B_HUMAN]
O94992	4.18	2	2	17.0308	1.13695	0.972823	0.855642	1.35498	1.54532	1.19176	1.35917	1.39283	1.58849	1.14047	Protein HEXIM1 OS=Homo sapiens GN=HEXIM1 PE=1 SV=1 - [HEXI1_HUMAN]
O75153	4.2	10	7	88.7901	1.09796	1.01938	0.91425	0.572439	0.680669	0.507129	0.603012	0.564082	0.678819	1.14673	Protein KIAA0664 OS=Homo sapiens GN=KIAA0664 PE=1 SV=2 - [K0664_HUMAN]
Q8N163	10.83	11	10	85.5785	1.16731	0.979789	0.874928	0.803987	1.01839	0.682866	0.870694	0.810409	1.05335	1.24138	Protein KIAA1967 OS=Homo sapiens GN=KIAA1967 PE=1 SV=2 - [K1967_HUMAN]
Q9UNF0	4.73	4	3	29.351	1.02441	1.04764	1.02267	0.817791	1.18376	0.791273	1.14538	0.820045	1.18703	1.44805	Protein kinase C and casein kinase substrate in neurons protein 2 OS=Homo sapiens GN=PACSIN2 PE=1 SV=2 - [PACN2_HUMAN]
P05771	3.58	3	3	20.0338	1.8909	1.25993	0.666313	1.41751	2.03016	0.749649	1.07365	1.12507	1.61132	1.4322	Protein kinase C beta type OS=Homo sapiens GN=PRKCB PE=1 SV=4 - [KPCB_HUMAN]
Q8N9T8	3.24	2	2	42.8811	1.0592	1.12214	1.05943	1.21871	1.80663	1.1506	1.70566	1.08606	1.60998	1.48241	Protein KRI1 homolog OS=Homo sapiens GN=KRI1 PE=1 SV=2 - [KRI1_HUMAN]
Q9Y4W2	2.59	2	2	20.0751	1.07089	0.92873	0.867252	0.685441	0.792766	0.640067	0.740288	0.738041	0.853602	1.15658	Protein LAS1 homolog OS=Homo sapiens GN=LAS1L PE=1 SV=2 - [LAS1L_HUMAN]
Q3MHD2	7.18	3	2	28.4204	0.957795	1.0078	1.05221	0.864198	1.01345	0.902279	1.0581	0.857508	1.01114	1.1727	Protein LSM12 homolog OS=Homo sapiens GN=LSM12 PE=1 SV=2 - [LSM12_HUMAN]
Q9BX40	7.53	5	3	38.1366	1.35082	0.981354	0.755478	0.765256	1.01469	0.589119	0.781143	0.779797	1.03397	1.28611	Protein LSM14 homolog B OS=Homo sapiens GN=LSM14B PE=1 SV=1 - [LS14B_HUMAN]
Q8WZA0	14.21	3	3	15.1252	1.03987	1.01787	0.978844	0.897397	1.1145	0.811047	1.00726	0.908543	1.12834	1.27044	Protein LZIC OS=Homo sapiens GN=LZIC PE=1 SV=1 - [LZIC_HUMAN]
Q9BZQ8	1.62	2	2	38.0635	1.4641	1.12475	0.768223	1.12497	1.63537	0.76837	1.11698	1.00019	1.45398	1.4537	Protein Niban OS=Homo sapiens GN=FAM129A PE=1 SV=1 - [NIBAN_HUMAN]
Q9BPW8	8.8	5	4	28.2012	1.02074	0.9545	0.935104	0.542951	0.770491	0.531918	0.754834	0.568833	0.80722	1.41908	Protein NipSnap homolog 1 OS=Homo sapiens GN=NIPSNAP1 PE=1 SV=1 - [NIPS1_HUMAN]
A6PVN9	10.65	3	3	33.8563	1.19336	1.11237	0.9507	0.855734	1.19123	0.731362	0.998215	0.769288	1.01641	1.33158	Protein phosphatase 2A activator, regulatory subunit 4 (Fragment) OS=Homo sapiens GN=PPP2R4 PE=4 SV=1 - [A6PVN9_HUMAN]
Q9Y570	17.36	8	6	54.506	1.03066	0.949873	0.928311	0.494674	0.714447	0.4697	0.66886	0.532131	0.765652	1.40354	Protein phosphatase methylesterase 1 OS=Homo sapiens GN=PPME1 PE=1 SV=3 - [PPME1_HUMAN]
P29590	4.42	6	5	30.5866	1.28529	1.03492	0.805213	0.442087	0.721548	0.353121	0.594306	0.436975	0.726288	1.74251	Protein PML OS=Homo sapiens GN=PML PE=1 SV=3 - [PML_HUMAN]
Q5XKP0	11.86	2	2	7.5519	1.12498	0.995492	0.884895	0.919453	1.23892	0.817304	1.10128	0.923616	1.24453	1.34746	Protein QIL1 OS=Homo sapiens GN=QIL1 PE=1 SV=1 - [QIL1_HUMAN]
Q9P258	17.24	19	9	93.8967	1.00101	0.981576	0.956956	0.655584	0.804449	0.655601	0.790798	0.707325	0.840343	1.22227	Protein RCC2 OS=Homo sapiens GN=RCC2 PE=1 SV=2 - [RCC2_HUMAN]
Q13123	9.52	6	5	73.3685	0.920427	0.973248	1.0996	0.699347	0.860875	0.777237	0.9882	0.653482	0.902329	1.32003	Protein Red OS=Homo sapiens GN=IK PE=1 SV=3 - [RED_HUMAN]
Q14690	1.28	3	3	89.6109	0.988156	1.00694	1.02109	0.99641	1.07876	1.01041	1.09391	0.98954	1.07132	1.0848	Protein RRP5 homolog OS=Homo sapiens GN=PDCD11 PE=1 SV=3 - [RRP5_HUMAN]
P31949	17.14	6	2	35.5737	2.15	0.796912	0.361899	1.62755	2.10401	0.683716	0.894287	2.07638	2.80392	1.32538	Protein S100-A11 OS=Homo sapiens GN=S100A11 PE=1 SV=2 - [S10AB_HUMAN]
P26447	36.63	26	5	119.174	2.121	1.00666	0.474234	0.431975	0.586672	0.195886	0.261117	0.428828	0.562284	1.31172	Protein S100-A4 OS=Homo sapiens GN=S100A4 PE=1 SV=1 - [S10A4_HUMAN]
P06703	34.44	19	4	99.4121	1.49473	1.19255	0.785078	0.121152	0.181518	0.0765294	0.116641	0.106977	0.166574	1.52921	Protein S100-A6 OS=Homo sapiens GN=S100A6 PE=1 SV=1 - [S10A6_HUMAN]
P05109	52.69	10	6	59.3087	1.53189	0.627609	0.406446	11.739	10.728	7.4716	7.1072	17.5294	17.0521	0.673944	Protein S100-A8 OS=Homo sapiens GN=S100A8 PE=1 SV=1 - [S10A8_HUMAN]
Q96ER3	3.16	3	2	16.8108	0.842706	0.82311	0.987151	0.73289	0.882932	0.829469	1.01853	0.918924	1.07268	1.16732	Protein SAAL1 OS=Homo sapiens GN=SAAL1 PE=1 SV=2 - [SAAL1_HUMAN]
Q9ULL8	0.87	6	2	58.0475											Protein Shroom4 OS=Homo sapiens GN=SHROOM4 PE=1 SV=3 - [SHRM4_HUMAN]
P18583	2.1	3	3	36.6933	1.06123	1.0713	0.987853	0.872332	1.10119	0.822919	1.02066	0.839762	1.04155	1.26236	Protein SON OS=Homo sapiens GN=SON PE=1 SV=4 - [SON_HUMAN]
P61619	5.67	3	3	15.3361	1.12251	0.908063	0.819513	0.751441	0.929265	0.669432	0.827849	0.746108	0.992033	1.32961	Protein transport protein Sec61 subunit alpha isoform 1 OS=Homo sapiens GN=SEC61A1 PE=1 SV=2 - [S61A1_HUMAN]
O75695	6.29	2	2	8.80543	3.46727	1.7191	0.495808	1.98671	2.83962	0.572991	0.818981	1.15567	1.65181	1.42931	Protein XRP2 OS=Homo sapiens GN=RP2 PE=1 SV=4 - [XRP2_HUMAN]
B7Z972	17.19	4	3	28.5085	1.07847	1.1085	0.992221	0.785261	1.03621	0.728129	0.960817	0.700467	0.924315	1.2655	Protein-L-isoaspartate O-methyltransferase OS=Homo sapiens GN=PCMT1 PE=2 SV=1 - [B7Z972_HUMAN]
A6XMW0	19.43	15	4	60.8514	1.79984	0.609188	0.333441	0.420456	0.631996	0.221573	0.324185	0.757836	1.22667	1.52799	Proteoglycan 2 preproprotein OS=Homo sapiens GN=PRG2 PE=2 SV=1 - [A6XMW0_HUMAN]
Q9Y2Y8	10.22	4	2	22.4664	1.38511	0.5275	0.383909	1.95197	1.05171	1.36488	0.75753	3.67598	1.9732	0.561809	Proteoglycan 3 OS=Homo sapiens GN=PRG3 PE=1 SV=2 - [PRG3_HUMAN]
P07949	1.53	2	2	41.5634											Proto-oncogene tyrosine-protein kinase receptor Ret OS=Homo sapiens GN=RET PE=1 SV=3 - [RET_HUMAN]
P50336	6.71	3	3	39.112	1.09983	1.05847	1.083	1.03687	1.3651	0.934306	1.30481	0.777026	1.13864	1.39655	Protoporphyrinogen oxidase OS=Homo sapiens GN=PPOX PE=1 SV=1 - [PPOX_HUMAN]
Q9Y6G2	6.27	2	2	17.8694	1.05748	1.17468	1.11082	1.0984	1.41945	1.03869	1.34229	0.935063	1.20837	1.29229	PTD010 OS=Homo sapiens GN=GHITM PE=2 SV=1 - [Q9Y6G2_HUMAN]
Q15397	2.31	2	2	40.9228	1.03031	0.934422	0.906933	0.986401	1.15722	0.957383	1.12317	1.05563	1.23843	1.17317	Pumilio domain-containing protein KIAA0020 OS=Homo sapiens GN=KIAA0020 PE=1 SV=3 - [K0020_HUMAN]
P00491	21.8	14	6	71.3866	1.1496	0.991362	0.838472	0.867847	1.18913	0.759097	1.0552	0.903921	1.18922	1.38729	Purine nucleoside phosphorylase OS=Homo sapiens GN=PNP PE=1 SV=2 - [PNPH_HUMAN]
Q8N806	5.88	3	3	17.2055	0.904807	0.962478	1.06374	0.733985	0.867488	0.814676	0.986452	0.762599	0.901307	1.21085	Putative E3 ubiquitin-protein ligase UBR7 OS=Homo sapiens GN=UBR7 PE=1 SV=2 - [UBR7_HUMAN]
A8MZA4	5.6	3	2	78.4281											Putative golgin subfamily A member 6-like protein 6 OS=Homo sapiens GN=GOLGA6L6 PE=5 SV=3 - [GG6L6_HUMAN]
Q58FG1	8.85	27	4	148.865	1.35885	0.756324	0.533577	7.14901	3.17961	5.46777	2.1705	10.2474	4.18775	0.327607	Putative heat shock protein HSP 90-alpha A4 OS=Homo sapiens GN=HSP90AA4P PE=5 SV=1 - [HS904_HUMAN]
Q49A26	3.07	2	2	9.82261	1.11981	1.0089	0.900953	0.912162	1.16348	0.814568	1.039	0.904119	1.15322	1.27552	Putative oxidoreductase GLYR1 OS=Homo sapiens GN=GLYR1 PE=1 SV=3 - [GLYR1_HUMAN]
O43143	11.95	13	11	101.673	1.0923	0.923312	0.756324	0.718292	0.92866	0.652985	0.866021	0.751758	0.976147	1.25398	Putative pre-mRNA-splicing factor ATP-dependent RNA helicase DHX15 OS=Homo sapiens GN=DHX15 PE=1 SV=2 - [DHX15_HUMAN]
A6NDJ8	9.94	5	2	21.1536											Putative Rab-43-like protein ENSP00000330714 OS=Homo sapiens PE=5 SV=3 - [RB43L_HUMAN]
P98179	27.39	7	4	36.5017	1.17218	1.00953	0.885114	0.75569	0.848726	0.671004	0.74763	0.746693	0.83233	1.1169	Putative RNA-binding protein 3 OS=Homo sapiens GN=RBM3 PE=1 SV=1 - [RBM3_HUMAN]
Q9NQ29	10.24	5	4	73.992	0.815907	0.744872	0.912938	0.831494	0.990841	1.0191	1.2144	1.11629	1.33022	1.19164	Putative RNA-binding protein Luc7-like 1 OS=Homo sapiens GN=LUC7L PE=1 SV=1 - [LUC7L_HUMAN]
Q9Y383	21.68	13	8	81.5362	0.936853	0.95227	1.01054	0.858655	1.10319	0.891489	1.16342	0.90492	1.1006	1.24227	Putative RNA-binding protein Luc7-like 2 OS=Homo sapiens GN=LUC7L2 PE=1 SV=2 - [LC7L2_HUMAN]
Q8IY81	2.36	3	3	47.2269	1.05285	1.02053	0.969303	1.12601	0.874505	1.0695	0.83061	1.10337	0.856915	0.776638	Putative rRNA methyltransferase 3 OS=Homo sapiens GN=FTSJ3 PE=1 SV=2 - [RRMJ3_HUMAN]
Q96GD0	7.09	3	2	15.4086	1.11645	1.23456	1.07531	1.04161	1.25447	0.94259	1.19055	0.843709	1.10071	1.31226	Pyridoxal phosphate phosphatase OS=Homo sapiens GN=PDXP PE=1 SV=2 - [PLPP_HUMAN]
A6NFM2	9.18	2	2	14.7701	0.533934	1.00561	1.88339	0.539359	0.933551	1.01016	1.74844	0.536352	0.928348	1.73085	Pyrroline-5-carboxylate reductase OS=Homo sapiens GN=PYCR1 PE=3 SV=1 - [A6NFM2_HUMAN]
P14618	37.48	63	24	310.227	1.86309	0.853118	0.45446	0.645855	0.907269	0.340517	0.477859	0.777405	1.06742	1.36501	Pyruvate kinase isozymes M1/M2 OS=Homo sapiens GN=PKM2 PE=1 SV=4 - [KPYM_HUMAN]
P30613	32.23	41	18	203.441	0.78637	0.877074	1.12368	1.04623	1.50024	1.35047	1.88741	1.20306	1.71693	1.38594	Pyruvate kinase isozymes R/L OS=Homo sapiens GN=PKLR PE=1 SV=2 - [KPYR_HUMAN]
P50395	40	36	15	163.213	1.21688	1.00781	0.830228	0.913056	1.16779	0.780538	0.997648	0.94123	1.15134	1.26444	Rab GDP dissociation inhibitor beta OS=Homo sapiens GN=GDI2 PE=1 SV=2 - [GDIB_HUMAN]
Q9H2M9	2.58	4	4	114.793	1.20478	0.942735	0.771057	0.936358	1.12877	0.778579	0.962725	0.993236	1.19733	1.22615	Rab3 GTPase-activating protein non-catalytic subunit OS=Homo sapiens GN=RAB3GAP2 PE=1 SV=1 - [RBGPR_HUMAN]
A6H8Z3	2.46	2	2	69.4815	1.13091	1.03709	0.917039	0.924342	1.27912	0.817343	1.13105	0.891285	1.23338	1.38382	RAB3GAP1 protein OS=Homo sapiens GN=RAB3GAP1 PE=2 SV=1 - [A6H8Z3_HUMAN]
B4DKD7	19.54	4	3	25.441	1.11119	0.834674	0.751156	1.30256	1.93647	1.17222	1.74271	1.56056	2.32004	1.48667	RAB5B, member RAS oncogene family, isoform CRA_b OS=Homo sapiens GN=RAB5B PE=2 SV=1 - [B4DKD7_HUMAN]
P35241	30.7	46	24	238.984	0.93727	1.02047	1.11201	1.67355	2.01513	1.72476	2.09006	1.64101	1.94121	1.17327	Radixin OS=Homo sapiens GN=RDX PE=1 SV=1 - [RADI_HUMAN]
P46060	20.78	13	11	75.6723	0.936539	0.947254	1.01341	0.578163	0.693388	0.672728	0.764345	0.628269	0.731312	1.16923	Ran GTPase-activating protein 1 OS=Homo sapiens GN=RANGAP1 PE=1 SV=1 - [RAGP1_HUMAN]
P43487	26.87	14	6	101.273	0.937088	1.08306	1.13319	0.939341	1.13783	0.95266	1.19781	0.867306	1.05057	1.19636	Ran-specific GTPase-activating protein OS=Homo sapiens GN=RANBP1 PE=1 SV=1 - [RANG_HUMAN]
Q13283	18.67	26	7	74.5788	0.904915	0.910975	1.04517	0.826572	0.991212	0.90224	1.08738	0.954553	1.0935	1.19655	Ras GTPase-activating protein-binding protein 1 OS=Homo sapiens GN=G3BP1 PE=1 SV=1 - [G3BP1_HUMAN]
P46940	5.61	15	11	106.635	1.70854	0.851138	0.511943	0.987954	1.2226	0.57106	0.711957	1.11209	1.40972	1.26009	Ras GTPase-activating-like protein IQGAP1 OS=Homo sapiens GN=IQGAP1 PE=1 SV=1 - [IQGA1_HUMAN]
Q13576	7.37	17	14	126.765	1.07893	1.13173	1.02954	1.20179	1.63478	1.13791	1.47046	1.08347	1.50518	1.38369	Ras GTPase-activating-like protein IQGAP2 OS=Homo sapiens GN=IQGAP2 PE=1 SV=4 - [IQGA2_HUMAN]
Q15404	10.47	4	4	20.9234	1.3268	1.20055	0.969286	1.06808	1.32694	0.813093	1.01015	1.02442	1.27488	1.29555	Ras suppressor protein 1 OS=Homo sapiens GN=RSU1 PE=1 SV=3 - [RSU1_HUMAN]
P63000	33.85	14	6	77.9992	1.1493	1.28234	1.18459	1.23119	1.53602	1.23558	1.3157	1.06107	1.33574	1.25885	Ras-related C3 botulinum toxin substrate 1 OS=Homo sapiens GN=RAC1 PE=1 SV=1 - [RAC1_HUMAN]
P15153	41.67	18	8	79.5387	1.84214	1.11298	0.651726	0.785744	1.11511	0.426538	0.636128	0.729165	0.992634	1.49138	Ras-related C3 botulinum toxin substrate 2 OS=Homo sapiens GN=RAC2 PE=1 SV=1 - [RAC2_HUMAN]
P61026	31	16	7	72.2251	1.14985	0.986901	0.878406	0.979373	1.35152	0.838684	1.19964	0.923884	1.35218	1.35866	Ras-related protein Rab-10 OS=Homo sapiens GN=RAB10 PE=1 SV=1 - [RAB10_HUMAN]
Q15907	38.07	20	9	88.4672	1.25756	1.09524	0.906056	0.949735	1.30453	0.759275	1.06625	0.898119	1.20161	1.38559	Ras-related protein Rab-11B OS=Homo sapiens GN=RAB11B PE=1 SV=4 - [RB11B_HUMAN]
P51153	16.26	6	4	29.635	1.13209	0.831334	0.734338	0.606134	0.742943	0.535413	0.65626	0.72911	0.893676	1.22571	Ras-related protein Rab-13 OS=Homo sapiens GN=RAB13 PE=1 SV=1 - [RAB13_HUMAN]
P61106	20	6	4	29.5407	1.40092	1.19086	0.850749	0.721301	1.05717	0.480873	0.704786	0.643764	0.908087	1.46564	Ras-related protein Rab-14 OS=Homo sapiens GN=RAB14 PE=1 SV=4 - [RAB14_HUMAN]
P62820	43.9	22	10	110.939	1.25006	1.03105	0.790029	1.73073	2.29706	1.31623	1.76338	1.6051	2.18909	1.32401	Ras-related protein Rab-1A OS=Homo sapiens GN=RAB1A PE=1 SV=3 - [RAB1A_HUMAN]
Q9H0U4	46.27	26	10	131.693	1.28043	1.07695	0.781954	0.936603	1.3081	0.731589	1.01664	0.940492	1.21073	1.43114	Ras-related protein Rab-1B OS=Homo sapiens GN=RAB1B PE=1 SV=1 - [RAB1B_HUMAN]
Q9UL25	11.56	2	2	41.8156	1.9362	0.699091	0.361063	4.544	2.58591	2.34686	1.33556	6.49986	3.69896	0.569084	Ras-related protein Rab-21 OS=Homo sapiens GN=RAB21 PE=1 SV=3 - [RAB21_HUMAN]
O00194	10.55	4	3	15.6303	2.25226	1.23312	0.547503	1.76715	2.99715	0.78461	1.33073	1.43307	2.43054	1.69604	Ras-related protein Rab-27B OS=Homo sapiens GN=RAB27B PE=1 SV=4 - [RB27B_HUMAN]
Q15286	19.9	10	5	60.3323	1.25994	1.0077	0.802942	0.918653	1.17895	0.719935	0.931995	0.885165	1.10614	1.24964	Ras-related protein Rab-35 OS=Homo sapiens GN=RAB35 PE=1 SV=1 - [RAB35_HUMAN]
O95716	11.87	6	3	30.4856											Ras-related protein Rab-3D OS=Homo sapiens GN=RAB3D PE=1 SV=1 - [RAB3D_HUMAN]
P51148	21.3	8	4	53.1689	1.33417	0.972583	0.715514	1.29439	1.59429	0.970182	1.17528	1.35592	1.55794	1.22308	Ras-related protein Rab-5C OS=Homo sapiens GN=RAB5C PE=1 SV=2 - [RAB5C_HUMAN]
Q9NRW1	21.15	7	4	42.7752	1.19288	1.05504	0.83512	0.600355	0.967054	0.538316	0.867122	0.573045	0.940502	1.6108	Ras-related protein Rab-6B OS=Homo sapiens GN=RAB6B PE=1 SV=1 - [RAB6B_HUMAN]
P51149	55.07	21	11	95.0065	1.26341	1.03821	0.810098	1.03368	1.31972	0.771357	1.00566	0.951728	1.23028	1.30045	Ras-related protein Rab-7a OS=Homo sapiens GN=RAB7A PE=1 SV=1 - [RAB7A_HUMAN]
P61006	41.55	14	9	78.2218	1.34615	0.930404	0.70085	0.978028	1.30906	0.755121	1.02216	1.08965	1.45846	1.38164	Ras-related protein Rab-8A OS=Homo sapiens GN=RAB8A PE=1 SV=1 - [RAB8A_HUMAN]
P61225	9.29	2	2	9.29921	1.49802	1.08767	0.726077	0.623185	0.9835	0.416007	0.656535	0.572952	0.904223	1.57818	Ras-related protein Rap-2b OS=Homo sapiens GN=RAP2B PE=1 SV=1 - [RAP2B_HUMAN]
Q8TDY2	1.07	2	2	95.4466											RB1-inducible coiled-coil protein 1 OS=Homo sapiens GN=RB1CC1 PE=1 SV=3 - [RBCC1_HUMAN]
O43665	26.01	7	5	42.6053	0.979772	0.994596	1.03304	2.48786	2.52183	2.76413	2.55653	2.50291	2.33287	0.948307	Regulator of G-protein signaling 10 OS=Homo sapiens GN=RGS10 PE=1 SV=2 - [RGS10_HUMAN]
Q92900	5.85	7	7	41.9416	1.01462	1.0002	0.976774	0.740389	0.970208	0.711614	0.932501	0.740238	0.97001	1.27816	Regulator of nonsense transcripts 1 OS=Homo sapiens GN=UPF1 PE=1 SV=2 - [RENT1_HUMAN]
Q9HAU5	1.02	3	2	66.0553	1.25169	1.02793	0.821237	0.863078	1.12436	0.689533	0.898273	0.839627	1.09381	1.30273	Regulator of nonsense transcripts 2 OS=Homo sapiens GN=UPF2 PE=1 SV=1 - [RENT2_HUMAN]
P40937	5.29	3	2	18.9132	0.912582	0.968953	1.057	0.65559	0.80707	0.715164	0.880409	0.676597	0.83293	1.22948	Replication factor C subunit 5 OS=Homo sapiens GN=RFC5 PE=1 SV=1 - [RFC5_HUMAN]
P15927	10	4	3	31.3727	0.987612	1.07688	1.08368	0.706012	0.977633	0.733648	1.04386	0.659024	0.912567	1.40905	Replication protein A 32 kDa subunit OS=Homo sapiens GN=RPA2 PE=1 SV=1 - [RFA2_HUMAN]
P27694	13.96	13	9	71.3677	0.819228	0.907126	0.973851	0.556275	0.757692	0.679023	0.930779	0.610808	0.863692	1.38936	Replication protein A 70 kDa DNA-binding subunit OS=Homo sapiens GN=RPA1 PE=1 SV=2 - [RFA1_HUMAN]
Q9UKL0	3.32	2	2	20.7166	0.996614	1.11529	1.11908	0.608974	0.853887	0.611043	0.856788	0.546024	0.765621	1.40217	REST corepressor 1 OS=Homo sapiens GN=RCOR1 PE=1 SV=1 - [RCOR1_HUMAN]
P52565	15.2	6	4	55.8621	1.34833	1.02351	0.766176	1.21372	1.46584	0.901517	1.08256	1.1447	1.38526	1.24994	Rho GDP-dissociation inhibitor 1 OS=Homo sapiens GN=ARHGDIA PE=1 SV=3 - [GDIR1_HUMAN]
Q07960	8.2	4	4	51.6003	1.48845	1.0218	0.68138	0.948796	1.3676	0.680134	0.980348	0.998172	1.43877	1.46548	Rho GTPase-activating protein 1 OS=Homo sapiens GN=ARHGAP1 PE=1 SV=1 - [RHG01_HUMAN]
Q5VT97	1.76	3	2	37.9701											Rho GTPase-activating protein SYDE2 OS=Homo sapiens GN=SYDE2 PE=1 SV=2 - [SYDE2_HUMAN]
B1ALK7	2.41	2	2	24.8749	1.26012	0.919578	0.729757	1.06276	1.33283	0.843383	1.0577	1.15571	1.44939	1.25412	Rho guanine nucleotide exchange factor (GEF) 7 OS=Homo sapiens GN=ARHGEF7 PE=4 SV=1 - [B1ALK7_HUMAN]
Q92888	4.82	6	4	36.7328	1.47179	0.871273	0.583791	1.17837	1.35012	0.834589	0.983142	1.37087	1.58851	1.19882	Rho guanine nucleotide exchange factor 1 OS=Homo sapiens GN=ARHGEF1 PE=1 SV=2 - [ARHG1_HUMAN]
Q92974	4.26	5	5	92.1344	2.13289	0.927308	0.416722	0.793473	1.14431	0.355617	0.512854	0.842513	1.17574	1.40875	Rho guanine nucleotide exchange factor 2 OS=Homo sapiens GN=ARHGEF2 PE=1 SV=4 - [ARHG2_HUMAN]
P84095	44.5	10	9	35.4199	1.38598	0.920621	0.68354	0.843765	1.16689	0.50533	0.638397	0.818228	1.10584	1.38296	Rho-related GTP-binding protein RhoG OS=Homo sapiens GN=RHOG PE=1 SV=1 - [RHOG_HUMAN]
O75792	7.02	2	2	32.7963	0.922394	1.1929	1.29326	0.786364	1.06424	0.852526	1.15378	0.659205	0.892148	1.35337	Ribonuclease H2 subunit A OS=Homo sapiens GN=RNASEH2A PE=1 SV=2 - [RNH2A_HUMAN]
Q5TBB1	8.33	3	3	16.6711	1.00671	1.0719	1.07391	0.658552	0.892259	0.654162	0.886312	0.609139	0.825311	1.35435	Ribonuclease H2 subunit B OS=Homo sapiens GN=RNASEH2B PE=1 SV=1 - [RNH2B_HUMAN]
Q8TDP1	19.51	3	3	11.9932	0.968181	1.05133	1.04336	0.789357	0.971054	0.78337	0.963689	0.673909	0.878278	1.30326	Ribonuclease H2 subunit C OS=Homo sapiens GN=RNASEH2C PE=1 SV=1 - [RNH2C_HUMAN]
P13489	25.38	20	11	88.6234	1.10118	1.05448	0.96115	0.561963	0.836093	0.523966	0.770124	0.525632	0.801099	1.48568	Ribonuclease inhibitor OS=Homo sapiens GN=RNH1 PE=1 SV=2 - [RINI_HUMAN]
E9PD78	10.22	11	9	65.6442	0.844241	0.719507	0.871802	0.422161	0.490797	0.488528	0.581347	0.587339	0.711531	1.26101	Ribonucleoside-diphosphate reductase OS=Homo sapiens GN=RRM1 PE=3 SV=2 - [E9PD78_HUMAN]
B4E2N4	4.04	2	2	11.6954	0.85619	0.913886	1.06739	0.535634	0.54962	0.625602	0.641937	0.586106	0.60141	1.02611	Ribonucleotide reductase M2 B (TP53 inducible), isoform CRA_c OS=Homo sapiens GN=RRM2B PE=2 SV=1 - [B4E2N4_HUMAN]
P60891	19.81	9	7	48.8207	1.57849	1.55427	0.986495	1.04987	1.43053	0.665113	0.906265	0.754646	1.02826	1.36257	Ribose-phosphate pyrophosphokinase 1 OS=Homo sapiens GN=PRPS1 PE=1 SV=2 - [PRPS1_HUMAN]
P11908	13.21	7	5	37.9561	1.65389	1.48864	0.900085	1.21732	1.46818	0.736036	0.887715	0.81774	0.986257	1.20608	Ribose-phosphate pyrophosphokinase 2 OS=Homo sapiens GN=PRPS2 PE=1 SV=2 - [PRPS2_HUMAN]
O76021	21.22	23	14	181.483	1.06082	1.1058	1.06452	1.22781	1.37956	1.1575	1.32241	1.06971	1.28368	1.15916	Ribosomal L1 domain-containing protein 1 OS=Homo sapiens GN=RSL1D1 PE=1 SV=3 - [RL1D1_HUMAN]
C9JNW5	42.67	31	10	154.563	1.02199	1.02229	0.952724	0.677848	0.854692	0.668554	0.851924	0.706947	0.877587	1.29685	Ribosomal protein L24, isoform CRA_e OS=Homo sapiens GN=RPL24 PE=4 SV=1 - [C9JNW5_HUMAN]
B1AXG1	8.81	2	2	13.1712	1.38106	1.37987	0.999138	1.38307	1.5874	1.00146	1.14941	1.00232	1.1504	1.14774	Ribosomal protein S6 kinase, 90kDa, polypeptide 3 (Fragment) OS=Homo sapiens GN=RPS6KA3 PE=3 SV=1 - [B1AXG1_HUMAN]
P56182	4.77	3	2	15.8088	1.07554	1.0372	1.01402	1.23978	1.29603	1.15198	1.20501	1.19531	1.19103	1.04773	Ribosomal RNA processing protein 1 homolog A OS=Homo sapiens GN=RRP1 PE=1 SV=1 - [RRP1_HUMAN]
Q14137	2.41	2	2	19.9152	0.989965	0.993366	1.00344	1.46893	1.48453	1.48382	1.49958	1.47874	1.49445	1.01062	Ribosome biogenesis protein BOP1 OS=Homo sapiens GN=BOP1 PE=1 SV=2 - [BOP1_HUMAN]
Q8TDN6	5.1	2	2	11.4306	1.03599	0.857641	0.82785	0.873224	0.960202	0.842892	0.926848	1.01817	1.11958	1.09961	Ribosome biogenesis protein BRX1 homolog OS=Homo sapiens GN=BRIX1 PE=1 SV=2 - [BRX1_HUMAN]
Q15050	9.59	5	4	44.3813	1.08891	1.08019	1.0853	2.17514	2.08475	1.99753	1.91452	1.87009	1.84413	0.961118	Ribosome biogenesis regulatory protein homolog OS=Homo sapiens GN=RRS1 PE=1 SV=2 - [RRS1_HUMAN]
Q9P2E9	32.55	56	30	343.302	2.49404	0.843034	0.337053	1.16809	1.8119	0.473145	0.754518	1.37451	2.12129	1.53756	Ribosome-binding protein 1 OS=Homo sapiens GN=RRBP1 PE=1 SV=4 - [RRBP1_HUMAN]
Q8N488	7.46	3	2	18.6583	1.01068	1.19289	1.06374	0.61835	0.896046	0.593136	0.771205	0.557595	0.724995	1.30022	RING1 and YY1-binding protein OS=Homo sapiens GN=RYBP PE=1 SV=2 - [RYBP_HUMAN]
O00442	5.19	2	2	16.2913	1.08698	1.23643	1.1375	0.927924	1.17266	0.853675	1.07883	0.750485	0.948421	1.26374	RNA 3'-terminal phosphate cyclase OS=Homo sapiens GN=RTCD1 PE=1 SV=1 - [RTC1_HUMAN]
Q59HE6	2.77	3	2	28.329	0.93102	0.897426	0.963917	0.834443	0.994433	0.896268	1.06811	0.929819	1.10809	1.19173	RNA binding motif protein 5 variant (Fragment) OS=Homo sapiens PE=2 SV=1 - [Q59HE6_HUMAN]
Q5QPL9	31.65	12	8	64.5031	1.42767	1.08409	0.824679	1.24584	1.58273	0.872635	1.10099	1.19517	1.47964	1.25761	RNA binding protein, autoantigenic (HnRNP-associated with lethal yellow homolog (Mouse)) (Fragment) OS=Homo sapiens GN=RALY PE=2 SV=1 - [Q5QPL9_HUMAN]
Q9HC36	7.62	4	3	43.1297	1.01051	0.84826	0.848321	0.680379	0.812952	0.69781	0.839622	0.829459	0.991079	1.20806	RNA methyltransferase-like protein 1 OS=Homo sapiens GN=RNMTL1 PE=1 SV=2 - [RMTL1_HUMAN]
Q8N7H5	4.71	3	3	15.0158	1.05628	0.9937	1.00248	0.87439	1.05416	0.846195	1.01318	0.879933	1.01067	1.19734	RNA polymerase II-associated factor 1 homolog OS=Homo sapiens GN=PAF1 PE=1 SV=2 - [PAF1_HUMAN]
Q6PD62	1.45	2	2	103.124	1.04773	1.24732	1.1905	0.715312	0.901339	0.682724	0.860277	0.573478	0.72262	1.26007	RNA polymerase-associated protein CTR9 homolog OS=Homo sapiens GN=CTR9 PE=1 SV=1 - [CTR9_HUMAN]
P98175	1.94	3	2	40.8726	1.05736	1.12996	1.06866	0.987641	1.27093	0.934061	1.20198	0.874052	1.12476	1.28684	RNA-binding protein 10 OS=Homo sapiens GN=RBM10 PE=1 SV=3 - [RBM10_HUMAN]
Q9NTZ6	4.94	5	4	42.571	1.05425	1.00186	1.07088	0.872396	1.16024	0.91243	1.16108	0.842871	1.0922	1.2928	RNA-binding protein 12 OS=Homo sapiens GN=RBM12 PE=1 SV=1 - [RBM12_HUMAN]
Q96PK6	17.04	17	10	99.3743	1.04986	1.08602	1.00725	0.734977	0.93965	0.700982	0.90933	0.690532	0.836427	1.30565	RNA-binding protein 14 OS=Homo sapiens GN=RBM14 PE=1 SV=2 - [RBM14_HUMAN]
P49756	7.24	8	7	96.863	0.994217	0.942151	0.968527	0.819972	1.02584	0.837687	1.03666	0.840102	1.06607	1.19642	RNA-binding protein 25 OS=Homo sapiens GN=RBM25 PE=1 SV=3 - [RBM25_HUMAN]
Q5T8P6	2.58	3	3	47.4503	1.17059	0.93173	0.772976	1.09187	1.3267	0.93275	1.13336	1.4045	1.70657	1.21507	RNA-binding protein 26 OS=Homo sapiens GN=RBM26 PE=1 SV=3 - [RBM26_HUMAN]
Q14498	13.96	8	7	37.0065	0.93565	1.02195	1.06477	0.785534	1.02646	0.848116	1.05359	0.775016	0.994462	1.30844	RNA-binding protein 39 OS=Homo sapiens GN=RBM39 PE=1 SV=2 - [RBM39_HUMAN]
Q9Y5S9	16.09	9	3	52.4678	1.04328	1.01147	0.988878	0.823259	1.04977	0.806436	0.952157	0.818649	0.994898	1.20055	RNA-binding protein 8A OS=Homo sapiens GN=RBM8A PE=1 SV=1 - [RBM8A_HUMAN]
Q9ULX3	5.34	3	3	13.0388	1.0036	1.04221	1.04475	0.688273	0.843812	0.635955	0.751533	0.688448	0.844027	1.22598	RNA-binding protein NOB1 OS=Homo sapiens GN=NOB1 PE=1 SV=1 - [NOB1_HUMAN]
Q9NRX1	13.1	4	3	28.9135	1.0089	1.03782	1.03138	0.880629	1.04655	0.880967	1.08723	0.848538	0.984363	1.24067	RNA-binding protein PNO1 OS=Homo sapiens GN=PNO1 PE=1 SV=1 - [PNO1_HUMAN]
B1ALY5	9.16	12	6	92.924	1.17222	0.92141	0.786036	0.786644	1.05408	0.67107	0.899213	0.853739	1.14398	1.33997	ROD1 regulator of differentiation 1 (S. pombe) OS=Homo sapiens GN=ROD1 PE=2 SV=1 - [B1ALY5_HUMAN]
P22087	23.05	12	7	70.8805	1.10505	1.18379	1.07151	1.77888	2.14559	1.62092	1.88471	1.59056	1.82671	1.18149	rRNA 2'-O-methyltransferase fibrillarin OS=Homo sapiens GN=FBL PE=1 SV=2 - [FBRL_HUMAN]
Q9Y3B9	8.51	2	2	10.9143	0.919822	1.07045	1.16375	1.13226	1.24545	1.23095	1.35401	1.05774	1.16348	1.09997	RRP15-like protein OS=Homo sapiens GN=RRP15 PE=1 SV=2 - [RRP15_HUMAN]
Q7L7Q6	7.24	4	2	33.9823	0.966843	1.1098	1.17199	1.4924	1.88655	1.52767	1.93114	1.39924	1.76879	1.25778	RTN4 OS=Homo sapiens GN=RTN4 PE=2 SV=1 - [Q7L7Q6_HUMAN]
Q96T51	1.69	2	2	53.416	1.30499	0.904885	0.693407	0.742468	0.714138	0.568947	0.547239	0.82051	0.789203	0.961844	RUN and FYVE domain-containing protein 1 OS=Homo sapiens GN=RUFY1 PE=1 SV=2 - [RUFY1_HUMAN]
Q9Y265	24.12	11	9	85.8479	0.950906	1.06395	1.12227	0.744527	0.923315	0.814262	0.963494	0.682045	0.851951	1.20806	RuvB-like 1 OS=Homo sapiens GN=RUVBL1 PE=1 SV=1 - [RUVB1_HUMAN]
Q9Y230	29.59	22	14	107.185	1.00038	1.02828	1.0141	0.723049	0.957139	0.739997	0.925146	0.694741	0.876172	1.24781	RuvB-like 2 OS=Homo sapiens GN=RUVBL2 PE=1 SV=3 - [RUVB2_HUMAN]
P31153	17.97	15	8	145.783	1.00703	0.881519	0.914938	0.833904	0.944758	0.812232	0.961248	0.945484	1.07146	1.17618	S-adenosylmethionine synthase isoform type-2 OS=Homo sapiens GN=MAT2A PE=1 SV=1 - [METK2_HUMAN]
P10768	5.67	3	2	51.3337	1.10053	1.34408	1.33603	0.701994	0.961838	0.626114	0.810789	0.522284	0.715608	1.37015	S-formylglutathione hydrolase OS=Homo sapiens GN=ESD PE=1 SV=2 - [ESTD_HUMAN]
Q13126	14.84	4	4	15.3413	1.06209	0.980576	0.917528	0.963271	1.1733	0.848397	1.05104	0.914646	1.15589	1.26375	S-methyl-5'-thioadenosine phosphorylase OS=Homo sapiens GN=MTAP PE=1 SV=2 - [MTAP_HUMAN]
O75995	6.84	2	2	8.67924	1.97501	1.3151	0.66587	1.88512	2.19238	0.954486	1.11006	1.43344	1.66709	1.163	SAM and SH3 domain-containing protein 3 OS=Homo sapiens GN=SASH3 PE=1 SV=2 - [SASH3_HUMAN]
Q9Y3Z3	5.91	4	4	46.7833	2.54353	1.03056	0.420168	6.08018	4.09611	2.39045	1.61041	5.68928	3.83277	0.673682	SAM domain and HD domain-containing protein 1 OS=Homo sapiens GN=SAMHD1 PE=1 SV=2 - [SAMH1_HUMAN]
P16615	7.87	12	10	72.0289	1.25802	0.975578	0.769159	1.04999	1.30806	0.876468	1.09749	1.06841	1.34684	1.25217	Sarcoplasmic/endoplasmic reticulum calcium ATPase 2 OS=Homo sapiens GN=ATP2A2 PE=1 SV=1 - [AT2A2_HUMAN]
B7ZKM0	5.5	8	7	74.1718	1.06169	0.988608	1.01002	0.96971	1.28122	0.922568	1.20283	0.93683	1.22565	1.32124	SART3 protein OS=Homo sapiens GN=SART3 PE=2 SV=1 - [B7ZKM0_HUMAN]
Q14151	9.97	16	10	155.137	1.0712	0.932707	0.900862	1.02293	1.22198	0.976714	1.17755	1.0842	1.30714	1.20563	Scaffold attachment factor B2 OS=Homo sapiens GN=SAFB2 PE=1 SV=1 - [SAFB2_HUMAN]
B4DUL4	11.11	2	2	12.415	1.26129	0.944445	0.74879	0.780143	0.978518	0.618526	0.775805	0.826033	1.03608	1.25428	SEC11-like 1 (S. cerevisiae), isoform CRA_d OS=Homo sapiens GN=SEC11L1 PE=2 SV=1 - [B4DUL4_HUMAN]
Q5QPE1	6.91	2	2	12.6844	1.17934	1.07133	0.908415	0.949079	1.23562	0.804752	1.04772	0.885885	1.15334	1.30191	Sec23 homolog B (S. cerevisiae) (Fragment) OS=Homo sapiens GN=SEC23B PE=2 SV=1 - [Q5QPE1_HUMAN]
Q13228	16.53	12	8	56.7216	0.837037	0.567323	0.690484	4.45069	2.84508	5.14833	3.46079	7.5398	4.76709	0.632257	Selenium-binding protein 1 OS=Homo sapiens GN=SELENBP1 PE=1 SV=2 - [SBP1_HUMAN]
Q9UHD8	5.63	3	3	41.8608	1.27096	0.889669	0.699997	1.0427	1.12589	0.876591	0.946529	1.14652	1.2405	1.08197	Septin-9 OS=Homo sapiens GN=SEPT9 PE=1 SV=2 - [SEPT9_HUMAN]
B7Z9F1	24.64	32	12	177.083	0.990385	1.08297	1.08357	1.11623	1.48129	1.12745	1.49722	1.02075	1.35764	1.31541	Serine hydroxymethyltransferase OS=Homo sapiens GN=SHMT2 PE=2 SV=1 - [B7Z9F1_HUMAN]
O15269	7.4	3	3	18.6161	1.12808	0.998895	0.880142	0.656052	0.918697	0.605642	0.848106	0.692669	0.969974	1.40034	Serine palmitoyltransferase 1 OS=Homo sapiens GN=SPTLC1 PE=1 SV=1 - [SPTC1_HUMAN]
Q9Y3F4	24.86	8	7	31.9702	1.04033	0.909993	0.900102	0.712975	0.83697	0.640353	0.778217	0.737961	0.861976	1.16491	Serine-threonine kinase receptor-associated protein OS=Homo sapiens GN=STRAP PE=1 SV=1 - [STRAP_HUMAN]
Q8IYB3	4.87	5	4	66.755	1.04019	0.990113	0.894398	0.733881	0.880509	0.705525	0.846487	0.74121	0.889302	1.20328	Serine/arginine repetitive matrix protein 1 OS=Homo sapiens GN=SRRM1 PE=1 SV=2 - [SRRM1_HUMAN]
Q9UQ35	7.7	27	21	178.891	0.960543	0.927711	0.986234	0.763543	0.998463	0.863075	1.09399	0.758184	1.02458	1.30446	Serine/arginine repetitive matrix protein 2 OS=Homo sapiens GN=SRRM2 PE=1 SV=2 - [SRRM2_HUMAN]
Q07955	35.08	30	10	172.049	1.04816	1.06516	1.00877	0.91237	1.11789	0.869891	1.10406	0.847557	1.05532	1.24713	Serine/arginine-rich splicing factor 1 OS=Homo sapiens GN=SRSF1 PE=1 SV=2 - [SRSF1_HUMAN]
Q08170	17.41	23	9	112.928	1.01939	1.06053	1.10171	0.917961	1.1822	0.948148	1.1773	0.875126	1.12034	1.29589	Serine/arginine-rich splicing factor 4 OS=Homo sapiens GN=SRSF4 PE=1 SV=2 - [SRSF4_HUMAN]
Q13243	13.24	6	4	70.9714	0.980704	0.968863	1.00359	0.721347	0.932171	0.747205	0.965587	0.744529	0.962129	1.31172	Serine/arginine-rich splicing factor 5 OS=Homo sapiens GN=SRSF5 PE=1 SV=1 - [SRSF5_HUMAN]
Q13247	17.73	20	8	99.5619	1.03302	1.0221	0.989431	0.812341	0.984374	0.75775	0.906304	0.822317	0.973231	1.19241	Serine/arginine-rich splicing factor 6 OS=Homo sapiens GN=SRSF6 PE=1 SV=2 - [SRSF6_HUMAN]
Q13242	16.74	5	4	68.8922	1.1899	0.92375	0.770017	0.806899	1.02847	0.688902	0.834492	0.876348	1.11337	1.29001	Serine/arginine-rich splicing factor 9 OS=Homo sapiens GN=SRSF9 PE=1 SV=1 - [SRSF9_HUMAN]
O94804	6.3	9	8	116.975	1.03348	0.842284	0.817202	1.59012	1.83781	1.60962	1.82557	1.97654	2.25636	1.16568	Serine/threonine-protein kinase 10 OS=Homo sapiens GN=STK10 PE=1 SV=1 - [STK10_HUMAN]
Q9UPZ9	2.69	4	2	34.0857	1.09223	1.01444	0.928778	1.06597	1.20421	0.975961	1.10253	1.0508	1.18707	1.12969	Serine/threonine-protein kinase ICK OS=Homo sapiens GN=ICK PE=1 SV=1 - [ICK_HUMAN]
Q8TD19	2.35	2	2	28.729	1.09002	0.949776	0.871339	1.03628	1.33755	0.950696	1.22709	1.09108	1.40828	1.29073	Serine/threonine-protein kinase Nek9 OS=Homo sapiens GN=NEK9 PE=1 SV=2 - [NEK9_HUMAN]
O95747	8.73	7	4	47.83	1.00405	0.975652	1.03447	0.946971	1.27028	0.9788	1.27131	0.943685	1.29794	1.34142	Serine/threonine-protein kinase OSR1 OS=Homo sapiens GN=OXSR1 PE=1 SV=1 - [OXSR1_HUMAN]
Q13177	7.06	4	3	38.3818	1.12871	1.20565	1.06817	0.816184	1.12269	0.715745	0.980342	0.676965	0.944084	1.43728	Serine/threonine-protein kinase PAK 2 OS=Homo sapiens GN=PAK2 PE=1 SV=3 - [PAK2_HUMAN]
Q7L7X3	1.4	2	2	76.1163	1.55187	0.95897	0.617946	1.14727	1.4984	0.739283	0.965543	1.19636	1.56251	1.30605	Serine/threonine-protein kinase TAO1 OS=Homo sapiens GN=TAOK1 PE=1 SV=1 - [TAOK1_HUMAN]
Q99986	8.33	9	4	65.5389	0.925983	0.961865	1.07014	1.02698	1.18155	1.12729	1.32429	1.03038	1.19339	1.17539	Serine/threonine-protein kinase VRK1 OS=Homo sapiens GN=VRK1 PE=1 SV=1 - [VRK1_HUMAN]
P67775	18.77	8	6	62.8784											Serine/threonine-protein phosphatase 2A catalytic subunit alpha isoform OS=Homo sapiens GN=PPP2CA PE=1 SV=1 - [PP2AA_HUMAN]
P62714	18.77	7	6	47.0513	1.14397	1.18383	1.03484	1.32298	1.83922	1.15648	1.60775	1.11754	1.55362	1.39021	Serine/threonine-protein phosphatase 2A catalytic subunit beta isoform OS=Homo sapiens GN=PPP2CB PE=1 SV=1 - [PP2AB_HUMAN]
O00743	8.85	4	3	41.9065	1.08855	0.960259	0.884205	0.809144	1.07665	0.745059	0.964527	0.848362	1.08954	1.28429	Serine/threonine-protein phosphatase 6 catalytic subunit OS=Homo sapiens GN=PPP6C PE=1 SV=1 - [PPP6_HUMAN]
E9PDP1	9.66	4	4	22.0445	1.00268	1.49959	1.49558	0.723593	1.01332	0.721657	1.01061	0.482528	0.67573	1.4004	Serine/threonine-protein phosphatase OS=Homo sapiens GN=PPP1CA PE=3 SV=2 - [E9PDP1_HUMAN]
E7ETC2	3.55	3	2	31.8774	1.35543	0.899622	0.731475	0.7658	1.03261	0.589225	0.753275	0.80553	1.04582	1.33905	Serine/threonine-protein phosphatase OS=Homo sapiens GN=PPP3CA PE=3 SV=1 - [E7ETC2_HUMAN]
B4DDZ8	12.76	8	6	42.4203	1.14602	1.01534	0.86741	0.975497	1.09611	0.847355	0.932888	0.969701	1.06255	1.15515	Serine/threonine-protein phosphatase OS=Homo sapiens GN=PPP5C PE=2 SV=1 - [B4DDZ8_HUMAN]
Q96HS1	6.23	3	2	46.2705	1.11286	0.885012	0.819829	0.796305	0.993438	0.713341	0.827684	0.870109	1.00958	1.2163	Serine/threonine-protein phosphatase PGAM5, mitochondrial OS=Homo sapiens GN=PGAM5 PE=1 SV=2 - [PGAM5_HUMAN]
P62136	11.21	4	4	21.5414	1.19192	0.987382	0.828398	1.12344	1.37111	0.942546	1.15034	1.13779	1.38864	1.22047	Serine/threonine-protein phosphatase PP1-alpha catalytic subunit OS=Homo sapiens GN=PPP1CA PE=1 SV=1 - [PP1A_HUMAN]
P62140	8.56	3	3	37.2907	1.28482	1.16362	0.905665	0.652359	0.90002	0.507743	0.700502	0.56063	0.773467	1.37964	Serine/threonine-protein phosphatase PP1-beta catalytic subunit OS=Homo sapiens GN=PPP1CB PE=1 SV=3 - [PP1B_HUMAN]
P36873	8.67	4	3	41.2661	1.00356	1.34868	1.3439	0.520379	0.676126	0.518533	0.673729	0.385843	0.501324	1.2993	Serine/threonine-protein phosphatase PP1-gamma catalytic subunit OS=Homo sapiens GN=PPP1CC PE=1 SV=1 - [PP1G_HUMAN]
P02787	45.13	90	31	457.243	0.841417	1.12739	1.33868	1.0487	1.23506	1.2176	1.42382	0.934146	1.10175	1.175	Serotransferrin OS=Homo sapiens GN=TF PE=1 SV=3 - [TRFE_HUMAN]
P35237	6.12	2	2	16.3416	1.02249	1.1259	1.10114	2.05121	1.63103	2.0061	1.59516	1.82184	1.44865	0.795158	Serpin B6 OS=Homo sapiens GN=SERPINB6 PE=1 SV=3 - [SPB6_HUMAN]
Q9BXP5	15.41	19	16	120.163	0.987234	0.955921	0.96849	0.894264	1.10993	0.86448	1.10004	0.910612	1.17213	1.24965	Serrate RNA effector molecule homolog OS=Homo sapiens GN=SRRT PE=1 SV=1 - [SRRT_HUMAN]
P02768	46.14	199	33	965.068	0.963922	1.3407	1.39906	6.17526	7.08344	6.79992	7.94435	4.28966	5.04105	1.18292	Serum albumin OS=Homo sapiens GN=ALB PE=1 SV=2 - [ALBU_HUMAN]
P49591	6.81	7	4	74.521	0.885646	0.863616	0.935293	0.846353	1.12805	0.900328	1.2217	0.991397	1.31824	1.32008	Seryl-tRNA synthetase, cytoplasmic OS=Homo sapiens GN=SARS PE=1 SV=3 - [SYSC_HUMAN]
B2REB8	18.11	14	5	85.1087	1.05615	1.00299	0.951206	0.898638	1.18295	0.835454	1.10356	0.866998	1.15208	1.28598	SET nuclear oncogene OS=Homo sapiens GN=SET PE=3 SV=1 - [B2REB8_HUMAN]
Q5T123	45.45	17	4	69.5324	2.20797	1.00832	0.477727	1.30399	1.68933	0.641307	0.788916	1.30481	1.6899	1.24176	SH3 domain binding glutamic acid-rich protein like 3 OS=Homo sapiens GN=SH3BGRL3 PE=2 SV=1 - [Q5T123_HUMAN]
O75368	42.11	16	6	50.78	2.69802	1.67278	0.609925	0.931418	1.54273	0.343934	0.551422	0.55218	0.918436	1.66026	SH3 domain-binding glutamic acid-rich-like protein OS=Homo sapiens GN=SH3BGRL PE=1 SV=1 - [SH3L1_HUMAN]
B7ZC39	4.28	3	2	20.0423	1.01497	0.958778	0.944641	0.731562	1.09918	0.720775	1.08298	0.763014	1.14644	1.50252	SH3-domain GRB2-like endophilin B2 OS=Homo sapiens GN=SH3GLB2 PE=4 SV=1 - [B7ZC39_HUMAN]
Q5JPT1	10.58	2	2	10.8264	4.13369	1.22495	0.296334	3.12073	3.98062	0.754951	0.962969	2.54763	3.2496	1.27554	SH3-domain kinase binding protein 1 (Fragment) OS=Homo sapiens GN=SH3KBP1 PE=2 SV=1 - [Q5JPT1_HUMAN]
Q9NR45	7.8	4	3	28.0621	1.11961	0.927784	0.79916	1.12191	1.50535	0.839891	1.12695	1.20924	1.62253	1.35318	Sialic acid synthase OS=Homo sapiens GN=NANS PE=1 SV=2 - [SIAS_HUMAN]
Q9H9B4	15.53	5	5	40.0437	0.909728	0.993281	1.16689	0.678494	0.885005	0.74582	0.980424	0.622114	0.811465	1.30437	Sideroflexin-1 OS=Homo sapiens GN=SFXN1 PE=1 SV=4 - [SFXN1_HUMAN]
Q15005	24.34	13	6	61.6322	1.48376	0.873582	0.583059	0.840962	1.12121	0.607722	0.781102	0.928692	1.2459	1.29294	Signal peptidase complex subunit 2 OS=Homo sapiens GN=SPCS2 PE=1 SV=3 - [SPCS2_HUMAN]
P37108	15.44	8	2	50.6166	0.97738	0.953695	0.975454	0.662119	0.980145	0.660674	0.967667	0.753237	1.04038	1.40118	Signal recognition particle 14 kDa protein OS=Homo sapiens GN=SRP14 PE=1 SV=2 - [SRP14_HUMAN]
O76094	19.67	19	14	101.722	1.14944	1.00444	0.880263	0.835169	1.09798	0.757901	0.971871	0.850278	1.05518	1.28777	Signal recognition particle 72 kDa protein OS=Homo sapiens GN=SRP72 PE=1 SV=3 - [SRP72_HUMAN]
P49458	50	19	5	71.7356	1.0549	0.99851	0.924863	0.798919	1.07013	0.7237	1.00059	0.806088	1.1012	1.3811	Signal recognition particle 9 kDa protein OS=Homo sapiens GN=SRP9 PE=1 SV=2 - [SRP09_HUMAN]
Q9Y5M8	7.75	3	3	24.5709	1.10813	0.958723	0.865174	0.90741	1.09272	0.818868	0.986096	0.946478	1.13977	1.20766	Signal recognition particle receptor subunit beta OS=Homo sapiens GN=SRPRB PE=1 SV=3 - [SRPRB_HUMAN]
P42224	2.53	2	2	35.6935	1.41831	1.01426	0.715119	1.00863	1.40096	0.711154	0.987768	0.994456	1.38126	1.38896	Signal transducer and activator of transcription 1-alpha/beta OS=Homo sapiens GN=STAT1 PE=1 SV=2 - [STAT1_HUMAN]
P40763	1.82	2	2	30.7387	1.36915	1.00933	0.737191	1.12531	1.22034	0.8219	0.891311	1.11491	1.20906	1.08445	Signal transducer and activator of transcription 3 OS=Homo sapiens GN=STAT3 PE=1 SV=2 - [STAT3_HUMAN]
Q1KLZ6	9.29	8	7	61.4604	0.902909	1.16136	1.30195	0.755357	1.02386	0.836581	1.13396	0.645255	0.876178	1.33644	Signal transducer and activator of transcription 5A variant delta5 OS=Homo sapiens GN=STAT5A PE=2 SV=1 - [Q1KLZ6_HUMAN]
Q29RF7	5.39	7	7	101.048	1.05027	1.01353	0.954784	0.683153	0.863017	0.653431	0.833387	0.678003	0.877631	1.28608	Sister chromatid cohesion protein PDS5 homolog A OS=Homo sapiens GN=PDS5A PE=1 SV=1 - [PDS5A_HUMAN]
Q9NTI5	3.32	6	6	87.5997	1.03481	1.05088	1.03828	1.00544	1.4013	1.01916	1.39243	0.923182	1.25182	1.3223	Sister chromatid cohesion protein PDS5 homolog B OS=Homo sapiens GN=PDS5B PE=1 SV=1 - [PDS5B_HUMAN]
P62306	31.4	9	3	43.201	0.960743	0.966551	1.02943	0.607184	0.727407	0.603569	0.751622	0.528431	0.68328	1.24468	Small nuclear ribonucleoprotein F OS=Homo sapiens GN=SNRPF PE=1 SV=1 - [RUXF_HUMAN]
Q66K91	22.08	11	5	53.2238	0.98706	0.939654	0.910029	0.689995	0.88894	0.703813	0.875827	0.761149	0.980522	1.23564	Small nuclear ribonucleoprotein polypeptides B and B1 OS=Homo sapiens GN=SNRPB PE=1 SV=1 - [Q66K91_HUMAN]
P62316	50.85	29	7	90.6198	1.0194	1.00439	0.993744	0.793943	0.990971	0.780235	0.988867	0.773179	0.987714	1.25344	Small nuclear ribonucleoprotein Sm D2 OS=Homo sapiens GN=SNRPD2 PE=1 SV=1 - [SMD2_HUMAN]
P55854	20.39	4	2	37.2113	1.2309	0.946334	0.768812	0.70247	0.99921	0.570695	0.81177	0.742307	1.05588	1.42242	Small ubiquitin-related modifier 3 OS=Homo sapiens GN=SUMO3 PE=1 SV=2 - [SUMO3_HUMAN]
Q6EEV6	23.16	3	2	10.2456	1.04959	0.814738	0.776246	1.05851	1.32387	1.0085	1.26132	1.2992	1.6249	1.25069	Small ubiquitin-related modifier 4 OS=Homo sapiens GN=SUMO4 PE=1 SV=2 - [SUMO4_HUMAN]
B1A8Z4	3.35	5	5	46.0983	1.0686	0.968813	0.916769	0.9363	1.19054	0.886002	1.12658	0.937555	1.22886	1.32612	SMARCA4 isoform 3 OS=Homo sapiens GN=SMARCA4 PE=2 SV=1 - [B1A8Z4_HUMAN]
B9EGA3	2.83	2	2	10.583	1.41728	0.830704	0.586124	0.820891	1.05163	0.5792	0.742001	0.988187	1.26595	1.28108	SMARCD2 protein OS=Homo sapiens GN=SMARCD2 PE=2 SV=1 - [B9EGA3_HUMAN]
Q13573	4.1	3	3	30.1331	1.00635	1.0587	1.01366	0.720785	0.9155	0.690118	0.89485	0.680817	0.864736	1.27014	SNW domain-containing protein 1 OS=Homo sapiens GN=SNW1 PE=1 SV=1 - [SNW1_HUMAN]
P54709	8.96	3	3	15.737	1.22122	1.0989	0.932245	1.13217	1.27127	0.914786	0.999221	0.981273	1.07184	1.0923	Sodium/potassium-transporting ATPase subunit beta-3 OS=Homo sapiens GN=ATP1B3 PE=1 SV=1 - [AT1B3_HUMAN]
P11166	8.94	20	5	93.6963	0.690099	1.1177	1.5958	2.32217	2.38413	3.53536	3.54765	2.22927	2.28098	1.06888	Solute carrier family 2, facilitated glucose transporter member 1 OS=Homo sapiens GN=SLC2A1 PE=1 SV=2 - [GTR1_HUMAN]
Q00796	10.08	5	4	32.8848	1.26739	1.55792	1.37512	0.920531	1.40932	0.723482	1.1218	0.606055	0.905634	1.5217	Sorbitol dehydrogenase OS=Homo sapiens GN=SORD PE=1 SV=4 - [DHSO_HUMAN]
Q9Y512	7.46	4	4	37.4137	1.03964	0.957234	0.939776	0.938283	1.23808	0.977725	1.29508	0.991414	1.27365	1.2602	Sorting and assembly machinery component 50 homolog OS=Homo sapiens GN=SAMM50 PE=1 SV=3 - [SAM50_HUMAN]
Q13596	5.17	4	3	58.5585	1.19385	1.06305	0.917295	0.687128	1.02532	0.566791	0.822371	0.646375	0.935856	1.50415	Sorting nexin-1 OS=Homo sapiens GN=SNX1 PE=1 SV=3 - [SNX1_HUMAN]
O60749	8.09	6	4	52.3245	1.07158	1.03205	0.968279	1.24209	1.56874	1.13207	1.42978	1.16419	1.4237	1.24986	Sorting nexin-2 OS=Homo sapiens GN=SNX2 PE=1 SV=2 - [SNX2_HUMAN]
O60493	17.28	4	3	23.2714	1.1313	1.15066	1.01711	0.680834	1.02312	0.609326	0.915658	0.548767	0.800854	1.46009	Sorting nexin-3 OS=Homo sapiens GN=SNX3 PE=1 SV=3 - [SNX3_HUMAN]
Q9Y5X3	14.36	8	6	59.2882	1.17927	1.07922	0.896696	0.781501	1.06922	0.65946	0.902248	0.770427	1.04112	1.36816	Sorting nexin-5 OS=Homo sapiens GN=SNX5 PE=1 SV=1 - [SNX5_HUMAN]
Q9UNH7	14.29	8	7	67.6272	1.10155	1.05028	0.989237	1.03529	1.35507	0.901208	1.26852	0.930334	1.24846	1.30943	Sorting nexin-6 OS=Homo sapiens GN=SNX6 PE=1 SV=1 - [SNX6_HUMAN]
Q8N0X7	11.41	10	8	58.1632	0.930223	1.03908	1.1048	0.695396	0.851088	0.758511	0.907402	0.668213	0.83578	1.28175	Spartin OS=Homo sapiens GN=SPG20 PE=1 SV=1 - [SPG20_HUMAN]
P02549	16.7	64	41	424.628	0.930104	0.952636	1.04572	1.17731	1.47976	1.30501	1.61831	1.2582	1.58097	1.24105	Spectrin alpha chain, erythrocyte OS=Homo sapiens GN=SPTA1 PE=1 SV=5 - [SPTA1_HUMAN]
Q01082	1.23	4	4	110.449	1.65397	0.998126	0.603474	2.12244	2.09931	1.28324	1.26926	2.12642	2.10325	0.989103	Spectrin beta chain, brain 1 OS=Homo sapiens GN=SPTBN1 PE=1 SV=2 - [SPTB2_HUMAN]
O15020	1.13	4	4	120.231	1.21252	1.23107	1.0153	1.03345	1.29414	0.852315	1.06731	0.83947	1.05123	1.25225	Spectrin beta chain, brain 2 OS=Homo sapiens GN=SPTBN2 PE=1 SV=3 - [SPTN2_HUMAN]
P11277	16.89	48	38	300.34	0.875901	1.05728	1.20027	1.68611	1.98559	1.807	2.21016	1.59537	1.88739	1.20893	Spectrin beta chain, erythrocyte OS=Homo sapiens GN=SPTB PE=1 SV=5 - [SPTB1_HUMAN]
Q96SI9	7.14	6	5	74.5654	0.816256	1.16814	1.48917	0.767328	0.987328	0.940058	1.20958	0.619594	0.79787	1.28671	Spermatid perinuclear RNA-binding protein OS=Homo sapiens GN=STRBP PE=1 SV=1 - [STRBP_HUMAN]
P19623	7.62	2	2	17.6728	1.06661	0.947086	0.887939	0.88628	1.07739	0.83093	1.0101	0.935796	1.13758	1.21563	Spermidine synthase OS=Homo sapiens GN=SRM PE=1 SV=1 - [SPEE_HUMAN]
Q15637	11.27	11	7	77.264	0.955287	1.00393	1.01662	0.988565	1.2025	0.969321	1.16457	0.898938	1.11772	1.21802	Splicing factor 1 OS=Homo sapiens GN=SF1 PE=1 SV=4 - [SF01_HUMAN]
Q15459	17.91	23	16	112.277	0.975162	0.981713	1.0023	0.784511	0.945372	0.805226	0.970778	0.802234	0.971943	1.21561	Splicing factor 3A subunit 1 OS=Homo sapiens GN=SF3A1 PE=1 SV=1 - [SF3A1_HUMAN]
Q15428	5.17	3	2	24.8892	0.976417	1.07016	1.07587	0.809479	0.945806	0.791527	0.953639	0.765601	0.900346	1.17831	Splicing factor 3A subunit 2 OS=Homo sapiens GN=SF3A2 PE=1 SV=2 - [SF3A2_HUMAN]
Q12874	9.38	8	6	51.6909	0.988759	0.987325	0.968008	0.77227	0.984431	0.770912	0.993631	0.767417	0.970627	1.21335	Splicing factor 3A subunit 3 OS=Homo sapiens GN=SF3A3 PE=1 SV=1 - [SF3A3_HUMAN]
O75533	9.13	24	15	185.696	1.03209	0.996734	0.975711	0.838742	1.06139	0.815072	1.02348	0.80666	1.04366	1.24769	Splicing factor 3B subunit 1 OS=Homo sapiens GN=SF3B1 PE=1 SV=3 - [SF3B1_HUMAN]
Q13435	12.51	19	13	132.899	1.03083	1.00894	0.968881	0.869067	1.05657	0.855746	1.01666	0.842578	1.04931	1.22585	Splicing factor 3B subunit 2 OS=Homo sapiens GN=SF3B2 PE=1 SV=2 - [SF3B2_HUMAN]
Q15393	5.26	10	8	76.1078	1.06192	0.973407	1.02152	0.829344	0.980738	0.795436	1.00612	0.778679	0.910036	1.24078	Splicing factor 3B subunit 3 OS=Homo sapiens GN=SF3B3 PE=1 SV=4 - [SF3B3_HUMAN]
Q9BWJ5	19.77	2	2	5.33699	1.0881	0.9235	0.848724	0.810333	1.00472	0.744719	0.923371	0.877458	1.08795	1.23989	Splicing factor 3B subunit 5 OS=Homo sapiens GN=SF3B5 PE=1 SV=1 - [SF3B5_HUMAN]
Q01081	18.75	11	6	51.8863	1.05759	0.999987	0.94827	0.735527	1.01138	0.670645	0.931322	0.70383	0.942545	1.28144	Splicing factor U2AF 35 kDa subunit OS=Homo sapiens GN=U2AF1 PE=1 SV=3 - [U2AF1_HUMAN]
P26368	16.84	19	8	99.5853	1.03617	1.01753	0.97328	0.779199	1.00322	0.772427	0.972598	0.800345	1.05086	1.28891	Splicing factor U2AF 65 kDa subunit OS=Homo sapiens GN=U2AF2 PE=1 SV=4 - [U2AF2_HUMAN]
Q8IWE6	4.76	4	3	55.5785	1.01359	0.916903	0.938991	0.783932	1.04547	0.710832	0.947051	0.822635	1.09709	1.29544	Splicing factor, arginine/serine-rich 11 OS=Homo sapiens GN=SFRS11 PE=2 SV=1 - [Q8IWE6_HUMAN]
B3KUY1	14.35	11	4	69.4769	1.04187	1.01121	0.986861	0.906419	1.12634	0.861879	1.05113	0.884496	1.09333	1.23383	Splicing factor, arginine/serine-rich 2, isoform CRA_d OS=Homo sapiens GN=SFRS2 PE=2 SV=1 - [B3KUY1_HUMAN]
B4E241	20.16	11	3	127.416	1.01947	1.171	1.16854	0.829415	1.00223	0.816404	0.991459	0.690026	0.835953	1.20929	Splicing factor, arginine/serine-rich 3, isoform CRA_a OS=Homo sapiens GN=SRSF3 PE=2 SV=1 - [B4E241_HUMAN]
P23246	22.21	63	21	275.587	0.97187	0.990576	1.01482	0.875726	1.08719	0.907934	1.10208	0.884752	1.08049	1.22483	Splicing factor, proline- and glutamine-rich OS=Homo sapiens GN=SFPQ PE=1 SV=2 - [SFPQ_HUMAN]
Q8WXA9	3.74	2	2	60.6566	1.01407	0.990043	0.976305	1.07259	1.35347	1.0577	1.33469	1.08337	1.36708	1.26188	Splicing regulatory glutamine/lysine-rich protein 1 OS=Homo sapiens GN=SREK1 PE=1 SV=1 - [SREK1_HUMAN]
Q14534	2.79	7	2	44.0733											Squalene monooxygenase OS=Homo sapiens GN=SQLE PE=2 SV=3 - [ERG1_HUMAN]
Q9GZT3	50.46	6	5	33.3014	1.0526	1.11253	1.09365	0.773139	0.924713	0.776389	0.924853	0.716195	0.840323	1.16915	SRA stem-loop-interacting RNA-binding protein, mitochondrial OS=Homo sapiens GN=SLIRP PE=1 SV=1 - [SLIRP_HUMAN]
P16949	53.02	48	12	245.208	0.985928	0.929661	0.92791	0.595258	0.847004	0.591885	0.853461	0.625391	0.898861	1.40973	Stathmin OS=Homo sapiens GN=STMN1 PE=1 SV=3 - [STMN1_HUMAN]
Q5JW30	4.05	2	2	10.9635	1.21734	1.4517	1.19251	0.884736	1.21732	0.726775	0.999979	0.609449	0.838548	1.37591	Staufen, RNA binding protein, homolog 1 (Drosophila) OS=Homo sapiens GN=STAU1 PE=2 SV=1 - [Q5JW30_HUMAN]
Q9H2G2	8.18	12	11	99.3149	1.03606	1.00915	0.967157	0.762039	1.04474	0.730759	1.01231	0.757683	1.03503	1.36271	STE20-like serine/threonine-protein kinase OS=Homo sapiens GN=SLK PE=1 SV=1 - [SLK_HUMAN]
B3KRJ5	4.33	2	2	12.2914	0.649001	0.988506	1.52312	0.426097	0.730841	0.656543	1.1261	0.431051	0.739339	1.7152	Stem-loop (Histone) binding protein, isoform CRA_c OS=Homo sapiens GN=SLBP PE=2 SV=1 - [B3KRJ5_HUMAN]
Q9HD15	11.02	4	3	19.4838	0.88368	0.831783	0.945077	1.02246	1.11654	1.12146	1.21018	1.26975	1.38658	1.07911	Steroid receptor RNA activator 1 OS=Homo sapiens GN=SRA1 PE=1 SV=1 - [SRA1_HUMAN]
Q9UJZ1	26.97	10	8	59.1248	1.08546	1.05085	0.976383	0.963983	1.13336	0.876116	1.03669	0.90825	1.09683	1.18539	Stomatin-like protein 2 OS=Homo sapiens GN=STOML2 PE=1 SV=1 - [STML2_HUMAN]
P31948	48.43	80	35	358.641	0.944575	1.0079	1.06629	1.04617	1.25843	1.09762	1.30762	1.0453	1.23178	1.20326	Stress-induced-phosphoprotein 1 OS=Homo sapiens GN=STIP1 PE=1 SV=1 - [STIP1_HUMAN]
A6NHR9	0.95	2	2	94.8401	1.03937	1.11027	1.06821	0.971523	1.2793	0.934719	1.23084	0.875029	1.15224	1.3168	Structural maintenance of chromosomes flexible hinge domain-containing protein 1 OS=Homo sapiens GN=SMCHD1 PE=1 SV=2 - [SMHD1_HUMAN]
Q14683	15.09	32	25	236.76	1.01856	1.06318	1.05886	0.917536	1.19544	0.913964	1.18578	0.835788	1.10698	1.30332	Structural maintenance of chromosomes protein 1A OS=Homo sapiens GN=SMC1A PE=1 SV=2 - [SMC1A_HUMAN]
O95347	15.2	25	21	195.782	0.91632	1.0216	1.12146	0.855554	0.920216	0.877478	0.988121	0.777923	0.87968	1.11586	Structural maintenance of chromosomes protein 2 OS=Homo sapiens GN=SMC2 PE=1 SV=2 - [SMC2_HUMAN]
Q9UQE7	12.65	19	17	218.398	1.01245	1.02262	1.01886	0.920125	1.14395	0.889612	1.13881	0.84176	1.07208	1.2585	Structural maintenance of chromosomes protein 3 OS=Homo sapiens GN=SMC3 PE=1 SV=2 - [SMC3_HUMAN]
P21912	23.21	10	9	66.3326	1.19264	0.955978	0.824208	0.738353	0.945958	0.630236	0.829715	0.757809	0.973446	1.34407	Succinate dehydrogenase [ubiquinone] iron-sulfur subunit, mitochondrial OS=Homo sapiens GN=SDHB PE=1 SV=3 - [DHSB_HUMAN]
P53597	5.2	3	2	17.168	1.03889	0.872965	0.805184	0.852283	1.09009	0.79206	1.0273	0.971273	1.24228	1.27902	Succinyl-CoA ligase [GDP-forming] subunit alpha, mitochondrial OS=Homo sapiens GN=SUCLG1 PE=1 SV=4 - [SUCA_HUMAN]
Q96I99	10.65	7	6	60.9495	0.874604	0.755305	0.8147	0.692177	0.899599	0.736627	0.989391	0.798307	1.03753	1.29967	Succinyl-CoA ligase [GDP-forming] subunit beta, mitochondrial OS=Homo sapiens GN=SUCLG2 PE=1 SV=2 - [SUCB2_HUMAN]
P55809	10.19	8	5	47.9768	1.46515	0.963273	0.6305	0.498352	0.762238	0.34256	0.523952	0.474222	0.725331	1.50186	Succinyl-CoA:3-ketoacid-coenzyme A transferase 1, mitochondrial OS=Homo sapiens GN=OXCT1 PE=1 SV=1 - [SCOT1_HUMAN]
Q9UBT2	19.06	18	13	96.1309	0.948249	0.969361	1.00397	0.894552	1.06321	0.893879	1.09208	0.936348	1.13654	1.22604	SUMO-activating enzyme subunit 2 OS=Homo sapiens GN=UBA2 PE=1 SV=2 - [SAE2_HUMAN]
P63279	12.03	3	2	28.6635	1.01417	0.942241	0.866031	0.643067	0.831062	0.58345	0.793859	0.65232	0.845353	1.29234	SUMO-conjugating enzyme UBC9 OS=Homo sapiens GN=UBE2I PE=1 SV=1 - [UBC9_HUMAN]
P42285	8.73	15	11	76.9077	0.856172	0.901822	1.15989	0.733497	0.863235	0.840621	0.971027	0.777321	0.865377	1.15949	Superkiller viralicidic activity 2-like 2 OS=Homo sapiens GN=SKIV2L2 PE=1 SV=3 - [SK2L2_HUMAN]
P00441	42.86	25	8	112.828	1.05102	1.05062	1.01496	0.733123	1.00841	0.701425	0.950867	0.714287	0.942415	1.37194	Superoxide dismutase [Cu-Zn] OS=Homo sapiens GN=SOD1 PE=1 SV=2 - [SODC_HUMAN]
Q9Y2Z0	19.18	11	7	58.6718	0.946794	0.972323	0.974359	0.788795	0.940445	0.828241	0.991281	0.817752	0.990167	1.19328	Suppressor of G2 allele of SKP1 homolog OS=Homo sapiens GN=SUGT1 PE=1 SV=3 - [SUGT1_HUMAN]
O75683	4.43	2	2	45.8207											Surfeit locus protein 6 OS=Homo sapiens GN=SURF6 PE=1 SV=3 - [SURF6_HUMAN]
O75940	9.66	3	3	23.642	0.968031	1.03002	1.06404	0.807747	1.08048	0.936352	1.07301	0.929678	1.03438	1.1689	Survival of motor neuron-related-splicing factor 30 OS=Homo sapiens GN=SMNDC1 PE=1 SV=1 - [SPF30_HUMAN]
Q92922	7.42	11	10	75.5271	1.09985	0.97949	0.87707	0.754034	0.985294	0.682632	0.909014	0.807645	1.05535	1.23885	SWI/SNF complex subunit SMARCC1 OS=Homo sapiens GN=SMARCC1 PE=1 SV=3 - [SMRC1_HUMAN]
Q59GV3	10.22	14	12	84.4604	1.10313	0.950162	0.810677	0.793665	1.10264	0.715059	0.985547	0.842895	1.18176	1.40203	SWI/SNF-related matrix-associated actin-dependent regulator of chromatin c2 isoform b variant (Fragment) OS=Homo sapiens PE=2 SV=1 - [Q59GV3_HUMAN]
Q92797	3.22	4	4	48.3836	1.16966	0.959177	0.824696	0.868856	1.14676	0.709802	0.935839	0.962293	1.14303	1.25447	Symplekin OS=Homo sapiens GN=SYMPK PE=1 SV=2 - [SYMPK_HUMAN]
Q99536	4.83	2	2	21.0004	1.5306	1.04927	0.685531	0.551576	0.763906	0.360366	0.499089	0.525674	0.728033	1.38495	Synaptic vesicle membrane protein VAT-1 homolog OS=Homo sapiens GN=VAT1 PE=1 SV=2 - [VAT1_HUMAN]
O43760	8.04	2	2	12.1239	1.38696	0.678867	0.489463	1.42592	1.54284	1.02809	1.11238	2.10044	2.27266	1.08199	Synaptogyrin-2 OS=Homo sapiens GN=SYNGR2 PE=1 SV=1 - [SNG2_HUMAN]
Q9BX26	2.03	3	3	69.7338											Synaptonemal complex protein 2 OS=Homo sapiens GN=SYCP2 PE=2 SV=2 - [SYCP2_HUMAN]
O00161	9.48	2	2	22.7359	1.12761	0.878306	0.778908	1.05497	1.26589	0.93558	1.12263	1.20114	1.44128	1.19992	Synaptosomal-associated protein 23 OS=Homo sapiens GN=SNAP23 PE=1 SV=1 - [SNP23_HUMAN]
O95721	8.91	3	2	44.5398	1.11342	1.32318	1.1884	1.10457	1.41984	0.992055	1.27521	0.834785	1.07305	1.3305	Synaptosomal-associated protein 29 OS=Homo sapiens GN=SNAP29 PE=1 SV=1 - [SNP29_HUMAN]
Q9NPQ8	5.08	7	3	27.6355	0.91989	1.14467	1.24436	0.863001	1.2916	0.938157	1.40408	0.753927	1.12835	1.49663	Synembryn-A OS=Homo sapiens GN=RIC8A PE=1 SV=3 - [RIC8A_HUMAN]
Q9UNK0	5.51	2	2	34.2072	1.09261	0.93802	0.85851	0.982729	1.20861	0.899429	1.10617	1.04766	1.28847	1.22986	Syntaxin-8 OS=Homo sapiens GN=STX8 PE=1 SV=2 - [STX8_HUMAN]
P17987	37.23	54	21	238.44	1.00364	0.980241	0.9939	0.81097	1.00609	0.810228	0.989476	0.826886	1.0178	1.21281	T-complex protein 1 subunit alpha OS=Homo sapiens GN=TCP1 PE=1 SV=1 - [TCPA_HUMAN]
P78371	30.65	35	18	223.841	0.927101	1.06526	1.1484	0.91364	1.12087	1.01688	1.23638	0.878077	1.07328	1.23754	T-complex protein 1 subunit beta OS=Homo sapiens GN=CCT2 PE=1 SV=4 - [TCPB_HUMAN]
P50991	34.32	44	19	239.131	1.03297	0.993242	0.954068	0.809546	1.00793	0.729001	0.923321	0.82396	1.02592	1.25591	T-complex protein 1 subunit delta OS=Homo sapiens GN=CCT4 PE=1 SV=4 - [TCPD_HUMAN]
P48643	35.3	36	20	225.235	0.965724	1.05898	1.09233	0.870519	1.0705	0.90445	1.11449	0.820484	0.990406	1.23163	T-complex protein 1 subunit epsilon OS=Homo sapiens GN=CCT5 PE=1 SV=1 - [TCPE_HUMAN]
P50990	47.81	64	26	312.979	0.985555	1.06097	1.06193	0.834319	1.03076	0.848013	1.04867	0.814657	0.994258	1.2273	T-complex protein 1 subunit theta OS=Homo sapiens GN=CCT8 PE=1 SV=4 - [TCPQ_HUMAN]
P40227	24.48	35	15	218.196	1.06454	1.01956	1.01632	0.816509	1.04266	0.818356	1.0411	0.790272	1.00471	1.24745	T-complex protein 1 subunit zeta OS=Homo sapiens GN=CCT6A PE=1 SV=3 - [TCPZ_HUMAN]
Q9Y490	39.28	205	100	936.868	1.07866	1.08699	1.00421	1.40275	2.00487	1.31692	1.81944	1.27669	1.81269	1.39019	Talin-1 OS=Homo sapiens GN=TLN1 PE=1 SV=3 - [TLN1_HUMAN]
Q9Y4G6	6.73	48	19	343.06	0.836705	2.00339	2.35989	0.493835	0.684213	0.603712	0.833194	0.253834	0.341528	1.38999	Talin-2 OS=Homo sapiens GN=TLN2 PE=1 SV=4 - [TLN2_HUMAN]
Q13148	14.73	9	6	62.3034	1.06512	1.02217	0.980058	0.832522	1.11305	0.79822	1.04036	0.814461	1.06568	1.28732	TAR DNA-binding protein 43 OS=Homo sapiens GN=TARDBP PE=1 SV=1 - [TADBP_HUMAN]
A8K8E1	3.82	2	2	16.892	1.03562	0.902092	0.871065	0.627504	0.877644	0.605922	0.847459	0.69561	0.972899	1.39863	TBC1 domain family, member 15, isoform CRA_d OS=Homo sapiens GN=TBC1D15 PE=2 SV=1 - [A8K8E1_HUMAN]
Q5UIP0	3.03	9	7	83.4551	0.79297	0.979395	1.26345	0.228234	0.338476	0.287822	0.432327	0.221796	0.345597	1.51665	Telomere-associated protein RIF1 OS=Homo sapiens GN=RIF1 PE=1 SV=2 - [RIF1_HUMAN]
Q15554	6.8	2	2	19.9876	0.796641	0.971266	1.2192	1.31424	1.51877	1.64973	1.90647	1.35312	1.5637	1.15562	Telomeric repeat-binding factor 2 OS=Homo sapiens GN=TERF2 PE=1 SV=2 - [TERF2_HUMAN]
Q9NYB0	7.77	2	2	18.9379	0.758127	0.928036	1.22412	1.00595	1.0622	1.32689	1.40108	1.08395	1.14457	1.05592	Telomeric repeat-binding factor 2-interacting protein 1 OS=Homo sapiens GN=TERF2IP PE=1 SV=1 - [TE2IP_HUMAN]
Q9UGI8	13.06	7	4	33.5561	1.07346	1.27079	1.17159	2.90479	4.43244	2.65158	4.00819	2.44672	3.63819	1.317	Testin OS=Homo sapiens GN=TES PE=1 SV=1 - [TES_HUMAN]
Q9BXT5	0.61	2	2	66.8302											Testis-expressed sequence 15 protein OS=Homo sapiens GN=TEX15 PE=1 SV=2 - [TEX15_HUMAN]
Q99614	11.64	4	4	18.6002	1.09516	1.00219	0.935069	0.716067	0.903555	0.668112	0.843044	0.70809	0.88909	1.26183	Tetratricopeptide repeat protein 1 OS=Homo sapiens GN=TTC1 PE=1 SV=1 - [TTC1_HUMAN]
P52888	7.55	10	6	73.79	1.01072	0.946887	0.930733	0.759261	0.980166	0.745814	0.976312	0.798975	1.02508	1.27343	Thimet oligopeptidase OS=Homo sapiens GN=THOP1 PE=1 SV=2 - [THOP1_HUMAN]
P51580	8.57	2	2	5.50352	1.6029	0.85802	0.535293	0.848064	1.01892	0.529082	0.635673	0.988397	1.18752	1.20146	Thiopurine S-methyltransferase OS=Homo sapiens GN=TPMT PE=1 SV=1 - [TPMT_HUMAN]
O95881	9.3	3	2	12.8035	1.62681	0.888482	0.537101	0.910426	1.22364	0.550366	0.743723	1.06601	1.3847	1.30214	Thioredoxin domain-containing protein 12 OS=Homo sapiens GN=TXNDC12 PE=1 SV=1 - [TXD12_HUMAN]
O14530	9.73	3	3	55.0935	0.944725	0.968763	1.02544	0.570999	0.650089	0.604407	0.688125	0.589411	0.671051	1.13851	Thioredoxin domain-containing protein 9 OS=Homo sapiens GN=TXNDC9 PE=1 SV=2 - [TXND9_HUMAN]
B1ALW1	36.47	11	3	65.1073	1.24654	1.01187	0.811744	1.52627	1.7434	1.24594	1.42001	1.56117	1.81615	1.20716	Thioredoxin OS=Homo sapiens GN=TXN PE=4 SV=1 - [B1ALW1_HUMAN]
O43396	17.3	6	4	42.3435	0.84747	0.994722	1.19916	0.444744	0.641675	0.505886	0.768901	0.435898	0.627756	1.4463	Thioredoxin-like protein 1 OS=Homo sapiens GN=TXNL1 PE=1 SV=3 - [TXNL1_HUMAN]
Q96FV9	3.65	3	3	30.974	1.10913	0.951311	0.857712	0.892414	1.1206	0.759911	0.932052	1.16921	1.47475	1.2557	THO complex subunit 1 OS=Homo sapiens GN=THOC1 PE=1 SV=1 - [THOC1_HUMAN]
Q8NI27	2.89	7	6	53.7146	1.02438	1.01448	0.980064	0.814563	1.03838	0.793127	0.936883	0.790945	0.960983	1.27328	THO complex subunit 2 OS=Homo sapiens GN=THOC2 PE=1 SV=2 - [THOC2_HUMAN]
Q86V81	21.01	6	5	83.3349	0.993491	1.02639	1.08987	0.700758	0.903422	0.722304	0.900528	0.685507	0.837579	1.27289	THO complex subunit 4 OS=Homo sapiens GN=THOC4 PE=1 SV=3 - [THOC4_HUMAN]
Q13769	5.86	5	4	73.5441	0.960258	0.98137	0.976949	0.745094	0.909607	0.780754	0.980988	0.789506	0.992533	1.25646	THO complex subunit 5 homolog OS=Homo sapiens GN=THOC5 PE=1 SV=2 - [THOC5_HUMAN]
P26639	31.26	36	23	191.166	0.891705	0.908898	0.992991	0.983968	1.16875	1.02483	1.2563	1.10106	1.31958	1.18943	Threonyl-tRNA synthetase, cytoplasmic OS=Homo sapiens GN=TARS PE=1 SV=3 - [SYTC_HUMAN]
P07996	26.07	49	27	226.729	1.47444	1.08536	0.732228	2.21395	5.47861	1.46428	3.65448	2.00852	4.57935	2.29692	Thrombospondin-1 OS=Homo sapiens GN=THBS1 PE=1 SV=2 - [TSP1_HUMAN]
Q9NXG2	4.53	2	2	15.7599	1.25249	0.832647	0.664794	0.926268	0.90788	0.739542	0.724861	1.11244	1.09035	0.980148	THUMP domain-containing protein 1 OS=Homo sapiens GN=THUMPD1 PE=1 SV=2 - [THUM1_HUMAN]
P04183	11.97	5	3	16.9929	0.653695	0.736004	1.12972	0.295746	0.336558	0.453008	0.508353	0.411208	0.44998	1.09429	Thymidine kinase, cytosolic OS=Homo sapiens GN=TK1 PE=1 SV=2 - [KITH_HUMAN]
P23919	27.36	6	6	38.5061	1.05706	1.00714	0.919733	0.90255	1.13218	0.883926	1.09902	0.829581	1.07499	1.22534	Thymidylate kinase OS=Homo sapiens GN=DTYMK PE=1 SV=4 - [KTHY_HUMAN]
Q9P016	24.89	10	6	61.4654	0.905067	1.04217	1.13853	0.922634	1.2234	1.01243	1.33798	0.85257	1.12901	1.35736	Thymocyte nuclear protein 1 OS=Homo sapiens GN=THYN1 PE=1 SV=1 - [THYN1_HUMAN]
P63313	34.09	42	4	156.72	2.0941	1.10452	0.503133	1.9398	2.55535	0.821134	1.22934	1.70876	2.31355	1.42408	Thymosin beta-10 OS=Homo sapiens GN=TMSB10 PE=1 SV=2 - [TYB10_HUMAN]
A8MW06	45.45	44	4	180.394	3.25733	1.77517	0.552176	10.5817	12.3268	3.24857	3.78433	5.96093	6.94401	1.26217	Thymosin beta-4-like protein 3 OS=Homo sapiens GN=TMSL3 PE=2 SV=1 - [TMSL3_HUMAN]
Q9Y2W1	18.32	24	17	178.748	1.01397	1.00227	0.980357	0.999739	1.22208	0.981083	1.20101	0.969065	1.21786	1.25538	Thyroid hormone receptor-associated protein 3 OS=Homo sapiens GN=THRAP3 PE=1 SV=2 - [TR150_HUMAN]
Q9UDY2	4.79	6	5	59.7415	1.56668	2.11569	1.21967	3.74786	5.10214	2.39059	3.23702	2.01219	2.654	1.43449	Tight junction protein ZO-2 OS=Homo sapiens GN=TJP2 PE=1 SV=2 - [ZO2_HUMAN]
O75663	16.18	5	5	39.4178	1.20904	1.0638	0.811893	0.800995	1.12706	0.601961	0.874551	0.741429	1.05947	1.42173	TIP41-like protein OS=Homo sapiens GN=TIPRL PE=1 SV=2 - [TIPRL_HUMAN]
Q5JTV8	6.35	4	4	54.7343	1.45941	0.776026	0.524279	1.00884	1.29486	0.691263	0.887251	1.30332	1.67075	1.28481	Torsin-1A-interacting protein 1 OS=Homo sapiens GN=TOR1AIP1 PE=1 SV=2 - [TOIP1_HUMAN]
O43715	19.74	2	2	5.92788	1.09972	0.822022	0.747485	0.720673	0.939441	0.655326	0.854257	0.876708	1.14284	1.30356	TP53-regulated inhibitor of apoptosis 1 OS=Homo sapiens GN=TRIAP1 PE=1 SV=1 - [TRIA1_HUMAN]
A6NDN0	11.94	2	2	23.0653	1.2376	0.967183	0.781498	0.975285	1.19312	0.788044	0.964061	1.00838	1.23361	1.22336	Trafficking protein particle complex 3, isoform CRA_a OS=Homo sapiens GN=TRAPPC3 PE=4 SV=1 - [A6NDN0_HUMAN]
Q9NZ01	7.47	4	3	21.8541	1.11248	0.950956	0.85481	0.47623	0.616955	0.412592	0.53825	0.500791	0.648773	1.31678	Trans-2,3-enoyl-CoA reductase OS=Homo sapiens GN=TECR PE=1 SV=1 - [TECR_HUMAN]
P37837	41.84	53	17	269.639	1.18452	1.00675	0.849625	1.01955	1.45733	0.864066	1.22566	0.996448	1.41326	1.41809	Transaldolase OS=Homo sapiens GN=TALDO1 PE=1 SV=2 - [TALDO_HUMAN]
P23193	32.89	19	10	98.171	0.917713	1.29807	1.45945	0.984176	1.34799	1.05279	1.43934	0.736127	1.01517	1.36404	Transcription elongation factor A protein 1 OS=Homo sapiens GN=TCEA1 PE=1 SV=2 - [TCEA1_HUMAN]
B8ZZU8	27.43	6	4	33.6659	1.00058	1.1311	1.13044	0.886459	1.10497	0.878143	1.08984	0.776853	0.990461	1.25736	Transcription elongation factor B (SIII), polypeptide 2 (18kDa, elongin B), isoform CRA_b OS=Homo sapiens GN=TCEB2 PE=4 SV=1 - [B8ZZU8_HUMAN]
Q7KZ85	1.68	3	3	63.7767	1.02779	1.03955	1.01144	1.13525	1.32248	1.09182	1.2719	1.11849	1.43396	1.23473	Transcription elongation factor SPT6 OS=Homo sapiens GN=SUPT6H PE=1 SV=2 - [SPT6H_HUMAN]
O14776	10.11	17	12	119.003	0.930621	1.01977	1.08581	0.843311	1.07959	0.845801	1.11186	0.833127	1.0721	1.28279	Transcription elongation regulator 1 OS=Homo sapiens GN=TCERG1 PE=1 SV=2 - [TCRG1_HUMAN]
Q00059	17.07	10	5	61.7272	0.944629	1.04538	1.11122	0.91038	1.165	0.957088	1.22497	0.838892	1.08824	1.26794	Transcription factor A, mitochondrial OS=Homo sapiens GN=TFAM PE=1 SV=1 - [TFAM_HUMAN]
P20290	21.84	19	7	91.5135	0.931247	1.10869	1.11201	0.66148	0.808745	0.702774	0.859231	0.615361	0.731605	1.20293	Transcription factor BTF3 OS=Homo sapiens GN=BTF3 PE=1 SV=1 - [BTF3_HUMAN]
Q13263	24.67	48	20	271.529	0.942369	1.15461	1.20126	0.877157	1.11061	0.910495	1.14065	0.775974	0.951555	1.2313	Transcription intermediary factor 1-beta OS=Homo sapiens GN=TRIM28 PE=1 SV=5 - [TIF1B_HUMAN]
Q86YP4	9.48	6	5	38.746	1.19398	1.06184	0.909221	0.701625	0.884102	0.582269	0.719872	0.70346	0.884846	1.30225	Transcriptional repressor p66-alpha OS=Homo sapiens GN=GATAD2A PE=1 SV=1 - [P66A_HUMAN]
P25490	3.86	2	2	20.0933	1.02573	1.08035	1.05325	1.16359	1.3771	1.1344	1.34256	1.07704	1.27468	1.1835	Transcriptional repressor protein YY1 OS=Homo sapiens GN=YY1 PE=1 SV=2 - [TYY1_HUMAN]
P02786	35.66	69	26	391.569	0.723343	0.917674	1.20903	0.46676	0.589361	0.673373	0.861781	0.486052	0.611702	1.27032	Transferrin receptor protein 1 OS=Homo sapiens GN=TFRC PE=1 SV=2 - [TFR1_HUMAN]
Q9Y6A5	2.03	2	2	49.4099	0.97935	0.886487	0.905179	0.630992	0.749911	0.644296	0.765723	0.711789	0.845936	1.18846	Transforming acidic coiled-coil-containing protein 3 OS=Homo sapiens GN=TACC3 PE=1 SV=1 - [TACC3_HUMAN]
P61586	31.09	11	6	67.1979	1.36358	0.925127	0.676661	0.908209	1.26578	0.646809	0.912458	1.07952	1.48343	1.3763	Transforming protein RhoA OS=Homo sapiens GN=RHOA PE=1 SV=1 - [RHOA_HUMAN]
P37802	51.76	40	10	227.874	1.5629	1.086	0.726725	0.55502	0.890267	0.366682	0.600991	0.509491	0.812726	1.57719	Transgelin-2 OS=Homo sapiens GN=TAGLN2 PE=1 SV=3 - [TAGL2_HUMAN]
P55072	24.81	54	22	346.353	1.02503	0.989709	0.968963	1.35948	1.65766	1.31353	1.61114	1.34456	1.65532	1.22516	Transitional endoplasmic reticulum ATPase OS=Homo sapiens GN=VCP PE=1 SV=4 - [TERA_HUMAN]
Q14232	6.23	2	2	17.4414	1.05686	0.939905	0.889335	0.9888	1.28209	0.935599	1.21311	1.05202	1.36406	1.29661	Translation initiation factor eIF-2B subunit alpha OS=Homo sapiens GN=EIF2B1 PE=1 SV=1 - [EI2BA_HUMAN]
Q9NR50	7.08	4	3	15.4914	0.86864	1.07096	1.18445	0.945868	1.12776	1.0461	1.2934	0.883196	1.05304	1.19231	Translation initiation factor eIF-2B subunit gamma OS=Homo sapiens GN=EIF2B3 PE=1 SV=1 - [EI2BG_HUMAN]
Q92616	4.46	16	14	189.03	0.939396	0.993345	1.0568	0.842065	0.995964	0.903264	1.0868	0.848211	1.0002	1.21162	Translational activator GCN1 OS=Homo sapiens GN=GCN1L1 PE=1 SV=6 - [GCN1L_HUMAN]
P13693	19.19	5	3	51.5314	1.23729	0.974798	0.76432	0.801411	0.900235	0.647716	0.741153	0.841766	0.934418	1.11217	Translationally-controlled tumor protein OS=Homo sapiens GN=TPT1 PE=1 SV=1 - [TCTP_HUMAN]
Q99598	6.21	2	2	18.1417	1.0209	0.990573	0.970298	0.850121	1.12081	0.83272	1.09787	0.858211	1.13148	1.31841	Translin-associated protein X OS=Homo sapiens GN=TSNAX PE=1 SV=1 - [TSNAX_HUMAN]
Q99442	6.52	3	3	23.3267	1.15952	1.03281	0.883604	0.901713	1.21444	0.777658	1.04736	0.823206	1.10871	1.27942	Translocation protein SEC62 OS=Homo sapiens GN=SEC62 PE=1 SV=1 - [SEC62_HUMAN]
Q9UGP8	3.29	3	3	23.1361	1.14025	1.06183	0.931223	0.724604	0.790801	0.635478	0.693534	0.682412	0.744756	1.09136	Translocation protein SEC63 homolog OS=Homo sapiens GN=SEC63 PE=1 SV=2 - [SEC63_HUMAN]
P49755	12.33	5	3	27.057	1.42066	1.01705	0.716746	0.64951	0.945262	0.448249	0.652358	0.704571	0.980788	1.41439	Transmembrane emp24 domain-containing protein 10 OS=Homo sapiens GN=TMED10 PE=1 SV=2 - [TMEDA_HUMAN]
Q9BVK6	11.06	5	4	30.9483	1.57171	0.866061	0.535515	0.951604	1.27159	0.617012	0.787845	1.12579	1.50537	1.30095	Transmembrane emp24 domain-containing protein 9 OS=Homo sapiens GN=TMED9 PE=1 SV=2 - [TMED9_HUMAN]
Q9BVC6	8.64	3	2	18.4472	1.40912	1.23391	0.838956	0.581679	0.840959	0.397665	0.570917	0.470698	0.680509	1.4106	Transmembrane protein 109 OS=Homo sapiens GN=TMEM109 PE=1 SV=1 - [TM109_HUMAN]
Q92973	8.69	8	7	43.8944	1.12511	1.11064	0.947257	0.957594	1.18798	0.91353	1.13714	0.900042	1.094	1.25133	Transportin-1 OS=Homo sapiens GN=TNPO1 PE=1 SV=2 - [TNPO1_HUMAN]
Q13428	15.66	31	23	204.644	1.00143	1.04289	1.05123	0.926208	1.14395	0.921141	1.10501	0.88812	1.09049	1.21769	Treacle protein OS=Homo sapiens GN=TCOF1 PE=1 SV=3 - [TCOF_HUMAN]
Q9BT92	4.42	4	3	62.0913											Trichoplein keratin filament-binding protein OS=Homo sapiens GN=TCHP PE=1 SV=1 - [TCHP_HUMAN]
P40939	21.63	25	17	147.115	1.23457	0.933147	0.785605	0.839958	1.15461	0.670087	0.918655	0.908008	1.24706	1.36398	Trifunctional enzyme subunit alpha, mitochondrial OS=Homo sapiens GN=HADHA PE=1 SV=2 - [ECHA_HUMAN]
P22102	14.95	40	17	159.912	0.881063	0.989734	1.09739	0.609788	0.762484	0.700067	0.881175	0.653487	0.809652	1.26416	Trifunctional purine biosynthetic protein adenosine-3 OS=Homo sapiens GN=GART PE=1 SV=1 - [PUR2_HUMAN]
P60174	53.41	50	12	192.372	1.31677	0.992172	0.737243	0.590142	0.962413	0.441967	0.747231	0.59456	0.986897	1.66578	Triosephosphate isomerase OS=Homo sapiens GN=TPI1 PE=1 SV=2 - [TPIS_HUMAN]
P29144	3.92	5	5	35.9307	1.24359	0.956919	0.768649	1.16421	1.36612	0.865575	1.01569	1.15323	1.40516	1.21846	Tripeptidyl-peptidase 2 OS=Homo sapiens GN=TPP2 PE=1 SV=4 - [TPP2_HUMAN]
Q08J23	8.34	7	6	51.4749	1.05759	1.05012	0.975655	0.833375	0.942093	0.795362	0.919634	0.7636	0.879712	1.15206	tRNA (cytosine(34)-C(5))-methyltransferase OS=Homo sapiens GN=NSUN2 PE=1 SV=2 - [NSUN2_HUMAN]
Q9NYL9	14.77	7	6	44.0464	1.24973	1.02088	0.805565	0.794331	1.08036	0.626799	0.852505	0.743279	1.03193	1.36009	Tropomodulin-3 OS=Homo sapiens GN=TMOD3 PE=1 SV=1 - [TMOD3_HUMAN]
D9YZV2	37.32	31	13	132.583											Tropomyosin 1 (Alpha) isoform 5 OS=Homo sapiens GN=TPM1 PE=3 SV=1 - [D9YZV2_HUMAN]
D9YZV7	37.96	30	11	142.147	1.57834	0.686039	0.434658	0.517456	0.820242	0.327848	0.519686	0.754267	1.19562	1.58514	Tropomyosin 1 (Alpha) isoform 6 OS=Homo sapiens GN=TPM1 PE=3 SV=1 - [D9YZV7_HUMAN]
Q5VU58	54.44	54	18	242.132											Tropomyosin 3 OS=Homo sapiens GN=TPM3 PE=2 SV=1 - [Q5VU58_HUMAN]
Q5VU59	60.34	57	19	253.348											Tropomyosin 3 OS=Homo sapiens GN=TPM3 PE=2 SV=1 - [Q5VU59_HUMAN]
Q5VU61	58.93	54	19	238.192											Tropomyosin 3 OS=Homo sapiens GN=TPM3 PE=2 SV=1 - [Q5VU61_HUMAN]
Q5VU66	59.27	57	20	247.845											Tropomyosin 3 OS=Homo sapiens GN=TPM3 PE=2 SV=1 - [Q5VU66_HUMAN]
P09493	34.51	31	12	134.932											Tropomyosin alpha-1 chain OS=Homo sapiens GN=TPM1 PE=1 SV=2 - [TPM1_HUMAN]
P06753	42.25	50	16	210.839											Tropomyosin alpha-3 chain OS=Homo sapiens GN=TPM3 PE=1 SV=1 - [TPM3_HUMAN]
P67936	58.06	54	19	241.852	2.00804	1.45413	0.780468	1.54173	2.80576	0.786529	1.37598	1.08088	1.80348	1.73064	Tropomyosin alpha-4 chain OS=Homo sapiens GN=TPM4 PE=1 SV=3 - [TPM4_HUMAN]
P07951	36.27	31	12	157.328											Tropomyosin beta chain OS=Homo sapiens GN=TPM2 PE=1 SV=1 - [TPM2_HUMAN]
Q5LJ98	10.81	10	7	42.5076	1.11487	1.0977	0.975984	0.731881	1.15095	0.699144	1.04196	0.68789	1.02689	1.50492	TROVE domain family, member 2 OS=Homo sapiens GN=TROVE2 PE=2 SV=1 - [Q5LJ98_HUMAN]
P23381	25.05	16	10	122.795	1.04618	1.32544	1.24645	2.35948	2.82027	2.10733	2.46897	1.71478	2.02426	1.14904	Tryptophanyl-tRNA synthetase, cytoplasmic OS=Homo sapiens GN=WARS PE=1 SV=2 - [SYWC_HUMAN]
A6NHL2	9.42	21	4	129.58	1.3275	0.897877	0.676366	0.742954	0.957854	0.559664	0.721547	0.827457	1.0668	1.28925	Tubulin alpha chain-like 3 OS=Homo sapiens GN=TUBAL3 PE=1 SV=2 - [TBAL3_HUMAN]
Q71U36	37.25	63	14	306.169											Tubulin alpha-1A chain OS=Homo sapiens GN=TUBA1A PE=1 SV=1 - [TBA1A_HUMAN]
P68363	37.25	65	14	318.015											Tubulin alpha-1B chain OS=Homo sapiens GN=TUBA1B PE=1 SV=1 - [TBA1B_HUMAN]
Q9BQE3	37.42	60	14	290.76	1.1526	0.905698	0.785786	0.47313	0.596934	0.410488	0.517902	0.522392	0.659087	1.26167	Tubulin alpha-1C chain OS=Homo sapiens GN=TUBA1C PE=1 SV=1 - [TBA1C_HUMAN]
P07437	36.71	170	15	662.848	0.838515	1.29614	1.55347	0.574316	0.78215	0.702759	0.935719	0.450054	0.61292	1.31861	Tubulin beta chain OS=Homo sapiens GN=TUBB PE=1 SV=2 - [TBB5_HUMAN]
Q9H4B7	13.08	78	7	313.186	1.8051	0.952791	0.486261	2.09589	2.96897	1.1611	1.64477	2.3878	3.38248	1.398	Tubulin beta-1 chain OS=Homo sapiens GN=TUBB1 PE=1 SV=1 - [TBB1_HUMAN]
Q13885	32.36	159	13	615.031	0.510731	1.04776	2.0515	0.0834547	0.268156	0.163403	0.525045	0.0796503	0.255932	3.2132	Tubulin beta-2A chain OS=Homo sapiens GN=TUBB2A PE=1 SV=1 - [TBB2A_HUMAN]
P68371	37.08	166	15	637.43	1.024	1.06459	1.047	1.34454	1.59289	1.31106	1.55551	1.29113	1.5293	1.19806	Tubulin beta-2C chain OS=Homo sapiens GN=TUBB2C PE=1 SV=1 - [TBB2C_HUMAN]
Q13509	26.44	73	11	302.914											Tubulin beta-3 chain OS=Homo sapiens GN=TUBB3 PE=1 SV=2 - [TBB3_HUMAN]
B1AH89	10.69	7	7	41.1142	0.952954	1.2114	1.24988	0.809578	1.006	0.849546	1.05567	0.694296	0.865541	1.24787	Tubulin tyrosine ligase-like family, member 12 OS=Homo sapiens GN=TTLL12 PE=4 SV=1 - [B1AH89_HUMAN]
Q99426	24.59	7	7	46.7243	0.851936	0.819178	0.913081	0.6923	0.955119	0.803017	1.06867	0.880656	1.16859	1.31749	Tubulin-folding cofactor B OS=Homo sapiens GN=TBCB PE=1 SV=2 - [TBCB_HUMAN]
Q9BTW9	3.52	4	4	24.8157	0.957905	1.11972	1.10276	0.683785	0.932136	0.712997	0.971958	0.695011	0.937752	1.3632	Tubulin-specific chaperone D OS=Homo sapiens GN=TBCD PE=1 SV=2 - [TBCD_HUMAN]
A8MUB1	34.18	50	13	251.425	1.79507	1.24699	0.675558	1.42134	2.43952	0.801695	1.47813	1.17207	2.01088	1.71566	Tubulin, alpha 1 (Testis specific), isoform CRA_a OS=Homo sapiens GN=TUBA4A PE=2 SV=1 - [A8MUB1_HUMAN]
O43399	34.95	14	9	60.0961	0.914505	0.980427	1.08027	0.718145	0.925501	0.792311	1.02097	0.729167	0.934869	1.26021	Tumor protein D54 OS=Homo sapiens GN=TPD52L2 PE=1 SV=2 - [TPD54_HUMAN]
Q86UY0	20.83	12	7	67.5633	1.11894	0.886386	0.794652	0.574254	0.869243	0.535762	0.757593	0.677466	0.875013	1.52611	TXNDC5 protein OS=Homo sapiens GN=TXNDC5 PE=2 SV=1 - [Q86UY0_HUMAN]
Q9UIG0	3.3	7	6	152.269	0.974547	1.05048	1.0824	1.07772	1.30649	1.18715	1.38267	1.01415	1.21717	1.13445	Tyrosine-protein kinase BAZ1B OS=Homo sapiens GN=BAZ1B PE=1 SV=2 - [BAZ1B_HUMAN]
Q06124	7.54	5	5	43.4285	1.1348	1.02817	0.906033	0.840825	1.0726	0.763569	0.938889	0.817789	1.09561	1.32221	Tyrosine-protein phosphatase non-receptor type 11 OS=Homo sapiens GN=PTPN11 PE=1 SV=2 - [PTN11_HUMAN]
P29350	6.55	6	5	44.8797	2.27018	0.750872	0.333319	1.37005	1.46038	0.6035	0.648275	1.628	1.73622	1.05313	Tyrosine-protein phosphatase non-receptor type 6 OS=Homo sapiens GN=PTPN6 PE=1 SV=1 - [PTN6_HUMAN]
P54577	37.12	45	22	227.178	0.910059	1.03	1.13746	1.42228	1.71391	1.58032	1.91314	1.35718	1.66933	1.22248	Tyrosyl-tRNA synthetase, cytoplasmic OS=Homo sapiens GN=YARS PE=1 SV=4 - [SYYC_HUMAN]
P08621	15.56	14	9	91.8782	0.975556	1.03426	1.06307	0.812833	1.04145	0.820166	1.01459	0.799432	1.0186	1.26861	U1 small nuclear ribonucleoprotein 70 kDa OS=Homo sapiens GN=SNRNP70 PE=1 SV=2 - [RU17_HUMAN]
P09012	13.83	16	5	100.248	0.995862	1.01694	1.0104	0.836856	1.08269	0.859735	1.13434	0.809089	1.03596	1.28552	U1 small nuclear ribonucleoprotein A OS=Homo sapiens GN=SNRPA PE=1 SV=3 - [SNRPA_HUMAN]
P09661	29.41	10	7	64.7056	1.0189	0.963304	0.95845	0.804901	1.02796	0.804102	0.964021	0.801741	1.04914	1.27823	U2 small nuclear ribonucleoprotein A' OS=Homo sapiens GN=SNRPA1 PE=1 SV=2 - [RU2A_HUMAN]
P08579	19.56	12	5	83.5691	1.05815	1.03978	0.979995	0.845799	1.13588	0.792707	1.06688	0.808888	1.0736	1.34103	U2 small nuclear ribonucleoprotein B'' OS=Homo sapiens GN=SNRPB2 PE=1 SV=1 - [RU2B_HUMAN]
O43818	7.79	4	4	30.8484	0.927644	1.07749	1.16803	1.36446	1.71562	1.58637	2.00892	1.21745	1.54173	1.25736	U3 small nucleolar RNA-interacting protein 2 OS=Homo sapiens GN=RRP9 PE=1 SV=1 - [U3IP2_HUMAN]
O43290	7.25	6	5	79.1011	1.0471	0.980144	0.969547	0.817856	0.976118	0.751652	0.915086	0.776377	0.968368	1.24729	U4/U6.U5 tri-snRNP-associated protein 1 OS=Homo sapiens GN=SART1 PE=1 SV=1 - [SNUT1_HUMAN]
O75643	8.38	29	20	197.916	0.958245	0.971912	1.01997	0.726186	0.889345	0.761523	0.965877	0.740584	0.888908	1.24145	U5 small nuclear ribonucleoprotein 200 kDa helicase OS=Homo sapiens GN=SNRNP200 PE=1 SV=2 - [U520_HUMAN]
Q9Y333	34.74	4	3	42.0947	1.10238	0.997437	0.913307	1.00331	1.27664	0.89184	1.1311	1.00589	1.27992	1.27136	U6 snRNA-associated Sm-like protein LSm2 OS=Homo sapiens GN=LSM2 PE=1 SV=1 - [LSM2_HUMAN]
P62310	19.61	2	2	24.7164	1.22246	1.09475	0.895533	1.02927	1.32803	0.84197	1.08636	0.940189	1.21309	1.29026	U6 snRNA-associated Sm-like protein LSm3 OS=Homo sapiens GN=LSM3 PE=1 SV=2 - [LSM3_HUMAN]
Q9Y4Z0	22.3	4	4	17.4926	1.12588	1.07062	0.909302	0.846723	1.02881	0.682689	0.919604	0.792051	1.06692	1.25083	U6 snRNA-associated Sm-like protein LSm4 OS=Homo sapiens GN=LSM4 PE=1 SV=1 - [LSM4_HUMAN]
P62312	23.75	2	2	14.8337	1.19205	0.932191	0.782008	0.874982	1.09525	0.734015	0.918799	0.938629	1.17492	1.25174	U6 snRNA-associated Sm-like protein LSm6 OS=Homo sapiens GN=LSM6 PE=1 SV=1 - [LSM6_HUMAN]
Q9UK45	14.56	2	2	11.8793	1.12364	1.00096	0.890814	0.700963	0.827191	0.623832	0.73617	0.700294	0.826401	1.18008	U6 snRNA-associated Sm-like protein LSm7 OS=Homo sapiens GN=LSM7 PE=1 SV=1 - [LSM7_HUMAN]
Q9UMX0	4.41	2	2	11.306	0.987675	1.09533	1.109	0.849926	1.16597	0.860532	1.18052	0.775956	1.06449	1.37185	Ubiquilin-1 OS=Homo sapiens GN=UBQLN1 PE=1 SV=2 - [UBQL1_HUMAN]
O75208	12.89	3	3	28.393	1.16712	0.94128	0.856532	0.855972	1.20562	0.733407	1.03651	0.889557	1.28266	1.40724	Ubiquinone biosynthesis protein COQ9, mitochondrial OS=Homo sapiens GN=COQ9 PE=1 SV=1 - [COQ9_HUMAN]
Q5TBK7	6.58	2	2	20.0547	0.980986	1.1232	1.14497	1.05617	1.33274	1.07664	1.35857	0.940321	1.18656	1.26187	Ubiquitin carboxyl-terminal esterase L3 (Ubiquitin thiolesterase) (Fragment) OS=Homo sapiens GN=UCHL3 PE=2 SV=1 - [Q5TBK7_HUMAN]
Q13107	1.97	2	2	18.1272	1.22922	0.923516	0.751304	0.832017	1.14574	0.676867	0.932092	0.900923	1.24063	1.37707	Ubiquitin carboxyl-terminal hydrolase 4 OS=Homo sapiens GN=USP4 PE=1 SV=3 - [UBP4_HUMAN]
P45974	10.61	14	10	71.7183	1.09079	0.991373	0.922555	0.863915	1.24527	0.774082	1.11803	0.856289	1.25103	1.45745	Ubiquitin carboxyl-terminal hydrolase 5 OS=Homo sapiens GN=USP5 PE=1 SV=2 - [UBP5_HUMAN]
Q5LJB0	13.18	5	4	20.7642	0.974002	1.00545	0.984516	0.654076	0.818656	0.671535	0.872045	0.682096	0.853727	1.29947	Ubiquitin carboxyl-terminal hydrolase L5 (Fragment) OS=Homo sapiens GN=UCHL5 PE=2 SV=1 - [Q5LJB0_HUMAN]
A6NJA2	23.97	16	12	112.353	1.04543	1.04748	1.04174	0.73335	0.905093	0.707143	0.859384	0.678812	0.857345	1.24914	Ubiquitin carboxyl-terminal hydrolase OS=Homo sapiens GN=USP14 PE=3 SV=1 - [A6NJA2_HUMAN]
E9PCQ3	5.86	9	7	56.324	1.01763	1.03397	1.01606	0.845203	1.11054	0.866415	1.14479	0.837756	1.15496	1.35699	Ubiquitin carboxyl-terminal hydrolase OS=Homo sapiens GN=USP15 PE=3 SV=2 - [E9PCQ3_HUMAN]
A6NP33	14.67	3	2	13.6228	1.2931	1.08523	0.840424	0.96125	1.10661	0.63483	0.738299	1.00151	1.08976	1.15122	Ubiquitin carrier protein OS=Homo sapiens GN=UBE2C PE=3 SV=1 - [A6NP33_HUMAN]
P62979	54.49	100	9	409.651	1.0502	0.917297	0.873447	0.823921	1.03963	0.784534	0.989931	0.898205	1.13336	1.26181	Ubiquitin-40S ribosomal protein S27a OS=Homo sapiens GN=RPS27A PE=1 SV=2 - [RS27A_HUMAN]
P62987	53.91	99	8	403.549	1.09429	0.884442	0.808236	0.563317	0.74946	0.51478	0.684884	0.636918	0.847382	1.33044	Ubiquitin-60S ribosomal protein L40 OS=Homo sapiens GN=UBA52 PE=1 SV=2 - [RL40_HUMAN]
Q9BSL1	9.14	6	4	42.14	0.724549	1.00855	1.28673	0.611283	0.748353	0.859062	1.04835	0.670002	0.809352	1.28421	Ubiquitin-associated domain-containing protein 1 OS=Homo sapiens GN=UBAC1 PE=1 SV=1 - [UBAC1_HUMAN]
Q14157	13.71	19	13	73.5694	1.0688	0.978202	0.918398	0.659807	0.827185	0.626461	0.757896	0.727465	0.910272	1.24448	Ubiquitin-associated protein 2-like OS=Homo sapiens GN=UBAP2L PE=1 SV=2 - [UBP2L_HUMAN]
P68036	14.29	9	3	36.1188	1.18987	0.998732	0.839362	0.899341	1.22566	0.782252	1.03048	0.911947	1.22749	1.30647	Ubiquitin-conjugating enzyme E2 L3 OS=Homo sapiens GN=UBE2L3 PE=1 SV=1 - [UB2L3_HUMAN]
P61088	29.61	17	5	68.123	0.98197	1.02289	1.01475	1.11812	1.31829	1.08792	1.34225	1.07864	1.28659	1.21156	Ubiquitin-conjugating enzyme E2 N OS=Homo sapiens GN=UBE2N PE=1 SV=1 - [UBE2N_HUMAN]
P49427	6.36	2	2	5.71497	0.91252	1.06841	1.17083	0.943983	1.30809	1.03448	1.43349	0.883542	1.22434	1.38572	Ubiquitin-conjugating enzyme E2 R1 OS=Homo sapiens GN=CDC34 PE=1 SV=2 - [UB2R1_HUMAN]
Q13404	34.69	8	6	69.4339	0.934	0.906589	0.970653	0.95429	1.31195	1.02172	1.40466	1.05262	1.44713	1.37479	Ubiquitin-conjugating enzyme E2 variant 1 OS=Homo sapiens GN=UBE2V1 PE=1 SV=2 - [UB2V1_HUMAN]
Q15819	28.28	8	5	62.5265	1.15087	0.963625	0.837303	1.0739	1.35682	0.933125	1.17895	1.11444	1.40804	1.26345	Ubiquitin-conjugating enzyme E2 variant 2 OS=Homo sapiens GN=UBE2V2 PE=1 SV=4 - [UB2V2_HUMAN]
Q9H832	3.95	2	2	44.7418	1.06775	1.03273	0.967201	0.812518	1.05758	0.760961	0.990476	0.786766	1.02406	1.30161	Ubiquitin-conjugating enzyme E2 Z OS=Homo sapiens GN=UBE2Z PE=1 SV=2 - [UBE2Z_HUMAN]
P61960	25.88	5	2	19.0863	1.04461	1.06796	0.983209	0.75593	1.02197	0.72973	1.01507	0.694361	0.885218	1.33433	Ubiquitin-fold modifier 1 OS=Homo sapiens GN=UFM1 PE=1 SV=1 - [UFM1_HUMAN]
P22314	18.24	40	19	191.215	1.37012	1.82177	1.28797	1.41862	2.04406	1.01632	1.43378	0.801272	1.11125	1.4254	Ubiquitin-like modifier-activating enzyme 1 OS=Homo sapiens GN=UBA1 PE=1 SV=3 - [UBA1_HUMAN]
A0AVT1	6.75	9	7	67.481	0.969345	1.0794	1.07117	0.963739	1.26852	0.991702	1.29272	0.869845	1.14493	1.30354	Ubiquitin-like modifier-activating enzyme 6 OS=Homo sapiens GN=UBA6 PE=1 SV=1 - [UBA6_HUMAN]
Q9NT62	10.51	3	3	22.2648	1.10849	1.04036	0.945127	0.561732	0.828535	0.510312	0.752691	0.53994	0.796392	1.47496	Ubiquitin-like-conjugating enzyme ATG3 OS=Homo sapiens GN=ATG3 PE=1 SV=1 - [ATG3_HUMAN]
Q14376	4.89	2	2	8.79874	1.17979	0.98266	0.832914	0.996844	1.01157	0.844937	0.857417	1.01443	1.02942	1.01477	UDP-glucose 4-epimerase OS=Homo sapiens GN=GALE PE=1 SV=2 - [GALE_HUMAN]
Q9NYU2	4.89	9	9	75.178	1.32641	0.880964	0.717792	0.68603	0.920204	0.499695	0.655861	0.74093	1.03919	1.40076	UDP-glucose:glycoprotein glucosyltransferase 1 OS=Homo sapiens GN=UGGT1 PE=1 SV=3 - [UGGG1_HUMAN]
Q7Z3E2	2.23	4	3	88.2118	2.50545	0.576156	0.229961	2.82503	3.26228	1.12755	1.30207	4.90324	5.66215	1.15478	Uncharacterized protein C10orf118 OS=Homo sapiens GN=C10orf118 PE=2 SV=2 - [CJ118_HUMAN]
Q9BQ61	26.14	9	6	41.766	1.02234	0.947139	0.952738	0.827433	1.0093	0.830913	0.969927	0.864676	1.06563	1.20208	Uncharacterized protein C19orf43 OS=Homo sapiens GN=C19orf43 PE=1 SV=1 - [CS043_HUMAN]
Q96AT1	15.58	2	2	7.59186	0.681355	0.814132	1.19487	0.408442	0.537721	0.599456	0.789195	0.50169	0.660484	1.31652	Uncharacterized protein KIAA1143 OS=Homo sapiens GN=KIAA1143 PE=1 SV=2 - [K1143_HUMAN]
E9PC67	12.57	10	7	60.5445	0.887416	0.97011	1.09319	1.09717	1.43662	1.23636	1.61888	1.13097	1.48089	1.3094	Uncharacterized protein OS=Homo sapiens GN=ABCF1 PE=3 SV=1 - [E9PC67_HUMAN]
B4DNR3	10.81	2	2	7.33929	1.04368	0.851609	0.815967	0.408618	0.607949	0.391516	0.582505	0.479818	0.713883	1.48782	Uncharacterized protein OS=Homo sapiens GN=ABHD14B PE=2 SV=1 - [B4DNR3_HUMAN]
B7Z9I1	13.25	6	5	55.8128	1.0884	0.99335	0.912666	1.05184	1.24686	0.983005	1.20131	1.04638	1.21501	1.19675	Uncharacterized protein OS=Homo sapiens GN=ACADM PE=2 SV=1 - [B7Z9I1_HUMAN]
E7EQT4	12.45	19	15	139.719	0.998723	0.967907	0.956079	0.80849	1.07387	0.78864	1.06692	0.866425	1.1831	1.29268	Uncharacterized protein OS=Homo sapiens GN=ACIN1 PE=4 SV=2 - [E7EQT4_HUMAN]
B4E3P0	24.82	38	22	182.253	0.836684	0.925104	1.10568	0.843821	1.06979	1.00853	1.27861	0.912136	1.1564	1.26779	Uncharacterized protein OS=Homo sapiens GN=ACLY PE=2 SV=1 - [B4E3P0_HUMAN]
F5H2A5	11.83	12	8	93.5637	1.14534	0.991453	0.836986	0.887977	1.20048	0.789536	1.05463	0.933826	1.24341	1.31475	Uncharacterized protein OS=Homo sapiens GN=ACO2 PE=4 SV=1 - [F5H2A5_HUMAN]
F5H6F4	6.51	4	4	27.8478	1.34657	0.928655	0.647253	0.188156	0.306541	0.148314	0.241631	0.213196	0.347337	1.60928	Uncharacterized protein OS=Homo sapiens GN=ACSS1 PE=4 SV=1 - [F5H6F4_HUMAN]
F5H1C1	29.53	344	12	1442.2	1.34979	0.723696	0.536156	1.94058	0.262724	1.43769	0.194641	2.68148	0.363031	0.135385	Uncharacterized protein OS=Homo sapiens GN=ACTC1 PE=3 SV=1 - [F5H1C1_HUMAN]
F5H0N0	45.95	428	15	1749.09	1.83678	1.17253	0.634334	1.58172	2.05325	0.852038	1.05435	1.37998	1.76375	1.2847	Uncharacterized protein OS=Homo sapiens GN=ACTG1 PE=3 SV=1 - [F5H0N0_HUMAN]
E7EV99	9.97	9	6	67.3739	1.02451	0.933233	0.927781	0.705158	1.12731	0.704301	1.10295	0.74011	1.12122	1.51558	Uncharacterized protein OS=Homo sapiens GN=ADD1 PE=4 SV=1 - [E7EV99_HUMAN]
B7Z783	4.92	3	2	33.7057	0.875107	0.931651	1.06461	0.715115	0.881309	0.82234	1.00801	0.776298	0.980345	1.26285	Uncharacterized protein OS=Homo sapiens GN=ADK PE=2 SV=1 - [B7Z783_HUMAN]
B8ZZY2	4.99	5	3	25.8818	0.901138	1.11699	1.25809	1.95735	2.03397	2.17209	2.31123	1.64696	1.80228	1.0943	Uncharacterized protein OS=Homo sapiens GN=AGFG1 PE=4 SV=1 - [B8ZZY2_HUMAN]
E9PG39	8.2	2	2	12.9483	1.37725	0.971714	0.705544	0.873633	1.08689	0.634329	0.789172	0.899064	1.11853	1.2441	Uncharacterized protein OS=Homo sapiens GN=AGK PE=4 SV=1 - [E9PG39_HUMAN]
E9PMH2	13	2	2	11.4675	1.14692	0.953264	0.831151	1.08915	1.19823	0.949628	1.04474	1.14255	1.25698	1.10016	Uncharacterized protein OS=Homo sapiens GN=AIP PE=3 SV=1 - [E9PMH2_HUMAN]
F5H3X5	0.49	5	3	224.928	1.09169	1.05872	0.9698	0.632393	0.772091	0.579281	0.707247	0.59732	0.729271	1.2209	Uncharacterized protein OS=Homo sapiens GN=AKAP9 PE=4 SV=1 - [F5H3X5_HUMAN]
C9JSL3	11.31	3	3	16.2151	1.15413	0.977705	0.890492	0.845348	1.16237	0.732457	0.972811	0.854336	1.21336	1.32815	Uncharacterized protein OS=Homo sapiens GN=AKR7A2 PE=4 SV=2 - [C9JSL3_HUMAN]
F5H4B6	5.63	3	3	19.5258	1.34299	1.07053	0.785271	1.07254	1.4161	0.798616	1.01573	1.01976	1.29347	1.32033	Uncharacterized protein OS=Homo sapiens GN=ALDH16A1 PE=4 SV=1 - [F5H4B6_HUMAN]
A6NP16	2.01	3	2	60.1557											Uncharacterized protein OS=Homo sapiens GN=AMOT PE=4 SV=1 - [A6NP16_HUMAN]
F5H4S1	1.61	2	2	20.2091											Uncharacterized protein OS=Homo sapiens GN=ANK3 PE=4 SV=1 - [F5H4S1_HUMAN]
E7EWI7	2.29	5	5	73.7322	1.05548	0.997683	0.945237	0.683851	0.849123	0.647903	0.804487	0.685439	0.851095	1.24168	Uncharacterized protein OS=Homo sapiens GN=ANKRD17 PE=4 SV=1 - [E7EWI7_HUMAN]
F2Z3H3	22.38	8	5	109.402	1.12759	1.04952	0.930762	0.962237	1.26226	0.902558	1.23809	0.983633	1.29798	1.3118	Uncharacterized protein OS=Homo sapiens GN=ANP32A PE=4 SV=2 - [F2Z3H3_HUMAN]
E9PDK5	15.78	8	7	69.6037	1.38059	0.789829	0.556751	1.28664	1.65755	0.887946	1.11149	1.65951	2.05099	1.28902	Uncharacterized protein OS=Homo sapiens GN=ANXA11 PE=3 SV=1 - [E9PDK5_HUMAN]
E9PGK1	15.13	13	9	94.9315	2.46671	0.670309	0.265816	2.4114	2.20452	0.894595	0.906385	3.51338	3.17787	0.91081	Uncharacterized protein OS=Homo sapiens GN=ANXA6 PE=3 SV=1 - [E9PGK1_HUMAN]
B4DT77	28.57	16	10	100.3	1.03322	1.03521	0.99151	1.18511	1.5682	1.09612	1.47242	1.13053	1.51384	1.30496	Uncharacterized protein OS=Homo sapiens GN=ANXA7 PE=2 SV=1 - [B4DT77_HUMAN]
F5GXG9	5	5	4	44.2273	1.14382	0.918571	0.764142	1.12858	1.39126	0.986675	1.21633	1.33352	1.64391	1.23072	Uncharacterized protein OS=Homo sapiens GN=AP3B1 PE=4 SV=1 - [F5GXG9_HUMAN]
E7EMM2	3.35	4	3	40.2612	1.0959	1.00309	0.891223	0.938404	1.17726	0.872276	1.09311	0.934945	1.17292	1.23556	Uncharacterized protein OS=Homo sapiens GN=AP3D1 PE=4 SV=1 - [E7EMM2_HUMAN]
B4DGR0	15.33	8	6	118.944	0.892203	1.06695	1.18082	0.774676	0.959935	0.868273	1.07591	0.735315	0.91116	1.33577	Uncharacterized protein OS=Homo sapiens GN=API5 PE=2 SV=1 - [B4DGR0_HUMAN]
C9J815	5.43	6	5	28.9725	2.78567	0.835502	0.31082	1.61357	2.40219	0.594887	0.862338	1.93125	2.87515	1.4178	Uncharacterized protein OS=Homo sapiens GN=APOBR PE=4 SV=1 - [C9J815_HUMAN]
C9JX71	8.72	3	2	13.8705	1.23627	1.19253	1.06305	1.56095	2.14391	1.26263	1.86829	1.28366	1.75748	1.35818	Uncharacterized protein OS=Homo sapiens GN=APOD PE=4 SV=1 - [C9JX71_HUMAN]
E9PEU4	21.28	13	9	70.6269	1.14543	0.969987	0.867803	1.05071	1.26744	0.925164	1.14374	1.13181	1.30198	1.24355	Uncharacterized protein OS=Homo sapiens GN=ARCN1 PE=4 SV=1 - [E9PEU4_HUMAN]
E9PIY6	8.26	5	3	36.765	1.12574	0.9505	0.84433	0.753527	0.872427	0.69456	0.786817	0.858507	0.974972	1.13566	Uncharacterized protein OS=Homo sapiens GN=ARFGAP2 PE=4 SV=1 - [E9PIY6_HUMAN]
F5GYF6	7.67	3	3	26.9468	1.05525	0.928467	0.879858	0.833204	1.10524	0.676607	0.883934	0.897397	1.28329	1.41467	Uncharacterized protein OS=Homo sapiens GN=ARFGAP3 PE=4 SV=1 - [F5GYF6_HUMAN]
F5H3P3	47.17	22	8	103.936	2.59502	0.656807	0.242292	1.9303	2.48767	0.79312	1.00388	2.93924	4.02778	1.27749	Uncharacterized protein OS=Homo sapiens GN=ARHGDIB PE=4 SV=1 - [F5H3P3_HUMAN]
F5GY14	9.03	4	2	35.6919	1.10542	0.945632	0.872971	0.775717	0.921384	0.693791	0.827532	0.816978	0.965711	1.23667	Uncharacterized protein OS=Homo sapiens GN=ARL6IP1 PE=4 SV=1 - [F5GY14_HUMAN]
F5GYV5	9	2	2	20.5457	1.30257	0.959036	0.736264	1.22169	1.40657	0.937905	1.07984	1.27387	1.46665	1.15133	Uncharacterized protein OS=Homo sapiens GN=ARL6IP4 PE=4 SV=1 - [F5GYV5_HUMAN]
E5RJ86	8.95	2	2	8.35422	1.06302	0.952266	0.895811	0.767887	1.03491	0.722363	0.973556	0.806379	1.08679	1.34774	Uncharacterized protein OS=Homo sapiens GN=ARMC1 PE=4 SV=1 - [E5RJ86_HUMAN]
E7EVN0	7.88	4	3	18.3924	1.08706	0.981532	0.923281	0.942614	1.28537	0.882186	1.18992	1.01116	1.37884	1.32572	Uncharacterized protein OS=Homo sapiens GN=ASNA1 PE=4 SV=1 - [E7EVN0_HUMAN]
E9PCX6	10.25	6	5	40.6142	0.561527	0.530248	0.985021	0.758912	0.738541	1.2966	1.33443	1.43124	1.34744	0.945226	Uncharacterized protein OS=Homo sapiens GN=ASNS PE=4 SV=1 - [E9PCX6_HUMAN]
E9PBU3	27.58	23	14	100.394	1.10099	1.08414	1.01071	0.808094	1.06871	0.72677	0.948811	0.758534	0.961757	1.3008	Uncharacterized protein OS=Homo sapiens GN=ATIC PE=4 SV=1 - [E9PBU3_HUMAN]
F5H6I7	6.5	5	4	38.5203	1.27007	0.839416	0.680333	1.01118	1.28971	0.765537	0.971018	1.02478	1.34618	1.2797	Uncharacterized protein OS=Homo sapiens GN=ATL3 PE=4 SV=1 - [F5H6I7_HUMAN]
F5H3A1	15.74	23	15	143.447	1.24477	0.982136	0.758404	1.014	1.21005	0.814725	0.960514	1.06031	1.23426	1.17191	Uncharacterized protein OS=Homo sapiens GN=ATP1A1 PE=3 SV=1 - [F5H3A1_HUMAN]
E9PN17	25	3	2	31.3232	1.19136	0.905887	0.76803	0.856941	1.18996	0.743828	0.856243	0.945969	1.31358	1.34131	Uncharacterized protein OS=Homo sapiens GN=ATP5L PE=4 SV=1 - [E9PN17_HUMAN]
B7Z1R5	18.66	18	13	73.477	1.23233	0.974719	0.76096	1.06299	1.43889	0.80253	1.11344	1.16198	1.53469	1.33111	Uncharacterized protein OS=Homo sapiens GN=ATP6V1A PE=2 SV=1 - [B7Z1R5_HUMAN]
A8MUN4	29.59	11	7	57.9946	1.23545	0.998261	0.852181	1.04258	1.28829	0.847333	1.07755	1.02243	1.29053	1.29043	Uncharacterized protein OS=Homo sapiens GN=ATP6V1E1 PE=2 SV=1 - [A8MUN4_HUMAN]
E7ESH8	5.08	4	3	33.1777	1.11712	0.738778	0.723382	0.663412	0.794805	0.593597	0.721252	0.820952	1.01872	1.21816	Uncharacterized protein OS=Homo sapiens GN=ATXN10 PE=4 SV=2 - [E7ESH8_HUMAN]
B4DXE2	27.53	10	5	47.8135	0.855164	1.16469	1.3643	1.00273	1.29288	1.11764	1.46781	0.853816	1.12007	1.28321	Uncharacterized protein OS=Homo sapiens GN=BAG2 PE=2 SV=1 - [B4DXE2_HUMAN]
F5H239	3	3	3	98.8452	0.864482	0.895558	1.02665	0.842815	1.02897	0.790593	0.997599	0.847738	1.08013	1.26184	Uncharacterized protein OS=Homo sapiens GN=BAZ1A PE=4 SV=1 - [F5H239_HUMAN]
E9PK09	15.7	18	11	97.4697	1.0314	1.04568	0.979518	0.798312	1.00468	0.754591	0.931766	0.768335	0.953361	1.25724	Uncharacterized protein OS=Homo sapiens GN=BCLAF1 PE=4 SV=1 - [E9PK09_HUMAN]
F5H0W4	4.45	2	2	27.1138	2.18308	0.694286	0.31803	0.899591	1.24507	0.412074	0.570326	1.29571	1.79331	1.38404	Uncharacterized protein OS=Homo sapiens GN=BIN2 PE=4 SV=1 - [F5H0W4_HUMAN]
B4DUS9	11.03	4	3	21.2305	0.993236	1.07806	1.05564	1.00918	1.3979	1.00729	1.40953	0.95296	1.31896	1.38547	Uncharacterized protein OS=Homo sapiens GN=BPNT1 PE=2 SV=1 - [B4DUS9_HUMAN]
A6NF68	1.37	2	2	50.7838	1.56109	1.18656	0.76008	0.379989	0.918815	0.243412	0.588571	0.320245	0.774355	2.418	Uncharacterized protein OS=Homo sapiens GN=BRDT PE=4 SV=1 - [A6NF68_HUMAN]
F5GXQ0	4.73	2	2	40.4622	1.19091	0.939337	0.788753	0.969609	1.41906	0.814172	1.19157	1.03223	1.5107	1.46354	Uncharacterized protein OS=Homo sapiens GN=BROX PE=4 SV=1 - [F5GXQ0_HUMAN]
E9PL10	17.93	11	4	62.6922	0.951155	1.07445	1.12962	1.16971	1.40535	1.22978	1.47752	1.08867	1.30797	1.20145	Uncharacterized protein OS=Homo sapiens GN=BTF3L4 PE=4 SV=1 - [E9PL10_HUMAN]
E7ETZ4	14.46	8	7	57.9695	1.07427	0.978711	0.909703	0.772203	0.934119	0.744353	0.894675	0.799327	0.972238	1.21798	Uncharacterized protein OS=Homo sapiens GN=BZW2 PE=4 SV=1 - [E7ETZ4_HUMAN]
A6NDF1	10.09	2	2	13.2618	0.671925	0.764823	1.13826	5.90711	5.10157	8.79133	7.59248	7.72349	6.67026	0.863633	Uncharacterized protein OS=Homo sapiens GN=C10orf58 PE=4 SV=1 - [A6NDF1_HUMAN]
E9PRZ9	15.56	6	2	30.6143	0.890788	1.22618	1.28579	0.91402	1.18094	1.00977	1.31602	0.796031	1.02082	1.27456	Uncharacterized protein OS=Homo sapiens GN=C11orf58 PE=4 SV=1 - [E9PRZ9_HUMAN]
A8MY76	3.36	2	2	11.6213	0.922753	1.02153	1.10705	0.84445	0.934193	0.915142	1.0124	0.826651	0.914503	1.10627	Uncharacterized protein OS=Homo sapiens GN=C14orf21 PE=4 SV=1 - [A8MY76_HUMAN]
E9PCW3	18.83	13	9	49.8671	1.1261	1.01796	0.916908	0.830172	1.08582	0.726192	0.985871	0.823901	1.03442	1.26107	Uncharacterized protein OS=Homo sapiens GN=C22orf28 PE=4 SV=1 - [E9PCW3_HUMAN]
C9J384	8.89	2	2	46.2416	0.764426	1.12216	1.46798	0.844044	1.01166	1.10415	1.32343	0.752157	0.901528	1.19859	Uncharacterized protein OS=Homo sapiens GN=C3orf26 PE=4 SV=1 - [C9J384_HUMAN]
E5RH81	21.59	5	4	28.1853	1.34263	2.34831	1.74904	0.266485	0.635892	0.19533	0.4661	0.116299	0.278117	2.39139	Uncharacterized protein OS=Homo sapiens GN=CA1 PE=4 SV=1 - [E5RH81_HUMAN]
E9PGB0	2.3	2	2	36.2224	1.02741	1.01421	0.987146	1.68178	2.159	1.6369	2.10139	1.65822	2.12875	1.28376	Uncharacterized protein OS=Homo sapiens GN=CALCOCO1 PE=4 SV=1 - [E9PGB0_HUMAN]
E7ENU9	10.67	3	3	19.4761	1.89686	0.61745	0.325539	1.03583	1.30488	0.565118	0.682683	1.7359	2.11316	1.20804	Uncharacterized protein OS=Homo sapiens GN=CAPG PE=4 SV=1 - [E7ENU9_HUMAN]
D6RHU3	13.99	2	2	6.27584	1.29534	1.04868	0.809583	0.692653	1.00003	0.534728	0.772022	0.660498	0.953604	1.44377	Uncharacterized protein OS=Homo sapiens GN=CASP6 PE=4 SV=1 - [D6RHU3_HUMAN]
E7EVY3	16.45	13	11	101.033	0.981864	0.942917	0.960333	0.224133	0.291909	0.228273	0.2973	0.237702	0.309581	1.30239	Uncharacterized protein OS=Homo sapiens GN=CAST PE=4 SV=1 - [E7EVY3_HUMAN]
E9PDE4	18.08	13	11	101.273	0.915788	0.876702	0.95732	0.199695	0.249648	0.218058	0.272604	0.22778	0.284758	1.25014	Uncharacterized protein OS=Homo sapiens GN=CAST PE=4 SV=1 - [E9PDE4_HUMAN]
B7Z2D6	10.83	6	6	47.11	0.72743	0.833756	1.22804	3.1933	3.26945	4.42915	5.07147	3.74345	4.00655	1.1279	Uncharacterized protein OS=Homo sapiens GN=CBS PE=2 SV=1 - [B7Z2D6_HUMAN]
D3YTD4	2	3	2	12.1098											Uncharacterized protein OS=Homo sapiens GN=CCDC157 PE=4 SV=1 - [D3YTD4_HUMAN]
C9JQ41	13.08	3	2	11.3676	1.17717	0.986153	0.857815	0.728996	0.983125	0.606546	0.831144	0.721926	0.97359	1.3486	Uncharacterized protein OS=Homo sapiens GN=CCDC58 PE=4 SV=1 - [C9JQ41_HUMAN]
E9PAQ6	38.79	55	24	306.151	0.959153	1.06992	1.07807	0.822667	1.03084	0.866074	1.05808	0.766153	0.955262	1.23362	Uncharacterized protein OS=Homo sapiens GN=CCT3 PE=3 SV=1 - [E9PAQ6_HUMAN]
E9PNW4	18.52	2	2	6.13008	1.12077	0.973956	0.869006	0.442867	0.714128	0.395145	0.637177	0.45471	0.733224	1.61251	Uncharacterized protein OS=Homo sapiens GN=CD59 PE=4 SV=1 - [E9PNW4_HUMAN]
C9JV86	10.17	3	3	34.977	2.5397	1.01262	0.398717	0.731919	1.00289	0.288191	0.394884	0.722796	0.990385	1.37021	Uncharacterized protein OS=Homo sapiens GN=CD63 PE=4 SV=1 - [C9JV86_HUMAN]
B4DL80	2.23	2	2	28.0472	0.68736	0.981975	1.42862	0.542328	0.69959	0.789002	1.01779	0.552284	0.712432	1.28997	Uncharacterized protein OS=Homo sapiens GN=CDC27 PE=2 SV=1 - [B4DL80_HUMAN]
E5RIU6	30.69	8	6	38.8734	1.11343	1.1035	1.00267	0.591916	0.772648	0.566092	0.736518	0.564587	0.734559	1.30533	Uncharacterized protein OS=Homo sapiens GN=CDK1 PE=3 SV=1 - [E5RIU6_HUMAN]
E7EP51	2.3	2	2	18.3772	1.00334	0.968723	0.965494	0.915422	1.08204	0.912371	1.07844	0.944979	1.11698	1.18202	Uncharacterized protein OS=Homo sapiens GN=CDK11A PE=4 SV=2 - [E7EP51_HUMAN]
F5H203	4.46	5	3	28.0244											Uncharacterized protein OS=Homo sapiens GN=CDK16 PE=4 SV=1 - [F5H203_HUMAN]
F5GYE8	0.99	3	2	52.3968											Uncharacterized protein OS=Homo sapiens GN=CEP112 PE=4 SV=1 - [F5GYE8_HUMAN]
F5H2G1	6.1	17	12	104.1	1.10111	1.00848	0.966331	0.766251	0.944178	0.651889	0.816274	0.767949	0.943074	1.23683	Uncharacterized protein OS=Homo sapiens GN=CHD4 PE=4 SV=1 - [F5H2G1_HUMAN]
F5H875	17.52	4	3	21.3055	1.19786	1.01453	0.845638	0.8876	1.05322	0.728711	0.886224	0.884439	1.04947	1.18706	Uncharacterized protein OS=Homo sapiens GN=CHMP1A PE=4 SV=1 - [F5H875_HUMAN]
A8MYU4	6.26	3	3	15.3456	0.590281	1.21601	2.06006	0.561772	0.80557	0.951702	1.36472	0.461979	0.662469	1.43398	Uncharacterized protein OS=Homo sapiens GN=CKAP2 PE=4 SV=1 - [A8MYU4_HUMAN]
E7EUJ8	6.07	2	2	19.2242	0.547988	1.08218	1.97482	1.62657	2.083	2.96826	3.80118	1.50305	1.92482	1.28061	Uncharacterized protein OS=Homo sapiens GN=CKB PE=3 SV=2 - [E7EUJ8_HUMAN]
F5H2E2	1.77	2	2	82.8376	0.961338	1.1175	1.16244	0.928388	1.22387	0.965725	1.27309	0.830773	1.09518	1.31827	Uncharacterized protein OS=Homo sapiens GN=CLASP1 PE=4 SV=1 - [F5H2E2_HUMAN]
B4DIN1	26.52	20	10	83.1144	1.08561	1.02379	0.942843	0.881377	1.12761	0.816324	1.05477	0.873295	1.13134	1.25067	Uncharacterized protein OS=Homo sapiens GN=CLTA PE=2 SV=1 - [B4DIN1_HUMAN]
F5H6N3	34.34	13	7	51.8921	1.05607	0.870632	0.824406	0.925887	1.25384	0.876727	1.18727	1.06347	1.44015	1.35421	Uncharacterized protein OS=Homo sapiens GN=CLTA PE=4 SV=1 - [F5H6N3_HUMAN]
E9PGI8	15.64	5	3	35.7984	1.1399	0.96287	0.858179	1.11467	1.34497	0.960629	1.17034	1.15766	1.41456	1.21902	Uncharacterized protein OS=Homo sapiens GN=CMPK1 PE=3 SV=1 - [E9PGI8_HUMAN]
B4DP17	31.87	13	5	42.8598	0.886679	1.34274	1.53232	1.81834	1.75688	2.22424	2.17847	1.2914	1.35293	0.999142	Uncharacterized protein OS=Homo sapiens GN=CNBP PE=2 SV=1 - [B4DP17_HUMAN]
E7ENR3	5.56	3	2	8.62035	3.17308	1.10924	0.339778	2.43511	2.74973	0.767429	0.86658	2.13615	2.51338	1.13057	Uncharacterized protein OS=Homo sapiens GN=CNN2 PE=4 SV=1 - [E7ENR3_HUMAN]
F5GXH1	10	8	7	51.0163	1.16608	0.870445	0.719858	0.99008	1.218	0.813262	1.00048	1.21865	1.49764	1.1822	Uncharacterized protein OS=Homo sapiens GN=COPG PE=4 SV=1 - [F5GXH1_HUMAN]
B4DIH5	3.96	2	2	25.4616	1.10446	1.01683	0.920656	1.00566	1.25733	0.910548	1.13841	0.98902	1.23652	1.25025	Uncharacterized protein OS=Homo sapiens GN=COPS2 PE=2 SV=1 - [B4DIH5_HUMAN]
B4DY81	6.7	3	3	27.2122	1.01374	1.0283	1.06158	0.862633	1.04813	0.850942	1.03393	0.800468	1.01722	1.21504	Uncharacterized protein OS=Homo sapiens GN=COPS3 PE=2 SV=1 - [B4DY81_HUMAN]
D6RD63	9.09	3	3	33.6423	1.10727	1.02477	0.953944	0.862236	1.06958	0.804483	1.03018	0.784898	1.03767	1.26269	Uncharacterized protein OS=Homo sapiens GN=COPS4 PE=4 SV=1 - [D6RD63_HUMAN]
E7EM64	4.6	2	2	20.2991	1.16709	0.930445	0.797237	0.979944	1.22422	0.83965	1.04896	1.0532	1.31574	1.24928	Uncharacterized protein OS=Homo sapiens GN=COPS6 PE=4 SV=1 - [E7EM64_HUMAN]
D6R9Z7	42.86	8	3	26.765	1.21984	1.23001	1.00833	1.10458	1.32411	0.896136	1.05328	0.910332	1.0765	1.1529	Uncharacterized protein OS=Homo sapiens GN=COX7C PE=4 SV=1 - [D6R9Z7_HUMAN]
F2Z2V0	4.88	3	3	19.3268	1.29391	1.00656	0.748115	0.943893	1.41336	0.611598	0.915791	0.937739	1.40415	1.49112	Uncharacterized protein OS=Homo sapiens GN=CPNE1 PE=4 SV=1 - [F2Z2V0_HUMAN]
F5H6M0	14.61	3	3	16.0182	1.12739	0.960415	0.789027	0.757153	0.889513	0.671601	0.789005	0.752569	0.980548	1.19253	Uncharacterized protein OS=Homo sapiens GN=CPSF7 PE=4 SV=1 - [F5H6M0_HUMAN]
E7EQW6	7.52	4	4	22.4118	1.58549	1.05107	0.693106	1.12619	1.35322	0.755039	0.903301	1.17221	1.40852	1.24717	Uncharacterized protein OS=Homo sapiens GN=CSK PE=4 SV=1 - [E7EQW6_HUMAN]
E7EU96	11.95	4	4	18.7882	1.00588	1.04275	1.03666	0.829078	0.90477	0.767616	0.936512	0.795084	0.867673	1.20268	Uncharacterized protein OS=Homo sapiens GN=CSNK2A1 PE=4 SV=1 - [E7EU96_HUMAN]
E9PID8	6.39	3	3	23.9858	1.05558	1.1815	1.09677	0.873537	1.06692	0.866323	1.01986	0.739348	0.896956	1.24368	Uncharacterized protein OS=Homo sapiens GN=CSTF2 PE=4 SV=1 - [E9PID8_HUMAN]
E9PIE5	3.05	3	3	61.5378	0.838572	1.14479	1.31936	1.02098	1.19146	1.21752	1.42081	0.923323	1.20096	1.30069	Uncharacterized protein OS=Homo sapiens GN=CTNND1 PE=4 SV=1 - [E9PIE5_HUMAN]
B4DMY4	7.76	2	2	7.84711	1.68428	1.25448	0.744815	1.73707	2.31674	1.03134	1.37551	1.38469	1.84678	1.33371	Uncharacterized protein OS=Homo sapiens GN=CTSB PE=2 SV=1 - [B4DMY4_HUMAN]
F5HGG6	3.36	3	2	10.9301	1.9191	0.999662	0.520901	2.35967	2.66477	1.22957	1.38855	2.36046	2.66567	1.15517	Uncharacterized protein OS=Homo sapiens GN=CTSC PE=2 SV=1 - [F5HGG6_HUMAN]
E7EWR0	4.69	6	4	57.227	1.01891	0.914279	0.849585	0.837019	1.07847	0.806817	1.08074	0.977605	1.21919	1.25821	Uncharacterized protein OS=Homo sapiens GN=CUL1 PE=3 SV=1 - [E7EWR0_HUMAN]
A8MSH7	6.06	6	5	40.3162	1.18194	0.944223	0.798878	0.774284	0.92133	0.655099	0.77951	0.820023	0.975755	1.18991	Uncharacterized protein OS=Homo sapiens GN=CUL4A PE=3 SV=1 - [A8MSH7_HUMAN]
D6REK3	4.72	2	2	11.0859	0.930108	0.857669	0.922117	0.873651	1.11458	0.9393	1.19834	1.01863	1.29955	1.27577	Uncharacterized protein OS=Homo sapiens GN=CWC27 PE=4 SV=1 - [D6REK3_HUMAN]
C9JFR7	40.59	15	5	88.5001	0.929514	1.08335	1.14929	1.12687	1.31437	1.16534	1.47826	1.0244	1.19484	1.16639	Uncharacterized protein OS=Homo sapiens GN=CYCS PE=3 SV=1 - [C9JFR7_HUMAN]
E9PFS5	6.15	12	8	95.1952	1.08833	1.00197	0.897063	1.04545	1.34969	0.973476	1.2435	1.14224	1.45835	1.29101	Uncharacterized protein OS=Homo sapiens GN=DCTN1 PE=4 SV=1 - [E9PFS5_HUMAN]
F5H4J5	4.06	4	4	51.5887	0.909608	1.17527	1.24268	0.576409	0.70409	0.643423	0.785948	0.494662	0.612416	1.22466	Uncharacterized protein OS=Homo sapiens GN=DDX24 PE=3 SV=1 - [F5H4J5_HUMAN]
B4E3E8	21.67	21	14	109.473	1.19141	1.28506	1.08026	0.960547	1.14404	0.837381	1.05606	0.797793	0.922452	1.22615	Uncharacterized protein OS=Homo sapiens GN=DDX3X PE=2 SV=1 - [B4E3E8_HUMAN]
E7ETL9	30.33	33	18	163.733	0.969134	0.939922	0.976631	0.629124	0.701928	0.649016	0.7357	0.645108	0.727232	1.1371	Uncharacterized protein OS=Homo sapiens GN=DDX5 PE=3 SV=1 - [E7ETL9_HUMAN]
B7Z6B8	15.03	7	5	31.4836	1.20769	1.07688	0.921507	0.563615	0.705758	0.482298	0.64258	0.51096	0.650102	1.27231	Uncharacterized protein OS=Homo sapiens GN=DECR1 PE=2 SV=1 - [B7Z6B8_HUMAN]
E9PRL8	17.58	2	2	13.8175	1.01154	1.07778	1.06549	0.703794	0.915321	0.695767	0.904882	0.653003	0.849265	1.30055	Uncharacterized protein OS=Homo sapiens GN=DHCR7 PE=4 SV=1 - [E9PRL8_HUMAN]
B4DM58	31.01	5	5	28.8514	0.776433	0.961178	1.23814	0.68664	0.888706	0.850886	1.10129	0.764322	0.977223	1.27855	Uncharacterized protein OS=Homo sapiens GN=DHFR PE=2 SV=1 - [B4DM58_HUMAN]
F5GXT8	21.05	3	3	14.3971	1.29383	1.03047	0.796451	0.908793	1.07899	0.66724	0.833949	0.935401	1.08693	1.25193	Uncharacterized protein OS=Homo sapiens GN=DIABLO PE=4 SV=1 - [F5GXT8_HUMAN]
E7ERW8	11.36	24	16	135.853	1.33428	1.094	0.841069	1.0088	1.30129	0.749397	0.965938	0.914248	1.19743	1.26176	Uncharacterized protein OS=Homo sapiens GN=DIAPH1 PE=4 SV=1 - [E7ERW8_HUMAN]
A8MUT5	12.65	9	6	48.1382	1.00796	1.04445	1.08262	1.06433	1.31257	1.0563	1.30267	0.906358	1.11775	1.23324	Uncharacterized protein OS=Homo sapiens GN=DKC1 PE=4 SV=1 - [A8MUT5_HUMAN]
F5H7M3	5.98	5	3	33.4343	1.04723	1.06491	1.02301	1.20632	1.4291	1.22479	1.44874	1.19154	1.49963	1.22493	Uncharacterized protein OS=Homo sapiens GN=DLAT PE=3 SV=1 - [F5H7M3_HUMAN]
F5GZT3	0.34	3	2	176.293	1.04191	1.10041	1.05615	0.646973	0.799225	0.620951	0.767079	0.587938	0.726297	1.23533	Uncharacterized protein OS=Homo sapiens GN=DMD PE=4 SV=1 - [F5GZT3_HUMAN]
F5GXD5	9.13	9	6	54.2597	1.38722	0.976564	0.737709	1.04351	1.41153	0.7719	1.03915	1.03081	1.37771	1.32502	Uncharacterized protein OS=Homo sapiens GN=DPP3 PE=4 SV=1 - [F5GXD5_HUMAN]
B4DR31	6.16	5	4	99.2593	1.61333	1.24464	0.831632	1.23758	1.6624	0.773721	1.03041	0.922399	1.23902	1.33648	Uncharacterized protein OS=Homo sapiens GN=DPYSL2 PE=2 SV=1 - [B4DR31_HUMAN]
E9PHI6	7.37	2	2	22.6758	1.06708	1.18822	1.11353	1.10114	1.43218	1.03192	1.34215	0.926711	1.20531	1.30064	Uncharacterized protein OS=Homo sapiens GN=DYNC1LI1 PE=4 SV=1 - [E9PHI6_HUMAN]
C9JLK5	12.95	3	2	15.5012	0.987911	1.03933	1.05091	1.13114	1.34634	1.14926	1.36134	1.06251	1.29539	1.19236	Uncharacterized protein OS=Homo sapiens GN=EEF1E1 PE=4 SV=1 - [C9JLK5_HUMAN]
C9J8T0	5.96	3	2	12.8736	1.02115	0.978339	0.958078	0.874969	1.17735	0.856848	1.15296	0.894341	1.20341	1.34559	Uncharacterized protein OS=Homo sapiens GN=EEFSEC PE=4 SV=1 - [C9J8T0_HUMAN]
B4DK30	12.06	18	11	83.5551	1.0464	0.967662	0.945884	0.714504	0.909543	0.705359	0.881143	0.762736	0.954994	1.26501	Uncharacterized protein OS=Homo sapiens GN=EFTUD2 PE=2 SV=1 - [B4DK30_HUMAN]
E9PIH6	4.33	2	2	12.0273	1.02674	0.835972	0.814198	0.546483	0.748606	0.532249	0.729108	0.65371	0.895492	1.36986	Uncharacterized protein OS=Homo sapiens GN=EHBP1L1 PE=4 SV=1 - [E9PIH6_HUMAN]
F5H5B6	9.22	5	5	41.1674	1.07968	1.09608	1.03268	2.10222	2.53509	1.85196	2.23329	1.9232	2.20393	1.20591	Uncharacterized protein OS=Homo sapiens GN=EHD1 PE=4 SV=1 - [F5H5B6_HUMAN]
A6NJH9	41.73	13	7	72.9645	1.08778	0.267456	0.245874	0.298169	0.226684	0.274109	0.208392	1.11484	0.847557	0.760253	Uncharacterized protein OS=Homo sapiens GN=EIF1AY PE=4 SV=1 - [A6NJH9_HUMAN]
B4DF96	11.26	8	5	50.3574	0.99661	1.0013	1.02581	0.905319	1.14067	0.904764	1.11467	0.877098	1.07269	1.23427	Uncharacterized protein OS=Homo sapiens GN=EIF2A PE=2 SV=1 - [B4DF96_HUMAN]
F5H6W1	3.65	3	2	37.6933	0.941822	0.997934	1.07157	1.15319	1.35451	1.18696	1.45446	1.0301	1.28958	1.25189	Uncharacterized protein OS=Homo sapiens GN=EIF2B4 PE=3 SV=1 - [F5H6W1_HUMAN]
B4DV79	14.5	14	11	128.057	0.900699	0.97002	1.06909	0.600859	0.79973	0.675568	0.899382	0.703303	0.915208	1.3135	Uncharacterized protein OS=Homo sapiens GN=EIF3B PE=2 SV=1 - [B4DV79_HUMAN]
B4DVQ5	20.04	33	20	161.909	1.00943	0.922414	0.916086	0.721315	0.92887	0.711468	0.917121	0.75608	0.975123	1.25963	Uncharacterized protein OS=Homo sapiens GN=EIF3C PE=2 SV=1 - [B4DVQ5_HUMAN]
B4DVY1	4.81	6	3	58.9561	1.36486	0.819682	0.597976	0.757614	0.89443	0.531637	0.649552	0.801808	1.01637	1.22223	Uncharacterized protein OS=Homo sapiens GN=EIF3D PE=2 SV=1 - [B4DVY1_HUMAN]
B4DMT5	20.85	11	6	39.7388	1.03592	1.11925	1.02106	0.72454	0.945517	0.618837	0.807576	0.647344	0.844777	1.30499	Uncharacterized protein OS=Homo sapiens GN=EIF3F PE=2 SV=1 - [B4DMT5_HUMAN]
B7ZAM9	15.17	4	3	31.6606	1.04493	0.970962	0.945459	0.83286	1.02469	0.79705	0.988104	0.841896	1.0321	1.26619	Uncharacterized protein OS=Homo sapiens GN=EIF3K PE=2 SV=1 - [B7ZAM9_HUMAN]
E7EQG2	24.59	25	9	146.93	0.91755	1.22585	1.33078	0.953662	1.2112	1.06632	1.38462	0.753001	0.974277	1.29386	Uncharacterized protein OS=Homo sapiens GN=EIF4A2 PE=3 SV=1 - [E7EQG2_HUMAN]
E7EPC9	29.81	37	17	193.413	1.06646	0.903581	0.850967	0.753514	0.935967	0.719516	0.892238	0.83261	1.0443	1.26827	Uncharacterized protein OS=Homo sapiens GN=EIF4B PE=4 SV=1 - [E7EPC9_HUMAN]
C9JEL3	12.21	3	2	13.0273	0.994894	1.00962	1.0148	0.598782	0.779598	0.601855	0.770396	0.593077	0.786656	1.32529	Uncharacterized protein OS=Homo sapiens GN=EIF4E2 PE=3 SV=1 - [C9JEL3_HUMAN]
E7EUU4	13.14	36	22	226.163	0.972965	0.948593	1.00233	0.708603	0.88962	0.728292	0.931729	0.74641	0.929568	1.2477	Uncharacterized protein OS=Homo sapiens GN=EIF4G1 PE=4 SV=1 - [E7EUU4_HUMAN]
E7ES68	3.21	3	2	16.9443	0.890739	0.941177	1.05269	0.606058	0.722565	0.697155	0.831175	0.662938	0.772638	1.19224	Uncharacterized protein OS=Homo sapiens GN=ELAC2 PE=4 SV=1 - [E7ES68_HUMAN]
E2QRH7	5.88	2	2	13.2039	0.960142	0.905903	0.94351	0.243813	0.336133	0.253935	0.350087	0.269138	0.371047	1.37865	Uncharacterized protein OS=Homo sapiens GN=ELOVL5 PE=4 SV=2 - [E2QRH7_HUMAN]
E9PCX0	2.65	2	2	19.3334	0.84814	0.968004	1.14133	0.601818	0.746667	0.709574	0.880358	0.62171	0.771347	1.24069	Uncharacterized protein OS=Homo sapiens GN=ELP2 PE=4 SV=1 - [E9PCX0_HUMAN]
D6RA00	10.98	2	2	15.5719	1.22552	1.0786	0.880111	1.01726	1.21069	0.830057	0.987895	0.943128	1.12247	1.19015	Uncharacterized protein OS=Homo sapiens GN=ENOPH1 PE=4 SV=1 - [D6RA00_HUMAN]
E9PEX0	11.36	11	7	98.635	0.969414	0.998191	1.04286	1.77374	2.17299	1.7537	2.1629	1.6901	2.17655	1.25361	Uncharacterized protein OS=Homo sapiens GN=EPB41 PE=4 SV=1 - [E9PEX0_HUMAN]
F5H563	2.45	4	2	44.3186	1.21622	1.10092	0.907963	1.49233	1.66977	1.22698	1.37711	1.3279	1.5167	1.12025	Uncharacterized protein OS=Homo sapiens GN=EPB42 PE=4 SV=1 - [F5H563_HUMAN]
E9PEJ0	16.2	7	6	59.5025	0.953036	1.09222	1.16162	1.49423	1.86753	1.51025	1.94955	1.44905	1.79353	1.29687	Uncharacterized protein OS=Homo sapiens GN=EPB49 PE=4 SV=1 - [E9PEJ0_HUMAN]
E7EQW9	2.56	3	3	47.7595	1.38137	0.982107	0.756573	0.455144	0.710617	0.305681	0.477261	0.463436	0.723564	1.5613	Uncharacterized protein OS=Homo sapiens GN=ERBB2IP PE=4 SV=1 - [E7EQW9_HUMAN]
B4DZW6	4.58	2	2	7.31746	1.08865	0.93371	0.857676	0.608231	0.963704	0.558702	0.885228	0.651413	1.03212	1.58444	Uncharacterized protein OS=Homo sapiens GN=FAM82B PE=2 SV=1 - [B4DZW6_HUMAN]
E9PH82	4.49	3	2	36.7381											Uncharacterized protein OS=Homo sapiens GN=FAM98A PE=4 SV=1 - [E9PH82_HUMAN]
E9PQ73	0.36	2	2	54.1278											Uncharacterized protein OS=Homo sapiens GN=FAT3 PE=4 SV=1 - [E9PQ73_HUMAN]
B4DJM9	10.59	3	2	60.9875	1.1964	0.974797	0.81511	0.889631	1.10898	0.75714	0.963332	0.914535	1.18184	1.27233	Uncharacterized protein OS=Homo sapiens GN=FBXO17 PE=2 SV=1 - [B4DJM9_HUMAN]
E9PCI9	14.73	15	5	57.1239	0.937642	0.84863	0.958204	0.521992	0.800907	0.597491	0.900512	0.600395	0.877973	1.48947	Uncharacterized protein OS=Homo sapiens GN=FDPS PE=3 SV=1 - [E9PCI9_HUMAN]
B7Z8G2	20.71	15	8	74.8082	1.1013	1.00408	0.90853	0.530241	0.786184	0.467744	0.674736	0.516704	0.755221	1.46161	Uncharacterized protein OS=Homo sapiens GN=FKBP5 PE=2 SV=1 - [B7Z8G2_HUMAN]
F5H407	2.26	4	3	49.8242	1.49658	0.928482	0.618307	0.90583	1.28305	0.58624	0.836569	0.976061	1.38253	1.42321	Uncharacterized protein OS=Homo sapiens GN=FLII PE=4 SV=1 - [F5H407_HUMAN]
E7EMK1	4.42	4	2	18.2693	1.0779	0.968335	0.897004	0.920464	1.26149	0.864626	1.1766	0.95284	1.30586	1.36083	Uncharacterized protein OS=Homo sapiens GN=FLOT2 PE=4 SV=1 - [E7EMK1_HUMAN]
A8MQB8	3.95	2	2	36.7568	1.01259	1.18092	1.16623	0.799014	1.06331	0.789077	1.05009	0.676604	0.900412	1.33078	Uncharacterized protein OS=Homo sapiens GN=FMR1 PE=4 SV=1 - [A8MQB8_HUMAN]
B4DH12	17.82	3	3	18.3567	1.0475	0.947703	0.896282	0.357536	0.638847	0.341325	0.609881	0.380823	0.680457	1.7868	Uncharacterized protein OS=Homo sapiens GN=FN3K PE=2 SV=1 - [B4DH12_HUMAN]
F5GX82	0.56	2	2	100.841	0.985483	1.04564	1.06104	1.36299	1.68423	1.38307	1.70904	1.3035	1.61073	1.23569	Uncharacterized protein OS=Homo sapiens GN=FRYL PE=4 SV=1 - [F5GX82_HUMAN]
B4E0X8	33.23	43	21	226.162	0.936705	0.966388	1.03379	0.763862	0.947406	0.812138	0.997778	0.780304	0.974798	1.24719	Uncharacterized protein OS=Homo sapiens GN=FUBP1 PE=2 SV=1 - [B4E0X8_HUMAN]
E7EUX0	18.7	29	9	149.554	0.902147	1.05497	1.16015	0.946496	1.14761	1.05757	1.25986	0.972571	1.10643	1.18679	Uncharacterized protein OS=Homo sapiens GN=FUS PE=4 SV=1 - [E7EUX0_HUMAN]
B4DXZ6	8.22	7	6	43.6089	1.05007	0.932461	0.888184	0.764693	0.963766	0.718948	0.906112	0.801775	1.0105	1.26033	Uncharacterized protein OS=Homo sapiens GN=FXR1 PE=2 SV=1 - [B4DXZ6_HUMAN]
D6RFJ8	11.08	11	5	40.8494	1.11818	1.00163	0.881011	0.949403	1.09562	0.829585	0.912974	0.961573	1.10363	1.13525	Uncharacterized protein OS=Homo sapiens GN=G3BP2 PE=4 SV=1 - [D6RFJ8_HUMAN]
E9PGR2	1.22	4	2	26.7398	1.26747	1.02998	0.812623	0.856068	1.28066	0.675413	1.0104	0.831151	1.24338	1.49597	Uncharacterized protein OS=Homo sapiens GN=GAK PE=4 SV=1 - [E9PGR2_HUMAN]
E9PKU7	13.85	27	12	126.785	1.07697	0.938585	0.871501	0.855594	1.14707	0.794442	1.06508	0.911579	1.22212	1.34067	Uncharacterized protein OS=Homo sapiens GN=GANAB PE=4 SV=1 - [E9PKU7_HUMAN]
E7EPW1	54.04	67	9	317.782	1.06966	0.975574	0.912042	0.786232	1.02591	0.73503	0.959096	0.805917	1.05159	1.30484	Uncharacterized protein OS=Homo sapiens GN=GAPDH PE=3 SV=1 - [E7EPW1_HUMAN]
C9JIZ3	21.21	2	2	11.3573	1.25937	0.820187	0.651269	1.03675	1.29059	0.823232	1.02479	1.26404	1.57353	1.24484	Uncharacterized protein OS=Homo sapiens GN=GCA PE=4 SV=1 - [C9JIZ3_HUMAN]
E7EU55	21.26	4	3	14.7094	1.0248	0.953197	0.937316	0.838957	1.04104	0.818655	1.01585	0.856887	1.06329	1.22223	Uncharacterized protein OS=Homo sapiens GN=GGCT PE=4 SV=1 - [E7EU55_HUMAN]
E9PBB0	6.19	12	10	127.674	1.04258	0.916776	0.863898	0.680121	0.844751	0.677485	0.833539	0.784219	0.985177	1.19963	Uncharacterized protein OS=Homo sapiens GN=GIGYF2 PE=4 SV=1 - [E9PBB0_HUMAN]
F5H882	3.83	4	3	23.0705	1.26619	0.793871	0.626974	1.1203	1.38002	0.884775	1.0899	1.41118	1.73835	1.23184	Uncharacterized protein OS=Homo sapiens GN=GIT2 PE=4 SV=1 - [F5H882_HUMAN]
E7EMY5	13.77	10	7	54.305	1.002	1.02812	1.05747	0.872366	1.13931	0.87039	1.10925	0.868562	1.1271	1.29594	Uncharacterized protein OS=Homo sapiens GN=GLOD4 PE=4 SV=1 - [E7EMY5_HUMAN]
F5GYQ4	14.49	12	8	76.8625	1.3204	0.915358	0.716997	1.27946	1.50172	0.962299	1.10384	1.31973	1.53943	1.17388	Uncharacterized protein OS=Homo sapiens GN=GLUD1 PE=4 SV=1 - [F5GYQ4_HUMAN]
F5H4C6	6.45	2	2	7.43665	1.18543	0.939449	0.792498	1.08379	1.4411	0.914258	1.21568	1.15364	1.53398	1.32969	Uncharacterized protein OS=Homo sapiens GN=GNS PE=4 SV=1 - [F5H4C6_HUMAN]
E7EU81	1.16	3	3	136.56	1.19977	1.03741	0.864672	0.700657	0.895532	0.583993	0.74642	0.675392	0.863241	1.27813	Uncharacterized protein OS=Homo sapiens GN=GOLGB1 PE=4 SV=1 - [E7EU81_HUMAN]
F5H504	3.21	3	3	53.7879	1.26772	1.06321	0.838679	1.00923	1.34203	0.796097	1.05862	0.949228	1.26225	1.32976	Uncharacterized protein OS=Homo sapiens GN=GRIPAP1 PE=4 SV=1 - [F5H504_HUMAN]
Q9H8S1	13.56	6	5	34.1104	1.28997	0.849354	0.665008	0.678258	1.20784	0.486368	0.913434	0.812296	1.44654	1.7808	Uncharacterized protein OS=Homo sapiens GN=GRN PE=2 SV=1 - [Q9H8S1_HUMAN]
E7EQZ3	12.58	15	9	96.593	1.01958	1.00727	0.982345	0.69892	0.83454	0.673856	0.827858	0.686644	0.858781	1.24426	Uncharacterized protein OS=Homo sapiens GN=GSPT1 PE=4 SV=1 - [E7EQZ3_HUMAN]
E9PFN5	12.63	4	2	23.3567	1.55397	1.2047	0.791753	1.04439	1.50618	0.672078	0.969247	0.844356	1.21895	1.45223	Uncharacterized protein OS=Homo sapiens GN=GSTK1 PE=4 SV=1 - [E9PFN5_HUMAN]
B9ZVX7	12.75	2	2	8.75986	2.46741	0.784354	0.317886	0.591029	2.15765	0.239535	0.874461	0.753524	2.75086	3.65067	Uncharacterized protein OS=Homo sapiens GN=GSTM1 PE=4 SV=1 - [B9ZVX7_HUMAN]
A8MX94	33.91	11	5	49.187	1.06234	0.879853	0.825657	2.8405	2.96526	2.67883	2.80121	3.26372	3.221	1.05279	Uncharacterized protein OS=Homo sapiens GN=GSTP1 PE=3 SV=1 - [A8MX94_HUMAN]
B4DH52	6.55	7	7	89.7439	1.14159	0.930862	0.847227	0.815836	1.1814	0.633685	0.89547	0.783441	1.10709	1.41852	Uncharacterized protein OS=Homo sapiens GN=GTF2I PE=2 SV=1 - [B4DH52_HUMAN]
B4DY13	4.63	4	3	36.1069	1.11697	1.07168	0.953158	1.14856	1.32532	1.02246	1.17875	1.05786	1.17605	1.11172	Uncharacterized protein OS=Homo sapiens GN=GTPBP4 PE=2 SV=1 - [B4DY13_HUMAN]
F5H022	29.94	22	6	164.359	1.10994	1.50707	1.36005	4.65133	4.52424	3.87784	3.91402	2.81764	2.81986	1.00044	Uncharacterized protein OS=Homo sapiens GN=H1F0 PE=3 SV=1 - [F5H022_HUMAN]
B4E2W0	12.83	10	7	45.0386	1.10512	0.909192	0.818869	0.868443	1.16776	0.771828	1.04554	0.954324	1.32153	1.36316	Uncharacterized protein OS=Homo sapiens GN=HADHB PE=2 SV=1 - [B4E2W0_HUMAN]
E7EVW7	14.48	8	7	49.9254	3.11661	0.977132	0.289314	0.816639	1.09133	0.261716	0.359008	0.837908	1.12042	1.32783	Uncharacterized protein OS=Homo sapiens GN=HCLS1 PE=4 SV=1 - [E7EVW7_HUMAN]
E7EM71	5.67	9	8	125.621	1.27718	0.901916	0.696881	0.958162	1.2185	0.749245	0.931912	1.0696	1.3818	1.25264	Uncharacterized protein OS=Homo sapiens GN=HDLBP PE=4 SV=1 - [E7EM71_HUMAN]
F5H5Y5	6.66	5	5	64.7715	1.00067	0.984323	0.943609	0.945812	1.28579	0.793867	1.09058	0.918897	1.27687	1.38957	Uncharacterized protein OS=Homo sapiens GN=HGS PE=4 SV=1 - [F5H5Y5_HUMAN]
E9PCK0	5.86	7	6	79.4177	1.06196	1.07308	0.997786	1.4013	1.77894	1.45094	1.84197	1.28984	1.69153	1.30632	Uncharacterized protein OS=Homo sapiens GN=HK1 PE=3 SV=1 - [E9PCK0_HUMAN]
E9PB90	4.16	4	3	35.6139	1.06593	0.942953	0.864848	0.567555	0.739871	0.532448	0.694105	0.615655	0.802575	1.31161	Uncharacterized protein OS=Homo sapiens GN=HK2 PE=3 SV=1 - [E9PB90_HUMAN]
F5H345	25.15	23	8	109.563	0.641064	0.728279	1.11203	1.01766	1.19609	1.59299	1.9415	1.50962	1.75556	1.18802	Uncharacterized protein OS=Homo sapiens GN=HMBS PE=4 SV=1 - [F5H345_HUMAN]
E9PES6	26.14	16	4	103.466	0.900877	1.02036	1.16445	0.741798	1.05723	0.818932	1.18437	0.721443	1.02825	1.43306	Uncharacterized protein OS=Homo sapiens GN=HMGB3 PE=4 SV=1 - [E9PES6_HUMAN]
Q8N995	6.09	3	3	12.2604	0.937151	1.0929	1.1479	0.361714	0.367062	0.374008	0.379538	0.330966	0.33586	1.02566	Uncharacterized protein OS=Homo sapiens GN=HMGCS1 PE=2 SV=1 - [Q8N995_HUMAN]
B8ZZT7	14.02	4	2	16.4643	1.05247	0.920057	0.887062	0.844653	1.04404	0.802546	0.991994	0.904724	1.11829	1.25399	Uncharacterized protein OS=Homo sapiens GN=HN1 PE=4 SV=1 - [B8ZZT7_HUMAN]
A6NGP5	34.27	7	5	33.7137	0.940695	1.01014	1.07383	0.910498	1.04466	0.967212	1.14452	0.967028	0.982027	1.18332	Uncharacterized protein OS=Homo sapiens GN=HN1L PE=2 SV=2 - [A6NGP5_HUMAN]
D6R9P3	28.21	25	9	146.422	0.977644	1.14572	1.20238	0.575085	0.810497	0.572405	0.83592	0.484086	0.696472	1.40425	Uncharacterized protein OS=Homo sapiens GN=HNRNPAB PE=4 SV=1 - [D6R9P3_HUMAN]
B2R603	43.56	64	17	345.434	1.06977	0.991268	0.932354	0.825306	1.08351	0.783887	1.03224	0.849647	1.11215	1.31406	Uncharacterized protein OS=Homo sapiens GN=HNRNPC PE=2 SV=1 - [B2R603_HUMAN]
B4DTC3	32.67	30	13	201.55	1.04308	1.21327	1.16316	0.602329	0.842454	0.577452	0.80766	0.496452	0.694368	1.39866	Uncharacterized protein OS=Homo sapiens GN=HNRNPD PE=2 SV=1 - [B4DTC3_HUMAN]
E9PCY7	28.67	32	10	183.202	0.967605	1.17597	1.26464	0.862716	1.14391	0.894175	1.18224	0.700472	0.940409	1.33654	Uncharacterized protein OS=Homo sapiens GN=HNRNPH1 PE=4 SV=1 - [E9PCY7_HUMAN]
B3KX72	27.73	88	26	473.94	1.04442	1.0561	1.01823	0.880514	1.13536	0.857827	1.12246	0.832316	1.07848	1.29741	Uncharacterized protein OS=Homo sapiens GN=HNRNPU PE=2 SV=1 - [B3KX72_HUMAN]
B7WPG3	4.33	5	2	26.4014	1.18375	0.992605	0.838529	0.560559	0.712467	0.473547	0.601876	0.564736	0.717775	1.27099	Uncharacterized protein OS=Homo sapiens GN=HNRPLL PE=4 SV=1 - [B7WPG3_HUMAN]
E9PDE8	8.86	15	8	101.198	0.629874	0.60598	0.962065	0.65056	0.864323	1.03284	1.37222	1.07357	1.42632	1.32858	Uncharacterized protein OS=Homo sapiens GN=HSPA4L PE=3 SV=1 - [E9PDE8_HUMAN]
B7Z4V2	44.81	76	32	412.831	0.957148	1.06643	1.10011	1.07005	1.30106	1.10304	1.35468	1.00808	1.21553	1.23648	Uncharacterized protein OS=Homo sapiens GN=HSPA9 PE=2 SV=1 - [B7Z4V2_HUMAN]
E9PD66	3.03	16	13	156.678	0.979763	1.01903	1.03392	0.828699	1.13054	0.862608	1.12832	0.821705	1.10982	1.3799	Uncharacterized protein OS=Homo sapiens GN=HUWE1 PE=4 SV=1 - [E9PD66_HUMAN]
F6SBX2	1.81	2	2	145.973	1.52304	0.646166	0.424262	6.5679	5.86038	4.31237	3.84783	10.1644	9.06947	0.892277	Uncharacterized protein OS=Homo sapiens GN=IARS2 PE=4 SV=1 - [F6SBX2_HUMAN]
B7Z1I0	5.35	2	2	54.4819	1.74873	1.20515	0.689161	1.09826	1.64645	0.628037	0.941514	0.911306	1.36617	1.49914	Uncharacterized protein OS=Homo sapiens GN=ILK PE=2 SV=1 - [B7Z1I0_HUMAN]
B9A067	34.18	53	29	266.99	1.02958	0.969976	0.960696	0.977069	1.24499	0.974056	1.21762	1.03191	1.28868	1.2657	Uncharacterized protein OS=Homo sapiens GN=IMMT PE=4 SV=2 - [B9A067_HUMAN]
E9PBE9	1.26	3	3	82.2009											Uncharacterized protein OS=Homo sapiens GN=ITSN2 PE=4 SV=1 - [E9PBE9_HUMAN]
E7ET98	12.17	14	7	126.535	1.14305	1.08516	0.972031	0.776622	1.02436	0.669414	0.893865	0.705379	0.917132	1.30385	Uncharacterized protein OS=Homo sapiens GN=KHDRBS1 PE=4 SV=2 - [E7ET98_HUMAN]
F5H6Z7	4.79	4	2	38.7959	1.25951	1.09478	0.876123	0.643114	0.892594	0.513849	0.713184	0.582335	0.803836	1.38037	Uncharacterized protein OS=Homo sapiens GN=KIAA0174 PE=4 SV=1 - [F5H6Z7_HUMAN]
E9PB70	7.58	9	7	52.3129	1.34165	1.20021	0.898407	1.02122	1.31787	0.688929	0.916212	0.858895	1.12466	1.32579	Uncharacterized protein OS=Homo sapiens GN=KIF2A PE=3 SV=1 - [E9PB70_HUMAN]
B7Z7M6	4.25	3	3	48.6136	0.945061	0.944658	0.999574	0.844174	0.975188	0.893249	1.03188	0.89363	1.03232	1.1552	Uncharacterized protein OS=Homo sapiens GN=KIF2C PE=2 SV=1 - [B7Z7M6_HUMAN]
F5H4G7	5.07	3	3	18.5279	1.00996	1.07307	1.06248	1.02532	1.27446	1.01521	1.2619	0.955501	1.18768	1.243	Uncharacterized protein OS=Homo sapiens GN=KPNA6 PE=4 SV=1 - [F5H4G7_HUMAN]
F5H698	12.57	24	16	192.009	0.926936	1.05482	1.17334	0.885485	1.16557	0.981402	1.26714	0.845525	1.0617	1.29215	Uncharacterized protein OS=Homo sapiens GN=LARS PE=3 SV=1 - [F5H698_HUMAN]
F5H3C9	4.3	2	2	16.1046	1.34335	1.00471	0.747914	0.716718	1.01212	0.533529	0.75343	0.713356	1.00738	1.41216	Uncharacterized protein OS=Homo sapiens GN=LCP2 PE=4 SV=1 - [F5H3C9_HUMAN]
B4DN52	3.54	2	2	38.1977	1.68689	0.974887	0.57792	1.08746	1.63221	0.644654	0.967588	1.11547	1.67426	1.50094	Uncharacterized protein OS=Homo sapiens GN=LIMA1 PE=2 SV=1 - [B4DN52_HUMAN]
B4DWN1	14.39	4	4	27.5777	1.2795	0.932682	0.70581	0.840889	1.14834	0.604949	0.844146	0.901582	1.25807	1.3954	Uncharacterized protein OS=Homo sapiens GN=LMAN2 PE=2 SV=1 - [B4DWN1_HUMAN]
F5GZ27	10.09	11	8	82.9857	1.04518	1.14946	1.07493	1.09632	1.31802	1.0256	1.26971	0.935785	1.12502	1.21757	Uncharacterized protein OS=Homo sapiens GN=LONP1 PE=4 SV=1 - [F5GZ27_HUMAN]
E9PEM5	1.4	4	4	72.955	0.938229	1.01197	1.13498	0.63017	0.920802	0.663372	0.969316	0.560134	0.818465	1.45954	Uncharacterized protein OS=Homo sapiens GN=LRBA PE=4 SV=1 - [E9PEM5_HUMAN]
B4DTG6	5.69	4	3	20.5526	1.05628	1.03676	0.981524	0.845613	1.07912	0.800559	1.02163	0.815629	1.04086	1.27614	Uncharacterized protein OS=Homo sapiens GN=LSM14A PE=2 SV=1 - [B4DTG6_HUMAN]
E5RGR0	14.21	3	3	12.4106	1.3147	0.945322	0.755555	1.19407	1.47324	0.94767	1.12059	1.25427	1.43148	1.14418	Uncharacterized protein OS=Homo sapiens GN=LYPLA1 PE=4 SV=1 - [E5RGR0_HUMAN]
D6RBV5	19.05	2	2	15.1243	1.12046	1.04493	0.932593	1.05247	1.26588	0.939326	1.12979	1.00722	1.21145	1.20276	Uncharacterized protein OS=Homo sapiens GN=LYRM7 PE=4 SV=1 - [D6RBV5_HUMAN]
F5GZL7	0.49	3	3	242.362	1.08217	1.00489	0.928591	0.932139	1.22676	0.861361	1.13361	0.9276	1.22079	1.31607	Uncharacterized protein OS=Homo sapiens GN=MACF1 PE=4 SV=1 - [F5GZL7_HUMAN]
F5H6N1	24.44	5	3	17.1834	1.0088	1.06162	1.05236	0.726822	0.931824	0.679975	0.870944	0.646145	0.77913	1.21782	Uncharacterized protein OS=Homo sapiens GN=MAGOHB PE=4 SV=1 - [F5H6N1_HUMAN]
B3KUS6	5.56	4	2	20.4982											Uncharacterized protein OS=Homo sapiens GN=MAK PE=2 SV=1 - [B3KUS6_HUMAN]
B4E0K9	3.58	3	3	57.0737	1.52974	0.844716	0.542862	1.25093	1.58838	0.817743	1.03834	1.58631	2.02435	1.27614	Uncharacterized protein OS=Homo sapiens GN=MAN2B1 PE=2 SV=1 - [B4E0K9_HUMAN]
F5H4R1	0.83	2	2	74.6798											Uncharacterized protein OS=Homo sapiens GN=MAP3K4 PE=4 SV=1 - [F5H4R1_HUMAN]
B4DHN0	4.6	2	2	33.6421	1.29177	1.01373	0.784764	0.896197	1.22628	0.693774	0.949304	0.884054	1.20967	1.36832	Uncharacterized protein OS=Homo sapiens GN=MAPK1 PE=2 SV=1 - [B4DHN0_HUMAN]
F5H1V8	9.85	3	2	19.0974	1.91558	1.22952	0.662261	0.885873	1.29093	0.461538	0.673909	0.719073	1.04995	1.43166	Uncharacterized protein OS=Homo sapiens GN=MAPRE2 PE=4 SV=1 - [F5H1V8_HUMAN]
E9PHX2	8.76	4	3	21.0965	0.927658	1.093	1.18264	1.00675	1.28771	1.0693	1.34369	0.893256	1.10815	1.24057	Uncharacterized protein OS=Homo sapiens GN=MARK3 PE=4 SV=1 - [E9PHX2_HUMAN]
D6RD67	9.09	2	2	9.17745	1.36327	0.88055	0.64591	0.763666	0.957368	0.560172	0.702258	0.86726	1.08724	1.25365	Uncharacterized protein OS=Homo sapiens GN=MCCC2 PE=4 SV=2 - [D6RD67_HUMAN]
E7EVA7	1.22	2	2	53.9454	0.828862	0.99438	1.19969	1.08744	1.37964	1.31197	1.6645	1.09359	1.38744	1.2687	Uncharacterized protein OS=Homo sapiens GN=MDC1 PE=4 SV=1 - [E7EVA7_HUMAN]
F5H2E5	2.94	2	2	17.0917	1.16295	1.19884	1.03086	5.58798	5.53334	4.805	4.75801	4.66114	4.61556	0.990221	Uncharacterized protein OS=Homo sapiens GN=MEFV PE=4 SV=1 - [F5H2E5_HUMAN]
F5H7K2	0.49	9	2	114.467											Uncharacterized protein OS=Homo sapiens GN=MGA PE=4 SV=1 - [F5H7K2_HUMAN]
E9PGF9	4.87	6	6	32.4499	0.878944	1.18148	1.3703	1.09578	1.40425	1.19285	1.59429	0.920964	1.2027	1.32636	Uncharacterized protein OS=Homo sapiens GN=MGEA5 PE=4 SV=1 - [E9PGF9_HUMAN]
F5H4V4	10.45	33	27	229.514	0.885142	0.790349	0.911545	0.482624	0.550693	0.556726	0.650376	0.609181	0.705047	1.13622	Uncharacterized protein OS=Homo sapiens GN=MKI67 PE=4 SV=1 - [F5H4V4_HUMAN]
F5H1S8	9.59	2	2	12.7638	1.55708	0.741437	0.476172	1.07902	1.37832	0.692977	0.885199	1.45531	1.85899	1.27739	Uncharacterized protein OS=Homo sapiens GN=MLEC PE=4 SV=1 - [F5H1S8_HUMAN]
F5GY93	15.12	3	2	18.0967	1.8722	1.00276	0.525787	0.598905	0.920234	0.309033	0.474837	0.597254	0.917697	1.53873	Uncharacterized protein OS=Homo sapiens GN=MMAB PE=4 SV=1 - [F5GY93_HUMAN]
C9JX83	4.62	3	2	60.8279	1.08555	1.02597	0.97296	1.2787	1.51089	1.16798	1.38007	1.20044	1.42312	1.18158	Uncharacterized protein OS=Homo sapiens GN=MPHOSPH10 PE=4 SV=1 - [C9JX83_HUMAN]
E7ENL2	8.16	4	2	22.2409	0.963055	1.07622	1.11751	0.762233	1.04051	0.769425	1.06045	0.707008	0.974145	1.41861	Uncharacterized protein OS=Homo sapiens GN=MPST PE=4 SV=1 - [E7ENL2_HUMAN]
F5H5L4	6.62	3	3	16.3512	0.902379	0.788854	0.953065	0.745596	0.903166	0.826257	1.11081	0.895264	1.16549	1.1986	Uncharacterized protein OS=Homo sapiens GN=MRPL1 PE=4 SV=1 - [F5H5L4_HUMAN]
C9JG87	7.07	3	2	19.1653	1.40609	0.639043	0.454483	1.26608	1.37941	0.731588	0.797078	1.42212	1.71286	1.14285	Uncharacterized protein OS=Homo sapiens GN=MRPL39 PE=4 SV=1 - [C9JG87_HUMAN]
E7ETN4	12.31	3	3	24.7478	1.11018	1.13623	1.02346	0.77367	1.008	0.706891	0.920991	0.725499	0.895851	1.23481	Uncharacterized protein OS=Homo sapiens GN=MRPS27 PE=4 SV=1 - [E7ETN4_HUMAN]
F5H2F9	6.43	9	8	81.9307	0.919784	1.03548	1.15275	0.633066	0.742656	0.717018	0.858292	0.591233	0.696968	1.17905	Uncharacterized protein OS=Homo sapiens GN=MSH6 PE=3 SV=1 - [F5H2F9_HUMAN]
E9PHA7	4.87	5	5	29.2928	1.06165	1.08087	1.0181	1.01639	1.27643	0.957364	1.20231	0.940347	1.18094	1.25585	Uncharacterized protein OS=Homo sapiens GN=MTA1 PE=4 SV=1 - [E9PHA7_HUMAN]
E5RJU9	14.07	8	7	48.7022	1.24898	0.923776	0.760987	0.916633	1.26865	0.790336	1.0368	0.944944	1.3039	1.30983	Uncharacterized protein OS=Homo sapiens GN=MTDH PE=4 SV=1 - [E5RJU9_HUMAN]
E9PEW5	1.07	3	2	40.1906	1.65894	0.393784	0.23737	4.4042	3.47417	2.65482	2.09421	11.1843	8.82253	0.788832	Uncharacterized protein OS=Homo sapiens GN=MYO10 PE=4 SV=1 - [E9PEW5_HUMAN]
E9PQN8	2.99	4	4	98.7849	1.30474	0.975882	0.747953	1.96	2.78169	1.50222	2.132	2.00844	2.85044	1.41923	Uncharacterized protein OS=Homo sapiens GN=MYO18A PE=4 SV=1 - [E9PQN8_HUMAN]
E7EQ69	18.45	7	4	27.4415	1.00087	1.02913	1.02823	0.989297	1.14092	0.908127	1.0734	1.02939	1.16705	1.19311	Uncharacterized protein OS=Homo sapiens GN=NAA50 PE=4 SV=1 - [E7EQ69_HUMAN]
F5H1X5	22.73	4	3	37.0403	1.08565	1.15579	1.04789	1.11793	1.27043	0.997568	1.20235	0.976827	1.079	1.21743	Uncharacterized protein OS=Homo sapiens GN=NAP1L1 PE=3 SV=1 - [F5H1X5_HUMAN]
E9PKT8	23.08	8	4	50.1186	0.919861	1.07093	1.20456	0.819996	1.06097	0.918927	1.18305	0.776076	0.976215	1.29802	Uncharacterized protein OS=Homo sapiens GN=NAP1L4 PE=3 SV=1 - [E9PKT8_HUMAN]
E7ESU4	6.3	7	6	56.6535	1.00536	1.07394	1.00285	0.691313	0.92024	0.653085	0.846266	0.633935	0.843862	1.28211	Uncharacterized protein OS=Homo sapiens GN=NAT10 PE=4 SV=1 - [E7ESU4_HUMAN]
B4E189	11.9	7	7	67.464	0.900579	1.01118	1.12521	0.710098	0.829819	0.767183	0.901416	0.732109	0.848363	1.16582	Uncharacterized protein OS=Homo sapiens GN=NCAPH PE=2 SV=1 - [B4E189_HUMAN]
C9JQX9	18.07	2	2	10.1404	1.10011	1.0343	0.940176	0.89209	1.07869	0.810908	0.980523	0.862507	1.04291	1.20917	Uncharacterized protein OS=Homo sapiens GN=NCBP2 PE=4 SV=1 - [C9JQX9_HUMAN]
C9JGP9	6.48	3	2	48.0042	0.971103	1.12612	1.15963	0.899641	1.20897	0.93973	1.24495	0.798889	1.07358	1.31335	Uncharacterized protein OS=Homo sapiens GN=NDUFA10 PE=4 SV=2 - [C9JGP9_HUMAN]
F5H7V7	23.44	3	3	26.2075	1.06759	0.938405	0.935454	0.994757	1.24291	0.870737	1.08795	1.098	1.3719	1.278	Uncharacterized protein OS=Homo sapiens GN=NDUFA8 PE=4 SV=1 - [F5H7V7_HUMAN]
E9PH64	14.29	3	3	20.9531	1.03824	0.989477	0.953037	0.981545	1.26926	0.947595	1.22536	1.04601	1.35263	1.29313	Uncharacterized protein OS=Homo sapiens GN=NDUFB9 PE=4 SV=1 - [E9PH64_HUMAN]
B4DUC1	10	8	7	56.735	1.09163	1.05017	0.970916	0.905151	1.18278	0.828156	1.08416	0.86829	1.1206	1.30195	Uncharacterized protein OS=Homo sapiens GN=NDUFS1 PE=2 SV=1 - [B4DUC1_HUMAN]
B7Z9L2	8.66	2	2	25.9414	1.15116	1.03839	0.902043	1.01906	1.25479	0.885247	1.09003	0.98138	1.2084	1.23133	Uncharacterized protein OS=Homo sapiens GN=NDUFS2 PE=2 SV=1 - [B7Z9L2_HUMAN]
E7ETQ4	4.78	2	2	31.8635	1.01429	0.961169	0.947623	1.07323	1.32268	1.0581	1.30404	1.11658	1.37612	1.23244	Uncharacterized protein OS=Homo sapiens GN=NDUFV1 PE=4 SV=1 - [E7ETQ4_HUMAN]
E9PN67	0.85	3	2	90.2506											Uncharacterized protein OS=Homo sapiens GN=NIN PE=4 SV=1 - [E9PN67_HUMAN]
E9PFK5	2.66	2	2	35.0233	0.97646	0.91385	0.93588	0.852045	1.05619	0.872586	1.08165	0.932369	1.15576	1.23959	Uncharacterized protein OS=Homo sapiens GN=NOP14 PE=4 SV=1 - [E9PFK5_HUMAN]
E9PLK3	6.78	7	6	46.9775	1.33963	0.991567	0.738982	0.932782	1.48629	0.698129	1.14009	0.9471	1.4176	1.49111	Uncharacterized protein OS=Homo sapiens GN=NPEPPS PE=4 SV=1 - [E9PLK3_HUMAN]
F5H6R2	2.35	4	4	46.145	1.04592	0.960307	0.897234	0.775534	1.00226	0.741484	0.958254	0.826411	1.06801	1.29235	Uncharacterized protein OS=Homo sapiens GN=NRD1 PE=3 SV=1 - [F5H6R2_HUMAN]
C9JDR0	11.81	3	3	50.4154	1.02719	0.876367	0.893509	0.641343	0.856962	0.605993	0.815673	0.73182	1.02112	1.34601	Uncharacterized protein OS=Homo sapiens GN=NSDHL PE=3 SV=1 - [C9JDR0_HUMAN]
E7EV42	9.49	5	4	59.0103	1.62281	0.851225	0.52454	0.706872	0.878537	0.461174	0.573298	0.819532	1.04548	1.24832	Uncharacterized protein OS=Homo sapiens GN=NUCB2 PE=4 SV=1 - [E7EV42_HUMAN]
E5RFP0	15.91	2	2	19.412	1.02413	1.27392	1.2439	0.757728	1.08429	0.739872	1.05874	0.5948	0.851148	1.43098	Uncharacterized protein OS=Homo sapiens GN=NUDCD2 PE=4 SV=1 - [E5RFP0_HUMAN]
B4DZ67	5.25	5	5	48.2141	1.02304	0.961392	0.938933	0.846109	1.01086	0.782977	0.936359	0.880087	1.05145	1.15959	Uncharacterized protein OS=Homo sapiens GN=NUP107 PE=2 SV=1 - [B4DZ67_HUMAN]
A6NGS4	2.58	4	3	33.2428	0.949791	0.961697	1.02465	0.719536	0.872926	0.751368	0.911544	0.748194	0.907694	1.23516	Uncharacterized protein OS=Homo sapiens GN=NUP133 PE=4 SV=2 - [A6NGS4_HUMAN]
E9PF10	2.49	6	4	74.4968	1.19009	0.993456	0.909395	0.76947	0.8947	0.650842	0.746247	0.729281	0.868854	1.19138	Uncharacterized protein OS=Homo sapiens GN=NUP155 PE=4 SV=1 - [E9PF10_HUMAN]
C9JIP0	2.81	4	3	33.3889	0.996155	1.05264	1.05671	1.20864	1.35149	1.07141	1.16279	1.08223	1.17063	1.09288	Uncharacterized protein OS=Homo sapiens GN=NUP160 PE=4 SV=1 - [C9JIP0_HUMAN]
F5H131	3.16	6	4	30.4547	1.03618	1.00742	0.993562	0.814702	1.04176	0.785133	1.00395	0.79022	1.01046	1.27852	Uncharacterized protein OS=Homo sapiens GN=NUP214 PE=4 SV=1 - [F5H131_HUMAN]
B4DP57	17.28	3	3	16.5768	0.9457	1.12574	1.24346	0.775512	0.968578	0.856611	1.06987	0.688892	0.860394	1.29049	Uncharacterized protein OS=Homo sapiens GN=NUP35 PE=2 SV=1 - [B4DP57_HUMAN]
E7EUM5	7.65	4	3	45.261	0.956644	1.01831	1.0817	0.703915	0.833474	0.749508	0.887459	0.689313	0.816185	1.21893	Uncharacterized protein OS=Homo sapiens GN=NUP54 PE=4 SV=2 - [E7EUM5_HUMAN]
B4DMQ3	6.56	5	3	39.4263	1.05739	0.928706	0.872855	0.681189	0.904096	0.630301	0.865645	0.7368	0.99174	1.34601	Uncharacterized protein OS=Homo sapiens GN=NUP85 PE=2 SV=1 - [B4DMQ3_HUMAN]
E7ERR5	8.73	4	3	20.824	0.736269	0.928969	1.26173	0.614271	0.765968	0.836086	1.04034	0.66124	0.824535	1.22507	Uncharacterized protein OS=Homo sapiens GN=NUSAP1 PE=4 SV=1 - [E7ERR5_HUMAN]
E9PIN3	3.15	2	2	28.9097	0.993815	0.889919	0.895457	0.766185	0.956686	0.770953	0.962639	0.86096	1.07503	1.24864	Uncharacterized protein OS=Homo sapiens GN=NXF1 PE=4 SV=1 - [E9PIN3_HUMAN]
A6NF31	1.38	2	2	112.63											Uncharacterized protein OS=Homo sapiens GN=OFD1 PE=4 SV=1 - [A6NF31_HUMAN]
E9PFG7	4.58	4	4	27.3577	1.11539	0.923931	0.784699	1.02223	1.18024	0.868188	1.00238	1.1064	1.27741	1.13171	Uncharacterized protein OS=Homo sapiens GN=OGDH PE=4 SV=1 - [E9PFG7_HUMAN]
E7ENV6	2.47	2	2	11.3709	0.790161	0.925816	1.17168	0.615775	0.733509	0.779303	0.928304	0.665116	0.792284	1.1912	Uncharacterized protein OS=Homo sapiens GN=ORC3 PE=4 SV=2 - [E7ENV6_HUMAN]
F5GYN4	17.84	4	3	30.1519	1.11432	0.932908	0.816918	1.11409	1.40905	1.01362	1.26496	1.24918	1.5799	1.25306	Uncharacterized protein OS=Homo sapiens GN=OTUB1 PE=4 SV=1 - [F5GYN4_HUMAN]
E9PBS1	27.12	29	12	162.829	0.876369	1.01361	1.15679	0.683943	0.924572	0.790396	1.06494	0.674853	0.901301	1.33545	Uncharacterized protein OS=Homo sapiens GN=PAICS PE=4 SV=1 - [E9PBS1_HUMAN]
B4DV82	5.6	2	2	37.1863	0.825443	1.78475	2.16217	1.04188	1.35517	1.2622	1.64174	0.583765	0.759302	1.3007	Uncharacterized protein OS=Homo sapiens GN=PARP2 PE=2 SV=1 - [B4DV82_HUMAN]
C9JTY5	17.74	6	2	18.6771											Uncharacterized protein OS=Homo sapiens GN=PCBP4 PE=4 SV=1 - [C9JTY5_HUMAN]
C9JGS5	1.24	3	2	67.7518	1.1136	0.989887	0.875147	0.642838	0.805833	0.568325	0.712427	0.622525	0.811917	1.30423	Uncharacterized protein OS=Homo sapiens GN=PCM1 PE=4 SV=1 - [C9JGS5_HUMAN]
C9JPY0	13.53	2	2	7.47805	1.02361	1.03873	1.01477	0.927809	1.15773	0.906406	1.13102	0.893215	1.11456	1.24781	Uncharacterized protein OS=Homo sapiens GN=PCYT1A PE=4 SV=1 - [C9JPY0_HUMAN]
B5ME91	8.95	4	4	33.9808	1.4629	1.02428	0.731052	0.584916	1.00662	0.355225	0.663192	0.571053	0.982759	1.86696	Uncharacterized protein OS=Homo sapiens GN=PDCD4 PE=4 SV=2 - [B5ME91_HUMAN]
F6T1Q0	3.81	2	2	34.0191	1.02409	0.961588	0.93897	0.879765	1.01022	0.859072	0.986463	0.914909	1.05058	1.14829	Uncharacterized protein OS=Homo sapiens GN=PDE12 PE=4 SV=1 - [F6T1Q0_HUMAN]
B7Z3X5	21.45	14	10	55.1827	1.27606	1.0435	0.819584	1.00528	1.2001	0.785349	0.937399	0.946716	1.16457	1.26688	Uncharacterized protein OS=Homo sapiens GN=PDHA1 PE=2 SV=1 - [B7Z3X5_HUMAN]
B4DDD7	9.97	4	3	31.2458	1.1516	1.4465	1.27015	0.952712	1.31023	0.860511	1.18238	0.657507	0.905792	1.36614	Uncharacterized protein OS=Homo sapiens GN=PDHB PE=2 SV=1 - [B4DDD7_HUMAN]
E9PBP7	6.57	2	2	10.5491	1.03237	1.05117	1.01821	0.948632	1.06405	0.918888	1.03069	0.902451	1.01225	1.12167	Uncharacterized protein OS=Homo sapiens GN=PDHX PE=3 SV=1 - [E9PBP7_HUMAN]
B3KQT9	45	61	25	286.805	1.59239	0.80939	0.503445	1.04031	1.33704	0.629188	0.83868	1.32704	1.69377	1.32124	Uncharacterized protein OS=Homo sapiens GN=PDIA3 PE=2 SV=1 - [B3KQT9_HUMAN]
B7Z254	28.6	31	11	168.138	1.5789	0.835696	0.537088	1.0262	1.35119	0.582656	0.787455	1.2319	1.61407	1.3476	Uncharacterized protein OS=Homo sapiens GN=PDIA6 PE=2 SV=1 - [B7Z254_HUMAN]
B5MCF9	13.31	9	8	59.6727	1.10056	0.955887	0.891058	1.0254	1.10044	0.986419	1.05716	1.10698	1.12816	1.04028	Uncharacterized protein OS=Homo sapiens GN=PES1 PE=4 SV=1 - [B5MCF9_HUMAN]
E5RGS4	21.37	5	3	15.617	1.1608	1.07222	0.926608	0.96289	1.2306	0.839677	1.04017	0.906183	1.12256	1.27803	Uncharacterized protein OS=Homo sapiens GN=PFDN1 PE=4 SV=1 - [E5RGS4_HUMAN]
F5H3H2	4.54	5	3	36.0609	1.68843	0.918844	0.544202	0.663114	1.06728	0.392741	0.632116	0.721683	1.16155	1.6095	Uncharacterized protein OS=Homo sapiens GN=PFKL PE=4 SV=1 - [F5H3H2_HUMAN]
C9JW96	39.84	25	11	118.816	0.981692	1.00623	1.02321	0.882587	1.11564	0.904567	1.14291	0.875018	1.10934	1.26087	Uncharacterized protein OS=Homo sapiens GN=PHB PE=4 SV=2 - [C9JW96_HUMAN]
B4E0G4	14.2	6	4	30.5641	1.77366	1.32752	0.881093	0.795006	0.941955	0.462383	0.599988	0.557729	0.777597	1.32428	Uncharacterized protein OS=Homo sapiens GN=PHF6 PE=2 SV=1 - [B4E0G4_HUMAN]
B4DGX2	5.76	2	2	19.6278	1.07139	0.703392	0.656522	0.474646	0.620457	0.443018	0.579113	0.674795	0.882093	1.3072	Uncharacterized protein OS=Homo sapiens GN=PIP4K2A PE=2 SV=1 - [B4DGX2_HUMAN]
F5GWC2	13.71	3	3	10.8312	1.07099	0.915554	0.854864	1.46319	1.88888	1.3662	1.76367	1.59815	2.06309	1.29093	Uncharacterized protein OS=Homo sapiens GN=PITPNA PE=4 SV=1 - [F5GWC2_HUMAN]
E7ES23	2.45	2	2	37.293	0.860301	0.84392	0.980959	0.609382	0.92646	0.708336	1.0769	0.722085	1.09781	1.52033	Uncharacterized protein OS=Homo sapiens GN=PITRM1 PE=3 SV=1 - [E7ES23_HUMAN]
E5RIM3	2.46	3	2	23.6527	0.939504	1.16212	1.23695	0.778188	0.724526	0.828296	0.771179	0.669629	0.623454	0.931043	Uncharacterized protein OS=Homo sapiens GN=PLAA PE=4 SV=1 - [E5RIM3_HUMAN]
A8MW61	7.2	3	3	25.1152	1.05871	1.046	0.963423	0.853701	1.06748	0.839303	0.98321	0.798058	1.02054	1.31383	Uncharacterized protein OS=Homo sapiens GN=PLRG1 PE=4 SV=1 - [A8MW61_HUMAN]
B3KQ85	5.01	4	2	22.0984	1.14707	0.963935	0.840344	0.442781	0.676357	0.38601	0.589638	0.459348	0.701663	1.52752	Uncharacterized protein OS=Homo sapiens GN=PMPCB PE=2 SV=1 - [B3KQ85_HUMAN]
B4DSH9	13.04	2	2	21.4568	1.03555	0.972246	0.938872	0.882443	1.15056	0.852151	1.11106	0.907633	1.1834	1.30383	Uncharacterized protein OS=Homo sapiens GN=POLDIP3 PE=2 SV=1 - [B4DSH9_HUMAN]
E9PG73	5.95	8	5	73.8861	0.9315	0.961147	1.03183	0.793828	1.00225	0.886276	1.10309	0.813439	1.03209	1.25962	Uncharacterized protein OS=Homo sapiens GN=PPIG PE=4 SV=1 - [E9PG73_HUMAN]
F5H7G7	6.43	6	4	30.2415	0.988952	0.976142	1.04622	0.778664	0.904873	0.767399	0.892786	0.803453	0.93368	1.20281	Uncharacterized protein OS=Homo sapiens GN=PPM1G PE=3 SV=1 - [F5H7G7_HUMAN]
E9PF28	1.8	2	2	37.7065	1.07046	1.00329	0.937252	0.763529	0.941247	0.713273	0.879295	0.761026	0.938163	1.23276	Uncharacterized protein OS=Homo sapiens GN=PPP1R12A PE=4 SV=1 - [E9PF28_HUMAN]
C9J177	9	3	3	31.2504	1.20803	1.09452	0.906041	1.02236	1.36784	0.829273	1.13229	0.934068	1.24971	1.36362	Uncharacterized protein OS=Homo sapiens GN=PPP1R7 PE=4 SV=1 - [C9J177_HUMAN]
E7EVD4	10.05	3	2	17.7559	1.06749	0.985547	0.923236	0.722642	0.947917	0.676953	0.887985	0.733239	0.961818	1.31513	Uncharacterized protein OS=Homo sapiens GN=PPP1R8 PE=4 SV=1 - [E7EVD4_HUMAN]
B4DDF7	24.18	24	17	116.291	1.1484	1.14242	0.963561	0.923092	1.19777	0.812604	1.04225	0.862137	1.08286	1.27977	Uncharacterized protein OS=Homo sapiens GN=PPP2R1A PE=2 SV=1 - [B4DDF7_HUMAN]
D6R9Q1	5.81	2	2	5.43412	0.899072	0.934129	1.03899	0.677174	0.875312	0.753192	0.973572	0.724925	0.937035	1.2926	Uncharacterized protein OS=Homo sapiens GN=PPWD1 PE=4 SV=1 - [D6R9Q1_HUMAN]
C9JQA1	5.63	3	2	14.1555	0.878751	0.93949	1.1409	0.803348	0.98026	0.914192	1.11551	0.915411	1.117	1.22022	Uncharacterized protein OS=Homo sapiens GN=PQBP1 PE=4 SV=1 - [C9JQA1_HUMAN]
A6NG79	6.54	3	3	29.9537	0.989526	0.946253	0.932655	0.903038	1.06462	0.933575	1.08413	1.02603	1.16241	1.17893	Uncharacterized protein OS=Homo sapiens GN=PRCC PE=4 SV=1 - [A6NG79_HUMAN]
E9PH29	17.23	7	4	32.6215	1.09728	0.935288	0.837963	0.857683	1.06397	0.748159	0.969642	0.882834	1.11983	1.35242	Uncharacterized protein OS=Homo sapiens GN=PRDX3 PE=4 SV=1 - [E9PH29_HUMAN]
A6NG06	27.06	7	4	25.309	1.25467	0.797552	0.616115	2.36631	3.16034	1.87	2.43179	2.96674	3.40476	1.33428	Uncharacterized protein OS=Homo sapiens GN=PRDX5 PE=4 SV=1 - [A6NG06_HUMAN]
A8K318	19.05	17	11	100.958	1.19211	0.901267	0.743372	0.738355	0.994889	0.607949	0.84994	0.800186	1.09922	1.3956	Uncharacterized protein OS=Homo sapiens GN=PRKCSH PE=2 SV=1 - [A8K318_HUMAN]
E7EUY0	14.11	90	63	530.259	1.16414	1.19716	1.03273	0.796175	1.0779	0.687741	0.96085	0.645296	0.886123	1.36615	Uncharacterized protein OS=Homo sapiens GN=PRKDC PE=4 SV=1 - [E7EUY0_HUMAN]
E9PKG1	13.54	5	4	27.1145	0.976541	0.937051	0.927813	0.503971	0.611516	0.537353	0.652021	0.579161	0.677981	1.23745	Uncharacterized protein OS=Homo sapiens GN=PRMT1 PE=4 SV=1 - [E9PKG1_HUMAN]
B4DSY9	9.25	4	3	35.9641	0.943771	0.987253	1.02242	0.68929	0.897416	0.734242	0.955941	0.725912	0.945096	1.30194	Uncharacterized protein OS=Homo sapiens GN=PRPF3 PE=2 SV=1 - [B4DSY9_HUMAN]
E7EVX8	10.55	8	6	49.8162	0.987386	1.00101	0.996863	0.89186	1.13953	0.92245	1.12466	0.925354	1.1282	1.25388	Uncharacterized protein OS=Homo sapiens GN=PRPF31 PE=4 SV=1 - [E7EVX8_HUMAN]
E9PHJ7	10.65	12	10	59.3562	0.944966	1.01542	1.06728	0.800342	0.997041	0.834449	1.05905	0.852637	1.01675	1.24838	Uncharacterized protein OS=Homo sapiens GN=PRPF40A PE=4 SV=2 - [E9PHJ7_HUMAN]
E9PNE8	4.75	7	2	37.0853											Uncharacterized protein OS=Homo sapiens GN=PRPH PE=3 SV=1 - [E9PNE8_HUMAN]
E7EPA1	14.18	6	4	28.4794	1.14283	1.10967	0.95581	1.01028	1.33895	0.863189	1.12984	0.87805	1.12886	1.30341	Uncharacterized protein OS=Homo sapiens GN=PRPSAP2 PE=4 SV=1 - [E7EPA1_HUMAN]
C9J1F6	2.48	5	5	55.4651	1.00076	0.910091	0.932433	0.845216	0.992174	0.809259	1.0248	0.918384	1.17783	1.22887	Uncharacterized protein OS=Homo sapiens GN=PRRC2A PE=4 SV=1 - [C9J1F6_HUMAN]
B7WNZ6	5.7	17	15	132.439	0.978695	0.947927	0.971264	0.819887	0.989568	0.83403	0.993545	0.839499	0.990851	1.18394	Uncharacterized protein OS=Homo sapiens GN=PRRC2C PE=4 SV=2 - [B7WNZ6_HUMAN]
F5H8B6	12.56	4	3	31.0416	1.67241	0.431377	0.265517	3.01664	3.02242	1.90511	1.85427	6.78216	6.59574	0.910753	Uncharacterized protein OS=Homo sapiens GN=PRTN3 PE=3 SV=1 - [F5H8B6_HUMAN]
E9PM69	21.66	9	8	99.0319	0.978486	0.972761	0.994148	0.928997	1.07625	0.874921	1.06237	0.939626	1.12124	1.22548	Uncharacterized protein OS=Homo sapiens GN=PSMC3 PE=3 SV=1 - [E9PM69_HUMAN]
F5GZ16	17.22	23	16	127.67	1.01142	1.11762	1.05472	0.959318	1.1979	0.961099	1.16601	0.887546	1.09845	1.24438	Uncharacterized protein OS=Homo sapiens GN=PSMD2 PE=4 SV=1 - [F5GZ16_HUMAN]
F5H8K4	21.5	16	11	85.8221	0.965531	1.06796	1.0623	0.904459	1.1409	0.885511	1.13249	0.863442	1.07452	1.23304	Uncharacterized protein OS=Homo sapiens GN=PSMD3 PE=4 SV=1 - [F5H8K4_HUMAN]
E9PHI9	18.86	13	7	59.237	1.08061	1.01568	1.01496	0.974951	1.19089	0.967076	1.21625	1.06375	1.2788	1.22568	Uncharacterized protein OS=Homo sapiens GN=PSMD6 PE=4 SV=1 - [E9PHI9_HUMAN]
B4DXI8	9.31	4	3	62.5821	1.02604	1.04321	1.05347	0.91693	1.1606	0.865447	1.09543	0.871395	1.10296	1.26574	Uncharacterized protein OS=Homo sapiens GN=PSMD7 PE=2 SV=1 - [B4DXI8_HUMAN]
B3KQ25	20.73	7	4	53.1005	0.962867	0.969495	1.0576	0.775063	0.841083	0.768993	0.85628	0.859312	0.932509	1.11351	Uncharacterized protein OS=Homo sapiens GN=PSME3 PE=2 SV=1 - [B3KQ25_HUMAN]
F5H656	13.17	11	7	62.6075	0.973511	1.11759	1.1991	0.856064	1.14969	0.864043	1.15432	0.79156	1.04599	1.33595	Uncharacterized protein OS=Homo sapiens GN=PSPC1 PE=4 SV=1 - [F5H656_HUMAN]
B8ZZQ4	11.3	2	2	16.8151	1.26191	1.09955	0.871341	0.84314	1.02923	0.668147	0.815613	0.766803	0.936043	1.22071	Uncharacterized protein OS=Homo sapiens GN=PTCD3 PE=4 SV=2 - [B8ZZQ4_HUMAN]
B4DHQ2	3.17	2	2	20.6588	1.40092	0.981688	0.700748	1.54436	2.31684	1.1024	1.6538	1.57317	2.36005	1.50019	Uncharacterized protein OS=Homo sapiens GN=PTGS1 PE=2 SV=1 - [B4DHQ2_HUMAN]
B8ZZQ6	24.3	32	5	126.971	1.22808	0.892658	0.739924	0.432437	0.5905	0.356408	0.502202	0.49869	0.689844	1.36403	Uncharacterized protein OS=Homo sapiens GN=PTMA PE=4 SV=1 - [B8ZZQ6_HUMAN]
B4DSN5	4.97	3	2	16.0489	1.54996	0.877302	0.566018	0.568612	0.804742	0.366857	0.519203	0.633017	0.964978	1.52441	Uncharacterized protein OS=Homo sapiens GN=PTPN1 PE=2 SV=1 - [B4DSN5_HUMAN]
E9PC28	2.79	3	3	35.3416	3.2843	0.901397	0.272437	1.03186	1.47585	0.31359	0.47316	1.14879	1.63729	1.43028	Uncharacterized protein OS=Homo sapiens GN=PTPRC PE=4 SV=1 - [E9PC28_HUMAN]
C9JW01	7.17	2	2	5.52753	0.892001	0.848943	0.951729	0.851129	0.986486	0.954179	1.10593	1.00257	1.16202	1.15903	Uncharacterized protein OS=Homo sapiens GN=PUM2 PE=4 SV=1 - [C9JW01_HUMAN]
B4DNN3	11.03	11	9	66.5337	1.11082	0.959449	0.844361	0.869414	1.03557	0.78926	0.939821	0.90616	1.07934	1.19111	Uncharacterized protein OS=Homo sapiens GN=QARS PE=2 SV=1 - [B4DNN3_HUMAN]
F5H399	8.43	3	2	13.451	1.36609	0.924386	0.663788	1.05767	1.41514	0.774236	1.03486	1.15254	1.51501	1.3145	Uncharacterized protein OS=Homo sapiens GN=RAB2A PE=3 SV=1 - [F5H399_HUMAN]
B4DJA5	16.92	4	3	29.8926	1.17816	1.01141	0.858468	0.662109	0.963675	0.561985	0.817948	0.654636	0.952799	1.45546	Uncharacterized protein OS=Homo sapiens GN=RAB5A PE=2 SV=1 - [B4DJA5_HUMAN]
B4DHR0	2.81	3	2	32.2804											Uncharacterized protein OS=Homo sapiens GN=RABEP2 PE=2 SV=1 - [B4DHR0_HUMAN]
E9PS63	5.26	2	2	11.4143	1.32832	0.97811	0.73635	1.3438	1.59247	1.01165	1.19886	1.37387	1.62811	1.18505	Uncharacterized protein OS=Homo sapiens GN=RABGAP1L PE=4 SV=1 - [E9PS63_HUMAN]
B3KT61	9.29	6	3	47.2362											Uncharacterized protein OS=Homo sapiens GN=RALYL PE=2 SV=1 - [B3KT61_HUMAN]
F5H4C2	5.47	3	3	39.4839	1.10842	0.976743	0.881206	0.80577	0.978724	0.722513	0.882993	0.837999	1.00203	1.22211	Uncharacterized protein OS=Homo sapiens GN=RANBP3 PE=4 SV=1 - [F5H4C2_HUMAN]
B4DQI8	43.03	18	7	85.1934	1.26742	0.951261	0.746473	1.07388	1.71141	0.849044	1.37201	1.11906	1.82027	1.6082	Uncharacterized protein OS=Homo sapiens GN=RAP1B PE=2 SV=1 - [B4DQI8_HUMAN]
E9PH06	5.62	3	3	40.5893	1.0588	1.03612	0.978584	0.86095	1.25377	0.813141	1.18415	0.830936	1.21006	1.45627	Uncharacterized protein OS=Homo sapiens GN=RAP1GDS1 PE=4 SV=1 - [E9PH06_HUMAN]
E9PAU2	7.41	6	4	33.9541	1.03623	0.92258	0.875671	0.798309	1.00223	0.733706	0.963539	0.885895	1.11219	1.23625	Uncharacterized protein OS=Homo sapiens GN=RAVER1 PE=4 SV=1 - [E9PAU2_HUMAN]
F5H6G1	3.2	4	3	33.5862	0.873137	1.01797	1.198	0.516771	0.679935	0.583651	0.767932	0.495106	0.657942	1.35176	Uncharacterized protein OS=Homo sapiens GN=RB1 PE=4 SV=1 - [F5H6G1_HUMAN]
E9PC52	23.8	20	10	102.169	1.0843	1.31058	1.29962	0.965083	1.24881	0.890055	1.15675	0.677382	0.890069	1.294	Uncharacterized protein OS=Homo sapiens GN=RBBP7 PE=4 SV=1 - [E9PC52_HUMAN]
E9PDG1	6.29	2	2	20.5091	1.00752	0.968659	0.961429	0.794731	1.0384	0.788799	1.03065	0.820444	1.072	1.3066	Uncharacterized protein OS=Homo sapiens GN=RBM17 PE=4 SV=1 - [E9PDG1_HUMAN]
E9PDD9	3.56	3	2	33.9448	1.0047	1.02499	1.02221	1.17397	1.47197	1.16846	1.46506	1.14307	1.43323	1.21907	Uncharacterized protein OS=Homo sapiens GN=RBM28 PE=4 SV=1 - [E9PDD9_HUMAN]
F6VZ39	17.89	2	2	5.16325	0.929304	0.958043	1.03093	0.867587	0.965926	0.933588	1.03941	0.905582	1.00823	1.11335	Uncharacterized protein OS=Homo sapiens GN=RBM38 PE=4 SV=1 - [F6VZ39_HUMAN]
E9PLB0	17.48	3	3	23.1328	1.02373	1.01876	0.995139	0.885707	1.13284	0.901651	1.15324	0.884974	1.08243	1.22312	Uncharacterized protein OS=Homo sapiens GN=RBM4B PE=4 SV=1 - [E9PLB0_HUMAN]
C9JW69	10.48	6	4	25.3249	1.27827	1.01097	0.771939	1.08964	1.20863	0.852431	0.958519	1.11106	1.23239	1.17043	Uncharacterized protein OS=Homo sapiens GN=RCC1 PE=4 SV=1 - [C9JW69_HUMAN]
B4DDW0	6.85	2	2	23.6171	1.14557	1.39698	1.21946	1.02575	1.47243	0.895404	1.28533	0.73426	1.05401	1.43547	Uncharacterized protein OS=Homo sapiens GN=RDH11 PE=2 SV=1 - [B4DDW0_HUMAN]
E2QRG8	6.06	2	2	7.01161	1.2487	1.3003	1.04132	1.19012	1.47277	0.953087	1.17944	0.91527	1.13264	1.23749	Uncharacterized protein OS=Homo sapiens GN=REEP5 PE=4 SV=1 - [E2QRG8_HUMAN]
A6NKZ2	3.15	3	2	18.4699	1.13158	1.11586	0.986115	1.24331	1.6899	1.09874	1.4934	1.11421	1.51443	1.35919	Uncharacterized protein OS=Homo sapiens GN=RENBP PE=4 SV=2 - [A6NKZ2_HUMAN]
F5GX07	12.24	2	2	22.2153	0.917231	1.07352	1.1704	0.195123	0.305395	0.21273	0.332953	0.181759	0.284479	1.56514	Uncharacterized protein OS=Homo sapiens GN=REXO2 PE=4 SV=1 - [F5GX07_HUMAN]
A8MX32	6	2	2	36.8149	0.991655	0.990857	0.999196	0.694411	0.729998	0.700254	0.736141	0.700818	0.736733	1.05125	Uncharacterized protein OS=Homo sapiens GN=RFC3 PE=4 SV=1 - [A8MX32_HUMAN]
C9JZI1	16.67	6	5	48.7676	0.910868	0.908345	1.02067	0.689904	0.837849	0.711999	0.852773	0.764886	0.877843	1.19968	Uncharacterized protein OS=Homo sapiens GN=RFC4 PE=4 SV=1 - [C9JZI1_HUMAN]
C9J931	34.18	3	3	12.4889	0.907012	1.03388	1.13987	0.762059	0.928258	0.834967	1.0822	0.737089	0.994294	1.2961	Uncharacterized protein OS=Homo sapiens GN=RHEB PE=4 SV=1 - [C9J931_HUMAN]
E9PN76	3.7	7	2	68.882	0.952196	0.818806	0.859913	0.801548	0.969569	0.841789	1.01825	0.978924	1.18413	1.20962	Uncharacterized protein OS=Homo sapiens GN=RNF214 PE=4 SV=1 - [E9PN76_HUMAN]
E9PF63	1.4	5	2	112.716	1.15152	1.11283	0.966403	0.847373	1.16204	0.735872	1.00914	0.761455	1.04422	1.37135	Uncharacterized protein OS=Homo sapiens GN=ROCK2 PE=4 SV=1 - [E9PF63_HUMAN]
B4DM74	22.73	5	3	42.3403	0.986932	0.99313	1.00628	0.532849	0.703193	0.46438	0.580777	0.450243	0.599143	1.27872	Uncharacterized protein OS=Homo sapiens GN=RPL18A PE=2 SV=1 - [B4DM74_HUMAN]
C9JU56	48.7	25	7	127.254	1.00628	0.969776	0.977444	0.73091	0.937023	0.762888	0.926773	0.843162	1.0712	1.27895	Uncharacterized protein OS=Homo sapiens GN=RPL31 PE=4 SV=1 - [C9JU56_HUMAN]
D3YTB1	36.84	9	5	54.8418	1.15611	0.909356	0.760225	0.684374	0.830933	0.60069	0.707305	0.822414	0.98374	1.22128	Uncharacterized protein OS=Homo sapiens GN=RPL32 PE=4 SV=1 - [D3YTB1_HUMAN]
E9PIZ3	22.17	23	6	196.683	1.21091	1.06832	0.81007	0.707184	0.913701	0.589876	0.716683	0.63761	0.818878	1.29465	Uncharacterized protein OS=Homo sapiens GN=RPL8 PE=4 SV=1 - [E9PIZ3_HUMAN]
F5H6I5	24.61	25	15	143.695	1.22731	0.892212	0.718549	0.819876	1.0539	0.67434	0.865503	0.928753	1.18785	1.28348	Uncharacterized protein OS=Homo sapiens GN=RPN1 PE=4 SV=1 - [F5H6I5_HUMAN]
A6NKT1	7.71	4	4	26.4773	1.33278	0.748952	0.58564	0.815683	0.974702	0.638126	0.815512	1.05105	1.25374	1.19285	Uncharacterized protein OS=Homo sapiens GN=RPN2 PE=4 SV=1 - [A6NKT1_HUMAN]
E5RH77	25.37	12	3	86.7405	1.0454	0.982707	0.943025	0.724578	0.96213	0.737462	0.947581	0.729855	0.961217	1.26174	Uncharacterized protein OS=Homo sapiens GN=RPS14 PE=4 SV=1 - [E5RH77_HUMAN]
D6RD47	28.36	46	6	203.053	1.05543	0.95592	0.896136	0.848738	1.0792	0.818566	1.01022	0.905839	1.19631	1.24831	Uncharacterized protein OS=Homo sapiens GN=RPS23 PE=3 SV=1 - [D6RD47_HUMAN]
C9JEH7	23.66	16	8	122.423											Uncharacterized protein OS=Homo sapiens GN=RPS4Y1 PE=4 SV=1 - [C9JEH7_HUMAN]
C9J9K3	32.95	19	8	127.477	0.91212	0.971303	1.0666	0.559755	0.679113	0.577796	0.765627	0.48588	0.626938	1.28594	Uncharacterized protein OS=Homo sapiens GN=RPSA PE=3 SV=1 - [C9J9K3_HUMAN]
C9JV50	19.25	4	4	15.192	1.35046	0.88161	0.668973	0.900258	1.19392	0.674474	0.883459	1.02695	1.32347	1.28873	Uncharacterized protein OS=Homo sapiens GN=SACM1L PE=4 SV=1 - [C9JV50_HUMAN]
F5GXX7	16.54	11	6	49.6732	0.950394	1.01329	1.03607	0.928382	1.11127	0.898713	1.1621	0.857819	1.11082	1.29308	Uncharacterized protein OS=Homo sapiens GN=SAE1 PE=4 SV=1 - [F5GXX7_HUMAN]
F5H1L1	16.63	28	15	199.698	0.98442	1.01612	1.02351	1.00004	1.22241	1.04648	1.25988	1.02356	1.23228	1.24816	Uncharacterized protein OS=Homo sapiens GN=SAFB PE=4 SV=1 - [F5H1L1_HUMAN]
C9JD39	1.78	2	2	22.6036	1.02271	1.06173	1.03815	1.0113	1.30325	0.988843	1.2743	0.952505	1.22748	1.28868	Uncharacterized protein OS=Homo sapiens GN=SCAF4 PE=4 SV=1 - [C9JD39_HUMAN]
E1B6W5	24.29	8	5	33.2232	1.55602	0.912065	0.592466	0.757283	1.10615	0.487088	0.703675	0.818491	1.20138	1.4598	Uncharacterized protein OS=Homo sapiens GN=SCP2 PE=4 SV=1 - [E1B6W5_HUMAN]
D6RFM5	12.18	7	6	41.7133	1.19728	0.959791	0.790777	0.623599	0.864084	0.514862	0.699144	0.645608	0.890834	1.38564	Uncharacterized protein OS=Homo sapiens GN=SDHA PE=4 SV=1 - [D6RFM5_HUMAN]
F5H0L8	2.03	2	2	23.8478	1.23868	0.866226	0.699312	0.687989	0.925981	0.55542	0.747553	0.794238	1.06898	1.34592	Uncharacterized protein OS=Homo sapiens GN=SEC23IP PE=4 SV=1 - [F5H0L8_HUMAN]
E7EP00	2.56	3	3	24.4147	1.37012	0.953056	0.70794	1.21907	1.42961	0.889751	1.12048	1.21369	1.58273	1.30407	Uncharacterized protein OS=Homo sapiens GN=SEC24C PE=4 SV=2 - [E7EP00_HUMAN]
D6RHZ5	1.71	2	2	49.5524	1.153	0.904993	0.784906	0.654649	0.950481	0.56778	0.824357	0.723374	1.05026	1.45189	Uncharacterized protein OS=Homo sapiens GN=SEC31A PE=4 SV=1 - [D6RHZ5_HUMAN]
D6RDU5	14.78	9	6	79.5095	1.03975	1.09667	1.05475	0.693026	0.992314	0.638242	0.933453	0.625402	0.873962	1.43138	Uncharacterized protein OS=Homo sapiens GN=SEPT11 PE=3 SV=1 - [D6RDU5_HUMAN]
B5MCX3	10.28	4	4	51.0489	1.01583	1.12464	1.09116	0.689256	0.99452	0.669107	0.965447	0.574636	0.834771	1.40319	Uncharacterized protein OS=Homo sapiens GN=SEPT2 PE=3 SV=1 - [B5MCX3_HUMAN]
B4DNE4	25.39	20	12	100.366	1.08839	1.00937	0.962527	0.762212	1.0284	0.694416	0.930404	0.758384	1.00356	1.37773	Uncharacterized protein OS=Homo sapiens GN=SEPT7 PE=2 SV=1 - [B4DNE4_HUMAN]
B5MCG1	55.56	7	4	45.3274	1.20425	0.925816	0.768879	0.905423	1.11017	0.750992	0.968699	0.977337	1.18313	1.21876	Uncharacterized protein OS=Homo sapiens GN=SERF2 PE=4 SV=1 - [B5MCG1_HUMAN]
B4DN87	13.6	13	5	69.0975	1.14329	1.24599	1.16257	1.42061	1.31162	1.17342	1.18385	1.07819	1.06529	0.988032	Uncharacterized protein OS=Homo sapiens GN=SERPINH1 PE=2 SV=1 - [B4DN87_HUMAN]
E7EMJ6	19.93	6	5	43.9819	0.967144	0.961157	1.00069	0.844256	1.02102	0.874014	1.09172	0.900096	1.09666	1.2343	Uncharacterized protein OS=Homo sapiens GN=SGTA PE=4 SV=1 - [E7EMJ6_HUMAN]
E5RI56	15.38	4	2	24.0021											Uncharacterized protein OS=Homo sapiens GN=SKP1 PE=4 SV=1 - [E5RI56_HUMAN]
E5RJR5	34.36	14	7	60.2482	1.0034	0.94812	0.946272	0.630304	0.810964	0.639457	0.821395	0.680902	0.884987	1.29604	Uncharacterized protein OS=Homo sapiens GN=SKP1 PE=4 SV=1 - [E5RJR5_HUMAN]
F5H2H8	10.19	9	5	62.0509	1.14316	0.887515	0.772323	1.21272	1.73708	1.03176	1.57118	1.33592	2.03435	1.44352	Uncharacterized protein OS=Homo sapiens GN=SLC2A3 PE=3 SV=1 - [F5H2H8_HUMAN]
C9JJU1	9.15	3	2	8.38817	0.821286	0.925903	1.12738	0.489359	0.568221	0.595845	0.691867	0.52852	0.613693	1.16115	Uncharacterized protein OS=Homo sapiens GN=SLC38A5 PE=4 SV=1 - [C9JJU1_HUMAN]
B4E2H3	3.83	3	2	13.9958	0.856126	0.94195	1.10025	1.18104	1.70847	1.40774	2.03641	1.33337	1.92883	1.44659	Uncharacterized protein OS=Homo sapiens GN=SLC39A8 PE=2 SV=1 - [B4E2H3_HUMAN]
F5GZS6	11.35	12	7	67.0064	0.82881	0.949161	1.24166	1.23113	1.31651	1.502	1.60616	1.1739	1.41014	1.06934	Uncharacterized protein OS=Homo sapiens GN=SLC3A2 PE=4 SV=1 - [F5GZS6_HUMAN]
E9PS74	8.16	6	3	48.6781	1.11909	0.954261	0.86436	0.880452	1.06664	0.75647	0.916442	0.938267	1.15906	1.2017	Uncharacterized protein OS=Homo sapiens GN=SLC43A3 PE=4 SV=1 - [E9PS74_HUMAN]
C9IZZ3	5.13	5	3	42.0878	1.0245	1.04917	1.02458	1.04241	1.34933	0.989928	1.24546	0.96258	1.24	1.29444	Uncharacterized protein OS=Homo sapiens GN=SLTM PE=4 SV=1 - [C9IZZ3_HUMAN]
F5GZI1	12.76	14	14	124.618	1.01843	0.986117	0.93826	0.909977	1.09545	0.895479	1.02243	0.885454	1.10902	1.21186	Uncharacterized protein OS=Homo sapiens GN=SMARCA5 PE=4 SV=1 - [F5GZI1_HUMAN]
B4DGM3	13.99	6	5	28.2291	1.13627	0.976146	0.825227	0.802006	1.04009	0.683917	0.951999	0.833593	1.15734	1.30779	Uncharacterized protein OS=Homo sapiens GN=SMARCE1 PE=2 SV=1 - [B4DGM3_HUMAN]
E9PD53	13.7	26	21	223.001	0.923682	0.985804	1.0447	0.769978	0.910621	0.838315	0.999812	0.823455	0.956355	1.19338	Uncharacterized protein OS=Homo sapiens GN=SMC4 PE=4 SV=1 - [E9PD53_HUMAN]
B4E0L6	3.39	2	2	28.5725	1.14399	1.04163	0.910523	0.906335	1.1215	0.792258	0.98034	0.870113	1.07668	1.2374	Uncharacterized protein OS=Homo sapiens GN=SMPD4 PE=2 SV=1 - [B4E0L6_HUMAN]
B4DE40	6.18	2	2	12.3857	1.69276	1.3414	0.792431	1.04016	1.39785	0.614475	0.825778	0.775431	1.04208	1.34387	Uncharacterized protein OS=Homo sapiens GN=SMS PE=2 SV=1 - [B4DE40_HUMAN]
E7EPV7	67.83	16	7	76.8693	0.734329	0.895849	1.17128	0.99008	1.56256	1.38964	2.09653	1.11928	1.84104	1.58431	Uncharacterized protein OS=Homo sapiens GN=SNCA PE=4 SV=1 - [E7EPV7_HUMAN]
E7ESM6	26.78	45	25	235.777	1.30312	0.939145	0.717477	0.927805	1.2114	0.703097	0.909609	0.967974	1.24348	1.31946	Uncharacterized protein OS=Homo sapiens GN=SND1 PE=4 SV=2 - [E7ESM6_HUMAN]
E7EVG1	7.37	2	2	12.5364	1.14541	1.16956	1.02109	0.837956	1.00847	0.731578	0.880443	0.716468	0.862259	1.20348	Uncharacterized protein OS=Homo sapiens GN=SNIP1 PE=4 SV=2 - [E7EVG1_HUMAN]
B4DJP7	33.33	7	3	74.1398	1.02382	0.953422	0.95586	0.910666	1.13177	0.996702	1.2387	0.948281	1.20765	1.2428	Uncharacterized protein OS=Homo sapiens GN=SNRPD3 PE=4 SV=1 - [B4DJP7_HUMAN]
A8MV89	3.4	5	4	73.8064	0.834198	0.877181	1.02229	0.875299	1.03961	1.08882	1.25751	1.04609	1.21906	1.15936	Uncharacterized protein OS=Homo sapiens GN=SPECC1 PE=4 SV=1 - [A8MV89_HUMAN]
F5H1H6	1.21	3	2	53.9072	0.9161	1.0799	1.17881	0.733523	0.92792	0.800702	1.0129	0.679248	0.859261	1.26502	Uncharacterized protein OS=Homo sapiens GN=SPECC1L PE=4 SV=1 - [F5H1H6_HUMAN]
C9J0K6	26.45	5	4	28.3844	1.11019	1.08566	0.95435	0.569329	0.789612	0.527164	0.741455	0.547132	0.758827	1.38692	Uncharacterized protein OS=Homo sapiens GN=SRI PE=4 SV=1 - [C9J0K6_HUMAN]
B4DUW6	6.59	5	3	66.1234	1.04727	1.00362	0.966269	0.86468	1.07172	0.825119	1.03215	0.863676	1.06786	1.23944	Uncharacterized protein OS=Homo sapiens GN=SRP54 PE=2 SV=1 - [B4DUW6_HUMAN]
E7ETK6	13.59	8	6	62.2676	1.13465	1.02452	0.856813	0.860253	1.10741	0.733711	0.963682	0.810661	0.997453	1.29423	Uncharacterized protein OS=Homo sapiens GN=SRP68 PE=4 SV=1 - [E7ETK6_HUMAN]
E9PJS4	3.28	4	3	43.3841	1.07655	0.806933	0.749556	0.941266	1.11094	0.874336	1.01943	1.16647	1.37674	1.13405	Uncharacterized protein OS=Homo sapiens GN=SRPR PE=4 SV=1 - [E9PJS4_HUMAN]
B4DJP9	29.09	7	6	34.1606	1.01965	1.10665	1.09121	0.956222	1.22053	0.893444	1.1404	0.799554	1.04398	1.2764	Uncharacterized protein OS=Homo sapiens GN=SRSF10 PE=2 SV=1 - [B4DJP9_HUMAN]
A6NNE8	30.91	11	6	99.1424	0.990311	1.01602	1.02655	0.875813	1.14823	0.88635	1.09994	0.903288	1.15636	1.24438	Uncharacterized protein OS=Homo sapiens GN=SRSF7 PE=4 SV=3 - [A6NNE8_HUMAN]
E7EUY5	28.15	8	4	41.9824	0.936431	0.990174	1.0638	0.932192	1.11043	0.992609	1.21259	0.955058	1.15483	1.20155	Uncharacterized protein OS=Homo sapiens GN=SSBP1 PE=4 SV=1 - [E7EUY5_HUMAN]
F5H2G3	6.43	3	3	30.7206	1.32637	1.41743	1.04382	1.62873	1.99555	1.26255	1.43402	1.20955	1.37382	1.22527	Uncharacterized protein OS=Homo sapiens GN=STK24 PE=4 SV=1 - [F5H2G3_HUMAN]
F5H5B4	4.4	2	2	11.6786	1.66304	0.867169	0.521437	1.2451	1.48518	0.748689	0.893054	1.43582	1.71268	1.19282	Uncharacterized protein OS=Homo sapiens GN=STK4 PE=4 SV=1 - [F5H5B4_HUMAN]
B4E2V5	9.28	2	2	28.0123	2.14755	1.09299	0.508946	0.905252	1.31274	0.421528	0.611275	0.828237	1.20106	1.45014	Uncharacterized protein OS=Homo sapiens GN=STOM PE=2 SV=1 - [B4E2V5_HUMAN]
D6RC71	8.88	3	2	24.9295	0.903193	0.932194	1.01584	0.949133	1.21928	1.05086	1.31185	0.983593	1.30796	1.29061	Uncharacterized protein OS=Homo sapiens GN=STX18 PE=4 SV=1 - [D6RC71_HUMAN]
F5GXG3	6.22	4	4	78.3889	1.62616	1.05348	0.635096	1.27703	1.65561	0.79564	1.07053	1.19119	1.56753	1.30901	Uncharacterized protein OS=Homo sapiens GN=STXBP2 PE=4 SV=1 - [F5GXG3_HUMAN]
F5GXC8	11.11	6	5	40.1667	1.13987	1.07794	0.845588	0.824182	1.05148	0.723046	0.930021	0.856294	1.0449	1.24808	Uncharacterized protein OS=Homo sapiens GN=SUCLA2 PE=3 SV=1 - [F5GXC8_HUMAN]
F2Z3D0	36.62	7	3	38.5119	1.02231	1.01699	1.00334	0.951665	1.28267	0.95785	1.28382	1.01424	1.27824	1.30803	Uncharacterized protein OS=Homo sapiens GN=SUMO2 PE=4 SV=1 - [F2Z3D0_HUMAN]
B4DJK4	1.71	2	2	52.5223	0.906511	1.06198	1.1715	0.91113	1.14388	1.00509	1.26185	0.857954	1.07712	1.25545	Uncharacterized protein OS=Homo sapiens GN=SUPT5H PE=2 SV=1 - [B4DJK4_HUMAN]
E9PEL9	0.23	2	2	371.338	1.28588	0.901547	0.701114	2.83062	2.6314	2.20132	2.04639	3.13974	2.91877	0.929619	Uncharacterized protein OS=Homo sapiens GN=SYNE1 PE=4 SV=1 - [E9PEL9_HUMAN]
F5GWQ7	31.14	20	7	95.6799	1.14272	1.06441	0.921474	0.684239	0.866399	0.59428	0.766864	0.641935	0.83043	1.29966	Uncharacterized protein OS=Homo sapiens GN=TAF15 PE=4 SV=1 - [F5GWQ7_HUMAN]
E5RIW3	45.24	14	6	54.9748	0.969133	1.00949	1.04874	0.869106	1.02112	0.870869	1.04135	0.818081	0.943772	1.20099	Uncharacterized protein OS=Homo sapiens GN=TBCA PE=4 SV=1 - [E5RIW3_HUMAN]
B7Z475	6.91	2	2	9.13852	1.31715	0.844393	0.641076	0.88384	1.13017	0.671024	0.85804	1.04672	1.33844	1.2787	Uncharacterized protein OS=Homo sapiens GN=TBL1XR1 PE=2 SV=1 - [B7Z475_HUMAN]
F5H1Y5	16.04	4	3	16.7518	1.12061	0.90793	0.803092	1.25865	1.55763	1.07517	1.33057	1.38628	1.71559	1.23755	Uncharacterized protein OS=Homo sapiens GN=TESC PE=4 SV=1 - [F5H1Y5_HUMAN]
C9JJP5	12.71	6	3	27.2439	1.00622	1.07085	1.07755	1.02853	1.38843	1.03272	1.37373	0.945036	1.24046	1.33113	Uncharacterized protein OS=Homo sapiens GN=TFG PE=4 SV=1 - [C9JJP5_HUMAN]
B4DIT7	19.97	17	11	89.2098	0.963973	1.18653	1.20367	1.01744	1.54427	1.08484	1.5941	0.853319	1.28373	1.50388	Uncharacterized protein OS=Homo sapiens GN=TGM2 PE=2 SV=1 - [B4DIT7_HUMAN]
B5MDZ2	6.37	3	2	47.1969	1.05645	1.07509	1.01765	0.725773	0.899154	0.686995	0.851111	0.675079	0.836349	1.23889	Uncharacterized protein OS=Homo sapiens GN=THOC7 PE=4 SV=1 - [B5MDZ2_HUMAN]
E7EUG5	6.21	9	2	48.5806											Uncharacterized protein OS=Homo sapiens GN=THUMPD2 PE=4 SV=1 - [E7EUG5_HUMAN]
E9PLS9	5.17	3	2	24.0891											Uncharacterized protein OS=Homo sapiens GN=TM7SF2 PE=4 SV=1 - [E9PLS9_HUMAN]
F5GX39	31.9	7	4	33.5068	1.38177	0.765775	0.606073	0.811675	1.04555	0.587215	0.756415	0.900448	1.22643	1.28814	Uncharacterized protein OS=Homo sapiens GN=TMED2 PE=3 SV=1 - [F5GX39_HUMAN]
E9PDZ2	5.79	2	2	10.7622	1.35458	0.891781	0.658344	0.965442	1.1582	0.712723	0.85502	1.0826	1.29874	1.19965	Uncharacterized protein OS=Homo sapiens GN=TMEM214 PE=4 SV=2 - [E9PDZ2_HUMAN]
D6RAA6	13.96	3	3	15.9806	1.20324	0.942158	0.819939	0.851521	1.0208	0.775602	0.901547	0.921546	1.09953	1.16238	Uncharacterized protein OS=Homo sapiens GN=TMEM33 PE=4 SV=1 - [D6RAA6_HUMAN]
F5H8J7	6.49	5	4	29.5635	0.813352	1.12065	1.35707	0.818835	1.0779	0.962697	1.32526	0.741179	0.976558	1.36649	Uncharacterized protein OS=Homo sapiens GN=TNPO2 PE=4 SV=1 - [F5H8J7_HUMAN]
E9PFH4	3.73	3	3	31.2849	1.18234	1.1077	0.887682	0.880858	1.05308	0.745013	0.890676	0.873288	1.07419	1.29037	Uncharacterized protein OS=Homo sapiens GN=TNPO3 PE=4 SV=1 - [E9PFH4_HUMAN]
B4DZ87	12.97	9	8	60.7829	1.01026	1.06933	1.05011	0.875129	1.0796	0.876226	1.10062	0.849321	1.06026	1.25609	Uncharacterized protein OS=Homo sapiens GN=TOMM70A PE=2 SV=1 - [B4DZ87_HUMAN]
E7ES89	6.56	6	4	63.3298											Uncharacterized protein OS=Homo sapiens GN=TOP1MT PE=3 SV=1 - [E7ES89_HUMAN]
F5H7S3	37.39	29	11	132.95											Uncharacterized protein OS=Homo sapiens GN=TPM1 PE=3 SV=1 - [F5H7S3_HUMAN]
E7EQD1	10.71	11	3	82.5598	1.09878	1.03159	0.927028	1.17095	1.4726	1.08217	1.34322	1.13878	1.42168	1.25906	Uncharacterized protein OS=Homo sapiens GN=TRA2B PE=4 SV=1 - [E7EQD1_HUMAN]
F5H897	14.59	22	11	134.889	0.848415	1.01138	1.19538	0.76415	0.940791	0.868843	1.07493	0.743575	0.932519	1.25086	Uncharacterized protein OS=Homo sapiens GN=TRAP1 PE=3 SV=1 - [F5H897_HUMAN]
B7Z5D9	8.76	3	2	40.2803	1.11626	0.981138	0.88023	0.780592	0.98901	0.699293	0.886004	0.790234	1.00123	1.24924	Uncharacterized protein OS=Homo sapiens GN=TSN PE=2 SV=1 - [B7Z5D9_HUMAN]
A6NKB1	0.06	3	3	945.77											Uncharacterized protein OS=Homo sapiens GN=TTN PE=4 SV=4 - [A6NKB1_HUMAN]
B4DP54	33.73	39	12	171.802	0.502206	0.927672	1.83515	1.31005	1.15293	2.60859	2.13846	1.34045	1.25342	0.819776	Uncharacterized protein OS=Homo sapiens GN=TUBB6 PE=2 SV=1 - [B4DP54_HUMAN]
E7EQL8	0.94	2	2	33.7046											Uncharacterized protein OS=Homo sapiens GN=TUBGCP6 PE=4 SV=1 - [E7EQL8_HUMAN]
D6RG15	21.26	6	6	56.174	1.61672	0.930899	0.56997	1.41183	1.93005	0.861167	1.18004	1.59493	2.2507	1.36705	Uncharacterized protein OS=Homo sapiens GN=TWF2 PE=4 SV=1 - [D6RG15_HUMAN]
E9PIR7	8.51	5	4	55.3659	1.02976	0.89688	0.929394	1.20843	1.4215	1.05069	1.44759	1.44191	1.72638	1.25496	Uncharacterized protein OS=Homo sapiens GN=TXNRD1 PE=3 SV=1 - [E9PIR7_HUMAN]
E7ET15	3.11	9	4	88.694	0.94598	1.00422	1.04606	0.719948	0.928222	0.748325	0.956021	0.715373	0.953897	1.25612	Uncharacterized protein OS=Homo sapiens GN=U2SURP PE=4 SV=1 - [E7ET15_HUMAN]
E7EWE1	4.61	2	2	23.7723	1.04697	1.01469	0.969168	1.06639	1.36526	1.01855	1.30401	1.05096	1.34549	1.28026	Uncharacterized protein OS=Homo sapiens GN=UBA5 PE=4 SV=1 - [E7EWE1_HUMAN]
C9IYU3	13.01	3	2	8.61981	0.955606	0.900093	0.94574	0.842252	0.971786	0.894786	1.05886	0.946123	1.08793	1.15379	Uncharacterized protein OS=Homo sapiens GN=UBE2E3 PE=4 SV=1 - [C9IYU3_HUMAN]
D6RDM7	46.34	7	6	32.0017	0.988392	1.00776	1.01824	0.745953	1.04747	0.75529	1.06862	0.784245	1.06004	1.40713	Uncharacterized protein OS=Homo sapiens GN=UBE2K PE=4 SV=1 - [D6RDM7_HUMAN]
E7EMW7	0.68	3	2	62.0596	0.951114	0.998425	0.977248	0.745681	0.998964	0.728732	0.976258	0.746858	1.00054	1.35391	Uncharacterized protein OS=Homo sapiens GN=UBR5 PE=4 SV=1 - [E7EMW7_HUMAN]
E9PKP7	10.07	13	9	109.666	1.00522	1.05272	1.05311	0.881293	1.05919	0.899559	1.03486	0.841793	0.989645	1.21102	Uncharacterized protein OS=Homo sapiens GN=UBTF PE=4 SV=1 - [E9PKP7_HUMAN]
B4E0P8	13	4	3	70.8918	0.942002	0.996263	1.08339	1.03348	1.21401	1.03497	1.21576	1.03274	1.21314	1.1606	Uncharacterized protein OS=Homo sapiens GN=UBXN1 PE=2 SV=1 - [B4E0P8_HUMAN]
F5GWP1	3.47	7	2	54.3505	1.02997	0.955037	0.998915	0.787738	1.03316	0.779357	1.0535	0.794165	1.07014	1.35176	Uncharacterized protein OS=Homo sapiens GN=UBXN4 PE=4 SV=1 - [F5GWP1_HUMAN]
F5GYB1	4.11	2	2	21.1824	1.23465	0.958245	0.776124	0.747294	0.959143	0.605265	0.776852	0.779857	1.00094	1.28349	Uncharacterized protein OS=Homo sapiens GN=UBXN7 PE=4 SV=1 - [F5GYB1_HUMAN]
A6NJ11	16.89	4	4	30.1546	1.09765	1.05051	0.957049	1.17433	1.32748	1.09535	1.23509	1.06671	1.23652	1.1592	Uncharacterized protein OS=Homo sapiens GN=UFD1L PE=4 SV=1 - [A6NJ11_HUMAN]
C9JKD6	9.45	8	5	69.7963	1.56734	0.903346	0.560179	0.837126	1.18928	0.528128	0.727951	0.924284	1.31151	1.41874	Uncharacterized protein OS=Homo sapiens GN=UGP2 PE=4 SV=1 - [C9JKD6_HUMAN]
E9PG85	19.83	8	4	43.8346	0.828773	1.43905	1.73315	1.05303	1.36398	1.60152	1.88658	0.781391	0.948006	1.25308	Uncharacterized protein OS=Homo sapiens GN=UROS PE=4 SV=1 - [E9PG85_HUMAN]
F5GZ76	6.27	5	4	69.1188	1.24727	0.952379	0.760638	0.981548	1.34874	0.758179	1.0113	1.10998	1.46799	1.34256	Uncharacterized protein OS=Homo sapiens GN=USO1 PE=4 SV=1 - [F5GZ76_HUMAN]
B8ZZD1	6.37	5	4	30.2832	0.96615	1.01031	1.08508	0.639339	0.791119	0.642083	0.794515	0.554814	0.716795	1.23494	Uncharacterized protein OS=Homo sapiens GN=USP39 PE=4 SV=1 - [B8ZZD1_HUMAN]
B7Z7T5	6.63	4	4	27.6467	1.05446	0.992078	0.940836	0.876676	1.12089	0.811152	1.03712	0.940673	1.20272	1.27072	Uncharacterized protein OS=Homo sapiens GN=USP7 PE=2 SV=1 - [B7Z7T5_HUMAN]
E9PFG1	2.16	2	2	27.13	1.34335	1.42781	1.06287	1.39331	1.73703	1.03719	1.29306	0.975837	1.21657	1.2467	Uncharacterized protein OS=Homo sapiens GN=USP9X PE=4 SV=1 - [E9PFG1_HUMAN]
B0V043	7.59	16	10	109.933	1.05515	0.915901	0.840058	0.814511	1.06744	0.786076	1.02081	0.871894	1.15423	1.30037	Uncharacterized protein OS=Homo sapiens GN=VARS PE=3 SV=1 - [B0V043_HUMAN]
F5H2A7	25.52	10	6	39.8667	0.997916	1.00906	1.01434	0.907899	1.12052	0.918237	1.1077	0.907308	1.10204	1.22644	Uncharacterized protein OS=Homo sapiens GN=VBP1 PE=4 SV=1 - [F5H2A7_HUMAN]
F5H4L7	4.19	2	2	18.0561	1.29366	1.00047	0.773365	0.800942	1.09149	0.619129	0.843727	0.800565	1.09098	1.36276	Uncharacterized protein OS=Homo sapiens GN=VPS26A PE=4 SV=1 - [F5H4L7_HUMAN]
E9PRT4	7.46	2	2	19.7907	0.933068	0.929728	0.996421	0.977079	1.40207	1.04717	1.50265	1.05093	1.50805	1.43496	Uncharacterized protein OS=Homo sapiens GN=VPS26B PE=4 SV=1 - [E9PRT4_HUMAN]
E7EVT8	4.5	2	2	18.7397	1.08423	1.08484	1.00056	0.862151	1.16082	0.795171	1.07064	0.794728	1.07004	1.34642	Uncharacterized protein OS=Homo sapiens GN=VPS53 PE=4 SV=2 - [E7EVT8_HUMAN]
Q8WVX6	5.97	3	3	23.1986	1.07209	0.961218	0.89658	0.614254	0.815981	0.573408	0.761109	0.645617	0.855526	1.32513	Uncharacterized protein OS=Homo sapiens GN=WAPAL PE=2 SV=1 - [Q8WVX6_HUMAN]
F5H721	11.37	11	7	67.7991	0.863004	0.928402	1.07008	0.799826	1.04849	0.954805	1.18724	0.865319	1.14298	1.27021	Uncharacterized protein OS=Homo sapiens GN=WBP11 PE=4 SV=1 - [F5H721_HUMAN]
A6NG10	15.48	5	4	21.2411	1.32988	1.07813	0.861276	0.913316	1.24635	0.736673	0.939654	0.847131	1.08055	1.27554	Uncharacterized protein OS=Homo sapiens GN=WBP2 PE=2 SV=2 - [A6NG10_HUMAN]
[truncated: 85 more rows]
